# Supplementary material for: Do LRG1–SERPINA1 Interactions Modulate Fibrotic and Inflammatory Signatures in Rheumatoid Arthritis? A Proteomic and In Silico Investigation
Source: Pathophysiology. 2026 Feb 6;33(1):16. doi: 10.3390/pathophysiology33010016 (PMC12922013; doi:10.3390/pathophysiology33010016)
Supplement: Supplementary file 1 [file pathophysiology-33-00016-s001.zip]

Archive with 14 entries (14 files):
- Supplimentary figure S1.docx
- supplimentary Table S1.xlsx
- Supplimentary Table S10.xlsx
- Supplimentary Table S11.xlsx
- Supplimentary Table S12.csv
- Supplimentary Table S13.xlsx
- Supplimentary Table S2.xlsx
- Supplimentary Table S3.csv
- Supplimentary Table S4.csv
- Supplimentary Table S5.csv
- Supplimentary Table S6.csv
- Supplimentary Table S7.csv
- Supplimentary Table S8.csv
- Supplimentary Table S9.csv
