# Supplementary material for: Do LRG1–SERPINA1 Interactions Modulate Fibrotic and Inflammatory Signatures in Rheumatoid Arthritis? A Proteomic and In Silico Investigation
Source: Pathophysiology. 2026 Feb 6;33(1):16. doi: 10.3390/pathophysiology33010016 (PMC12922013; doi:10.3390/pathophysiology33010016)
Supplement: Supplementary file 1 [file pathophysiology-33-00016-s001.zip › supplimentary Table S1.xlsx]

## Sheet: Sheet1
Groups	fold change	pvalue
Apolipoprotein C-III OS=Homo sapiens OX=9606 GN=APOC3 PE=1 SV=1	9.85033	1.25567e-06
Complement C4-B OS=Homo sapiens OX=9606 GN=C4B PE=1 SV=2	8.02346	0.000342575
Clusterin OS=Homo sapiens OX=9606 GN=CLU PE=1 SV=1	2.19471	0.00168406
Complement C4-A OS=Homo sapiens OX=9606 GN=C4A PE=1 SV=2	8.30264	0.00245323
Ceruloplasmin OS=Homo sapiens OX=9606 GN=CP PE=1 SV=1	1.69408	0.00325864
Apolipoprotein A-I OS=Homo sapiens OX=9606 GN=APOA1 PE=1 SV=1	4.8089	0.00343186
Alpha-1-acid glycoprotein 1 OS=Homo sapiens OX=9606 GN=ORM1 PE=1 SV=1	16.7214	0.00553161
Hemoglobin subunit beta OS=Homo sapiens OX=9606 GN=HBB PE=1 SV=2	2.65761	0.00764172
Apolipoprotein C-I OS=Homo sapiens OX=9606 GN=APOC1 PE=1 SV=1	62.4057	0.00775866
Angiotensinogen OS=Homo sapiens OX=9606 GN=AGT PE=1 SV=1	3.58345	0.00835234
Inter-alpha-trypsin inhibitor heavy chain H4 OS=Homo sapiens OX=9606 GN=ITIH4 PE=1 SV=4	6.88825	0.0084521
Hemopexin OS=Homo sapiens OX=9606 GN=HPX PE=1 SV=2	5.9212	0.0105535
Complement C1q subcomponent subunit B OS=Homo sapiens OX=9606 GN=C1QB PE=1 SV=3	3.41746	0.0111191
Inter-alpha-trypsin inhibitor heavy chain H3 OS=Homo sapiens OX=9606 GN=ITIH3 PE=1 SV=2	2.05677	0.012397
Alpha-1-antitrypsin OS=Homo sapiens OX=9606 GN=SERPINA1 PE=1 SV=3	2.53624	0.0138342
Protein AMBP OS=Homo sapiens OX=9606 GN=AMBP PE=1 SV=1	1.88535	0.0168661
Complement C1r subcomponent OS=Homo sapiens OX=9606 GN=C1R PE=1 SV=2	4.73848	0.0186696
Fibrinogen alpha chain OS=Homo sapiens OX=9606 GN=FGA PE=1 SV=2	3.47708	0.0263477
CD5 antigen-like OS=Homo sapiens OX=9606 GN=CD5L PE=1 SV=1	3.1005	0.0337069
Serum paraoxonase/arylesterase 1 OS=Homo sapiens OX=9606 GN=PON1 PE=1 SV=3	2.28514	0.0354814
Alpha-1-antichymotrypsin OS=Homo sapiens OX=9606 GN=SERPINA3 PE=1 SV=2	1.8302	0.0355371
Leucine-rich alpha-2-glycoprotein OS=Homo sapiens OX=9606 GN=LRG1 PE=1 SV=2	1.7172	0.0393801
Serum amyloid A-4 protein OS=Homo sapiens OX=9606 GN=SAA4 PE=1 SV=2	2.05502	0.0430476
Thyroxine-binding globulin OS=Homo sapiens OX=9606 GN=SERPINA7 PE=1 SV=2	1.65961	0.0457896
Transthyretin OS=Homo sapiens OX=9606 GN=TTR PE=1 SV=1	1.89761	0.0485151
Complement component C9 OS=Homo sapiens OX=9606 GN=C9 PE=1 SV=2	1.81434	0.0498349
Dipeptidyl peptidase 4 OS=Homo sapiens GN=DPP4 PE=1 SV=2	2.11233	0.0161013
Cartilage acidic protein 1 OS=Homo sapiens GN=CRTAC1 PE=1 SV=2	2.19528	0.027063
