# Supplementary material for: Do LRG1–SERPINA1 Interactions Modulate Fibrotic and Inflammatory Signatures in Rheumatoid Arthritis? A Proteomic and In Silico Investigation
Source: Pathophysiology. 2026 Feb 6;33(1):16. doi: 10.3390/pathophysiology33010016 (PMC12922013; doi:10.3390/pathophysiology33010016)
Supplement: Supplementary file 1 [file pathophysiology-33-00016-s001.zip › Supplimentary Table S10.xlsx]

## Sheet: Sheet1
Cluster	Members	Representative	Weighted Score	Cluster	Members	Representative	Weighted Score						LRG1-SERPINA1 Docking Scores
0	86	Center	-794.3	16	19	Center	-705.1						Cluster	Members	Representative	Weighted Score	Cluster	Members	Representative	Weighted Score
		Lowest Energy	-1037.5			Lowest Energy	-807						0	86	Center	-794.3	16	19	Center	-705.1
1	50	Center	-692.4	17	16	Center	-740.6								Lowest Energy	-1037.5			Lowest Energy	-807
		Lowest Energy	-894.6			Lowest Energy	-844.6						1	50	Center	-692.4	17	16	Center	-740.6
2	47	Center	-891.1	18	14	Center	-722								Lowest Energy	-894.6			Lowest Energy	-844.6
		Lowest Energy	-945.9			Lowest Energy	-807.4						2	47	Center	-891.1	18	14	Center	-722
3	41	Center	-837.1	19	14	Center	-831.2								Lowest Energy	-945.9			Lowest Energy	-807.4
		Lowest Energy	-887.8			Lowest Energy	-901.8						3	41	Center	-837.1	19	14	Center	-831.2
4	40	Center	-824.5	20	14	Center	-712.7								Lowest Energy	-887.8			Lowest Energy	-901.8
		Lowest Energy	-841.7			Lowest Energy	-720.2						4	40	Center	-824.5	20	14	Center	-712.7
5	37	Center	-844	21	13	Center	-744.3								Lowest Energy	-841.7			Lowest Energy	-720.2
		Lowest Energy	-890.3			Lowest Energy	-830.5						5	37	Center	-844	21	13	Center	-744.3
6	36	Center	-688.6	22	13	Center	-763.8								Lowest Energy	-890.3			Lowest Energy	-830.5
		Lowest Energy	-816			Lowest Energy	-782.6						6	36	Center	-688.6	22	13	Center	-763.8
7	31	Center	-753	23	12	Center	-714.3								Lowest Energy	-816			Lowest Energy	-782.6
		Lowest Energy	-753			Lowest Energy	-788.9						7	31	Center	-753	23	12	Center	-714.3
8	27	Center	-872.3	24	12	Center	-802								Lowest Energy	-753			Lowest Energy	-788.9
		Lowest Energy	-872.3			Lowest Energy	-802						8	27	Center	-872.3	24	12	Center	-802
9	26	Center	-784.2	25	12	Center	-774.3								Lowest Energy	-872.3			Lowest Energy	-802
		Lowest Energy	-789.4			Lowest Energy	-774.3						9	26	Center	-784.2	25	12	Center	-774.3
10	25	Center	-723.7	26	12	Center	-746.6								Lowest Energy	-789.4			Lowest Energy	-774.3
		Lowest Energy	-774.1			Lowest Energy	-746.6						10	25	Center	-723.7	26	12	Center	-746.6
11	25	Center	-712.7	27	12	Center	-732.8								Lowest Energy	-774.1			Lowest Energy	-746.6
		Lowest Energy	-770.6			Lowest Energy	-732.8						11	25	Center	-712.7	27	12	Center	-732.8
12	24	Center	-712.1	28	12	Center	-714.5								Lowest Energy	-770.6			Lowest Energy	-732.8
		Lowest Energy	-762.6			Lowest Energy	-743.3						12	24	Center	-712.1	28	12	Center	-714.5
13	21	Center	-801.1	29	11	Center	-794.3								Lowest Energy	-762.6			Lowest Energy	-743.3
		Lowest Energy	-801.4			Lowest Energy	-805.3						13	21	Center	-801.1	29	11	Center	-794.3
14	21	Center	-723.9												Lowest Energy	-801.4			Lowest Energy	-805.3
		Lowest Energy	-797.4										14	21	Center	-723.9
15	19	Center	-752.3												Lowest Energy	-797.4
		Lowest Energy	-752.3										15	19	Center	-752.3
															Lowest Energy	-752.3
