# Supplementary material for: Do LRG1–SERPINA1 Interactions Modulate Fibrotic and Inflammatory Signatures in Rheumatoid Arthritis? A Proteomic and In Silico Investigation
Source: Pathophysiology. 2026 Feb 6;33(1):16. doi: 10.3390/pathophysiology33010016 (PMC12922013; doi:10.3390/pathophysiology33010016)
Supplement: Supplementary file 1 [file pathophysiology-33-00016-s001.zip › Supplimentary Table S11.xlsx]

## Sheet: LRG1-SERPINA3
Cluster	Members	Representative	Weighted Score
0	83	Center	-856.2
0	83	Lowest Energy	-1033.8
1	53	Center	-795.6
1	53	Lowest Energy	-908.2
2	40	Center	-812.7
2	40	Lowest Energy	-894.3
3	33	Center	-827.1
3	33	Lowest Energy	-983.1
4	32	Center	-922.6
4	32	Lowest Energy	-935.2
5	28	Center	-821.4
5	28	Lowest Energy	-1032.4
6	28	Center	-830.7
6	28	Lowest Energy	-908.6
7	26	Center	-806.3
7	26	Lowest Energy	-1028.6
8	25	Center	-851
8	25	Lowest Energy	-1019.4
9	25	Center	-838
9	25	Lowest Energy	-933.9
10	23	Center	-853.4
10	23	Lowest Energy	-976.4
11	23	Center	-924
11	23	Lowest Energy	-924
12	21	Center	-901.5
12	21	Lowest Energy	-957.3
13	21	Center	-925.8
13	21	Lowest Energy	-925.8
14	20	Center	-1014
14	20	Lowest Energy	-1014
15	19	Center	-794
15	19	Lowest Energy	-898.8
16	17	Center	-790.9
16	17	Lowest Energy	-859.5
17	17	Center	-900
17	17	Lowest Energy	-900
18	16	Center	-813.7
18	16	Lowest Energy	-956.4
19	16	Center	-797
19	16	Lowest Energy	-843.1
20	16	Center	-882.8
20	16	Lowest Energy	-882.8
21	16	Center	-814.8
21	16	Lowest Energy	-855.8
22	14	Center	-953.3
22	14	Lowest Energy	-953.3
23	13	Center	-913.8
23	13	Lowest Energy	-1044.2
24	13	Center	-909.5
24	13	Lowest Energy	-909.5
25	13	Center	-835.7
25	13	Lowest Energy	-835.7
26	12	Center	-821.4
26	12	Lowest Energy	-906
27	12	Center	-822.9
27	12	Lowest Energy	-886.3
28	12	Center	-871.5
28	12	Lowest Energy	-871.5
29	12	Center	-817.4
29	12	Lowest Energy	-817.4
