# Supplementary material for: Do LRG1–SERPINA1 Interactions Modulate Fibrotic and Inflammatory Signatures in Rheumatoid Arthritis? A Proteomic and In Silico Investigation
Source: Pathophysiology. 2026 Feb 6;33(1):16. doi: 10.3390/pathophysiology33010016 (PMC12922013; doi:10.3390/pathophysiology33010016)
Supplement: Supplementary file 1 [file pathophysiology-33-00016-s001.zip › Supplimentary Table S12.csv]

Cluster	Members	Representative	Weighted Score
0	62	Center	-986.2
0	62	Lowest Energy	-986.2
1	47	Center	-925.3
1	47	Lowest Energy	-960.0
2	39	Center	-861.2
2	39	Lowest Energy	-915.0
3	35	Center	-810.3
3	35	Lowest Energy	-859.9
4	34	Center	-840.4
4	34	Lowest Energy	-915.3
5	33	Center	-878.8
5	33	Lowest Energy	-878.8
6	29	Center	-797.6
6	29	Lowest Energy	-882.7
7	26	Center	-879.1
7	26	Lowest Energy	-886.7
8	22	Center	-928.3
8	22	Lowest Energy	-928.3
9	22	Center	-926.4
9	22	Lowest Energy	-926.4
10	20	Center	-905.7
10	20	Lowest Energy	-905.7
11	18	Center	-786.2
11	18	Lowest Energy	-873.2
12	17	Center	-796.4
12	17	Lowest Energy	-859.5
13	16	Center	-805.9
13	16	Lowest Energy	-932.2
14	14	Center	-939.0
14	14	Lowest Energy	-939.0
15	14	Center	-859.3
15	14	Lowest Energy	-859.3
16	14	Center	-836.6
16	14	Lowest Energy	-965.4
17	13	Center	-799.4
17	13	Lowest Energy	-868.3
18	13	Center	-859.0
18	13	Lowest Energy	-924.0
19	12	Center	-830.5
19	12	Lowest Energy	-849.1
20	12	Center	-866.0
20	12	Lowest Energy	-866.0
21	12	Center	-798.4
21	12	Lowest Energy	-874.1
22	12	Center	-791.0
22	12	Lowest Energy	-873.7
23	11	Center	-800.1
23	11	Lowest Energy	-945.8
24	11	Center	-996.0
24	11	Lowest Energy	-996.0
25	11	Center	-871.2
25	11	Lowest Energy	-899.8
26	11	Center	-810.4
26	11	Lowest Energy	-850.4
27	11	Center	-803.8
27	11	Lowest Energy	-862.4
28	10	Center	-842.4
28	10	Lowest Energy	-842.5
29	10	Center	-785.2
29	10	Lowest Energy	-827.5
