# Supplementary material for: Do LRG1–SERPINA1 Interactions Modulate Fibrotic and Inflammatory Signatures in Rheumatoid Arthritis? A Proteomic and In Silico Investigation
Source: Pathophysiology. 2026 Feb 6;33(1):16. doi: 10.3390/pathophysiology33010016 (PMC12922013; doi:10.3390/pathophysiology33010016)
Supplement: Supplementary file 1 [file pathophysiology-33-00016-s001.zip › Supplimentary Table S13.xlsx]

## Sheet: Sheet1
Cluster	Members	Representative	Weighted Score	Cluster	Members	Representative	Weighted Score
0	117	Center	-627.3	16	19	Center	-664.3						Serpina1-Elastase Docking Score
		Lowest Energy	-775.7			Lowest Energy	-693.3						Cluster	Members	Representative	Weighted Score	Cluster	Members	Representative	Weighted Score
1	100	Center	-674.7	17	17	Center	-644.2						0	117	Center	-627.3	16	19	Center	-664.3
		Lowest Energy	-755.8			Lowest Energy	-682.4								Lowest Energy	-775.7			Lowest Energy	-693.3
2	78	Center	-766.4	18	16	Center	-617						1	100	Center	-674.7	17	17	Center	-644.2
		Lowest Energy	-766.4			Lowest Energy	-661.6								Lowest Energy	-755.8			Lowest Energy	-682.4
3	41	Center	-689.7	19	15	Center	-623.1						2	78	Center	-766.4	18	16	Center	-617
		Lowest Energy	-710.6			Lowest Energy	-683.1								Lowest Energy	-766.4			Lowest Energy	-661.6
4	41	Center	-661.8	20	14	Center	-640.3						3	41	Center	-689.7	19	15	Center	-623.1
		Lowest Energy	-757.7			Lowest Energy	-658.1								Lowest Energy	-710.6			Lowest Energy	-683.1
5	39	Center	-735.4	21	14	Center	-678						4	41	Center	-661.8	20	14	Center	-640.3
		Lowest Energy	-754			Lowest Energy	-678								Lowest Energy	-757.7			Lowest Energy	-658.1
6	34	Center	-720.4	22	13	Center	-719.2						5	39	Center	-735.4	21	14	Center	-678
		Lowest Energy	-753.2			Lowest Energy	-719.2								Lowest Energy	-754			Lowest Energy	-678
7	32	Center	-608.8	23	13	Center	-700.9						6	34	Center	-720.4	22	13	Center	-719.2
		Lowest Energy	-758			Lowest Energy	-700.9								Lowest Energy	-753.2			Lowest Energy	-719.2
8	31	Center	-641.4	24	13	Center	-687.8						7	32	Center	-608.8	23	13	Center	-700.9
		Lowest Energy	-668.6			Lowest Energy	-687.8								Lowest Energy	-758			Lowest Energy	-700.9
9	28	Center	-670.9	25	10	Center	-644.5						8	31	Center	-641.4	24	13	Center	-687.8
		Lowest Energy	-696.5			Lowest Energy	-657.7								Lowest Energy	-668.6			Lowest Energy	-687.8
10	25	Center	-684.2	26	9	Center	-638						9	28	Center	-670.9	25	10	Center	-644.5
		Lowest Energy	-710.6			Lowest Energy	-655.3								Lowest Energy	-696.5			Lowest Energy	-657.7
11	25	Center	-611	27	4	Center	-617						10	25	Center	-684.2	26	9	Center	-638
		Lowest Energy	-768			Lowest Energy	-626.6								Lowest Energy	-710.6			Lowest Energy	-655.3
12	24	Center	-753.8	28	3	Center	-628.4						11	25	Center	-611	27	4	Center	-617
		Lowest Energy	-753.8			Lowest Energy	-653.1								Lowest Energy	-768			Lowest Energy	-626.6
13	21	Center	-617.8	29	2	Center	-635						12	24	Center	-753.8	28	3	Center	-628.4
		Lowest Energy	-752.1			Lowest Energy	-635								Lowest Energy	-753.8			Lowest Energy	-653.1
14	21	Center	-765.7										13	21	Center	-617.8	29	2	Center	-635
		Lowest Energy	-765.7												Lowest Energy	-752.1			Lowest Energy	-635
15	19	Center	-668.1										14	21	Center	-765.7
		Lowest Energy	-668.1												Lowest Energy	-765.7
													15	19	Center	-668.1
															Lowest Energy	-668.1
