# Supplementary material for: Do LRG1–SERPINA1 Interactions Modulate Fibrotic and Inflammatory Signatures in Rheumatoid Arthritis? A Proteomic and In Silico Investigation
Source: Pathophysiology. 2026 Feb 6;33(1):16. doi: 10.3390/pathophysiology33010016 (PMC12922013; doi:10.3390/pathophysiology33010016)
Supplement: Supplementary file 1 [file pathophysiology-33-00016-s001.zip › Supplimentary Table S2.xlsx]

## Sheet: C0003873
Disease	Disease_id	Gene	Gene_id	UniProt	Gene_Full_Name	Protein_Class	N_diseases_g	DSI_g	DPI_g	pLI	Score_gda	EL_gda	EI_gda	N_PMIDs	N_SNPs_gda	First_Ref	Last_Ref
Rheumatoid Arthritis	C0003873	PTPN22	26191	Q9Y2R2	protein tyrosine phosphatase non-receptor type 22		400	0.438	0.846	3.4921e-21	0.7		0.899	158	7	2004	2019
Rheumatoid Arthritis	C0003873	SLC22A4	6583	Q9H015	solute carrier family 22 member 4	Transporter	90	0.603	0.769	1.8253e-08	0.7		0.857	21	3	2003	2019
Rheumatoid Arthritis	C0003873	TNF	7124	P01375	tumor necrosis factor	Signaling	2724	0.231	0.962	0.8033	0.7		0.975	1014	8	1989	2020
Rheumatoid Arthritis	C0003873	CRP	1401	P02741	C-reactive protein		1483	0.299	0.962	0.0036969	0.6		0.955	199	1	1989	2020
Rheumatoid Arthritis	C0003873	IL6ST	3572	P40189	interleukin 6 signal transducer	Signaling	260	0.475	0.808	0.99978	0.59		0.909	11	1	2000	2020
Rheumatoid Arthritis	C0003873	CCR6	1235	P51684	C-C motif chemokine receptor 6	G-protein coupled receptor	231	0.485	0.808	0.0057867	0.5		1	27	8	2001	2019
Rheumatoid Arthritis	C0003873	FCGR2A	2212	P12318	Fc fragment of IgG receptor IIa	Cell adhesion	227	0.48	0.769	2.0054e-06	0.5		0.852	27	3	2002	2020
Rheumatoid Arthritis	C0003873	PADI4	23569	Q9UM07	peptidyl arginine deiminase 4		196	0.494	0.808	4.6001e-16	0.5		0.912	125	10	2003	2020
Rheumatoid Arthritis	C0003873	HLA-DPB1	3115	P04440	major histocompatibility complex, class II, DP beta 1	Immune response	324	0.453	0.923	5.3254e-10	0.5		0.938	32	62	1988	2020
Rheumatoid Arthritis	C0003873	HLA-DRB1	3123	P01911	major histocompatibility complex, class II, DR beta 1	Immune response	1018	0.333	0.923	0.0010997	0.5		0.936	575	7	1989	2020
Rheumatoid Arthritis	C0003873	IL2RA	3559	P01589	interleukin 2 receptor subunit alpha	Receptor	540	0.389	0.885	0.054709	0.5		1	32	3	1992	2019
Rheumatoid Arthritis	C0003873	IL6R	3570	P08887	interleukin 6 receptor	Signaling	261	0.471	0.846	3.1681e-05	0.5		0.971	34	5	2001	2019
Rheumatoid Arthritis	C0003873	IL10	3586	P22301	interleukin 10		1679	0.281	0.923	0.0058874	0.5		0.946	129	3	1994	2020
Rheumatoid Arthritis	C0003873	IRF5	3663	Q13568	interferon regulatory factor 5	Transcription factor	226	0.489	0.731	0.0090365	0.5		0.906	32	6	2006	2019
Rheumatoid Arthritis	C0003873	CIITA	4261	P33076	class II major histocompatibility complex transactivator		149	0.536	0.808	1.3618e-07	0.5		0.533	15	3	2006	2017
Rheumatoid Arthritis	C0003873	STAT4	6775	Q14765	signal transducer and activator of transcription 4	Nucleic acid binding	316	0.471	0.769	0.7662	0.5		0.889	63	9	2000	2019
Rheumatoid Arthritis	C0003873	TNFAIP3	7128	P21580	TNF alpha induced protein 3	Enzyme	212	0.481	0.808	0.99972	0.5		1	35	8	2007	2018
Rheumatoid Arthritis	C0003873	TRAF1	7185	Q13077	TNF receptor associated factor 1	Signaling	119	0.554	0.731	0.0035639	0.5		0.85	40	3	2007	2019
Rheumatoid Arthritis	C0003873	TRAF6	7189	Q9Y4K3	TNF receptor associated factor 6	Signaling	254	0.472	0.808	0.99739	0.5		1	13	1	2008	2019
Rheumatoid Arthritis	C0003873	CD28	940	P10747	CD28 molecule		364	0.436	0.885	0.35779	0.5		1	36	2	1996	2018
Rheumatoid Arthritis	C0003873	CD40	958	P25942	CD40 molecule		528	0.396	0.846	0.84603	0.5		0.848	33	5	2002	2019
Rheumatoid Arthritis	C0003873	PTPN2	5771	P17706	protein tyrosine phosphatase non-receptor type 2		134	0.538	0.692	0.99953	0.49		1	13	4	2012	2019
Rheumatoid Arthritis	C0003873	TYK2	7297	P29597	tyrosine kinase 2	Kinase	172	0.505	0.769	4.4963e-08	0.49		1	15	3	2007	2019
Rheumatoid Arthritis	C0003873	RUNX1	861	Q01196	RUNX family transcription factor 1	Transcription factor	412	0.425	0.808	0.65377	0.49		0.786	14	4	2003	2019
Rheumatoid Arthritis	C0003873	PTPRC	5788	P08575	protein tyrosine phosphatase receptor type C	Enzyme	366	0.435	0.808	1	0.48		1	10	1	1991	2017
Rheumatoid Arthritis	C0003873	AGER	177	Q15109	advanced glycosylation end-product specific receptor	Receptor	450	0.42	0.885	6.3528e-16	0.47		1	10	5	2002	2014
Rheumatoid Arthritis	C0003873	IL2RB	3560	P14784	interleukin 2 receptor subunit beta	Receptor	226	0.491	0.846	0.29095	0.47		0.909	11	4	1992	2019
Rheumatoid Arthritis	C0003873	NFKBIL1	4795	Q9UBC1	NFKB inhibitor like 1		41	0.653	0.615	0.025515	0.47		1	10	4	2001	2011
Rheumatoid Arthritis	C0003873	AFF3	3899	P51826	AF4/FMR2 family member 3	Transcription factor	77	0.623	0.692	0.99996	0.46		1	11	5	2009	2016
Rheumatoid Arthritis	C0003873	REL	5966	Q04864	REL proto-oncogene, NF-kB subunit	Transcription factor	90	0.579	0.692	0.99836	0.46		0.909	11	2	2009	2019
Rheumatoid Arthritis	C0003873	BLK	640	P51451	BLK proto-oncogene, Src family tyrosine kinase	Kinase	86	0.585	0.769	8.348e-14	0.46		1	9	3	2009	2016
Rheumatoid Arthritis	C0003873	CDK6	1021	Q00534	cyclin dependent kinase 6	Kinase	266	0.471	0.731	0.98315	0.44		0.714	7	2	2008	2019
Rheumatoid Arthritis	C0003873	CD244	51744	Q9BZW8	CD244 molecule		42	0.653	0.5	0.057288	0.44		0.5	4	2	2008	2011
Rheumatoid Arthritis	C0003873	MMEL1	79258	Q495T6	membrane metalloendopeptidase like 1	Enzyme	74	0.606	0.692	1.2441e-22	0.44		0.909	11	5	2008	2019
Rheumatoid Arthritis	C0003873	ANKRD55	79722	Q3KP44	ankyrin repeat domain 55		46	0.65	0.462	6.7577e-08	0.44		1	11	3	2010	2019
Rheumatoid Arthritis	C0003873	GATA3	2625	P23771	GATA binding protein 3		429	0.415	0.846	0.89887	0.43		1	7	3	2005	2019
Rheumatoid Arthritis	C0003873	NFKBIE	4794	O00221	NFKB inhibitor epsilon		26	0.7	0.385	0.77098	0.42		1	3	2	2012	2016
Rheumatoid Arthritis	C0003873	PLD4	122618	Q96BZ4	phospholipase D family member 4		12	0.78	0.5	7.7337e-13	0.41		1	3	2	2012	2018
Rheumatoid Arthritis	C0003873	DNASE1L3	1776	Q13609	deoxyribonuclease 1 like 3		126	0.575	0.769	3.0012e-05	0.41		1	4	1	2012	2019
Rheumatoid Arthritis	C0003873	KIF5A	3798	Q12840	kinesin family member 5A	Cellular structure	112	0.593	0.731	0.99995	0.41		1	4	1	2008	2014
Rheumatoid Arthritis	C0003873	ARID5B	84159	Q14865	AT-rich interaction domain 5B	Transcription factor	56	0.638	0.5	1	0.41		1	6	3	2012	2019
Rheumatoid Arthritis	C0003873	RASGRP1	10125	O95267	RAS guanyl releasing protein 1	Enzyme modulator	110	0.572	0.731	0.96554	0.4		1	4	2	2012	2019
Rheumatoid Arthritis	C0003873	CSF2	1437	P04141	colony stimulating factor 2	Signaling	1028	0.33	0.962	0.83468	0.4		1	39	0	1989	2019
Rheumatoid Arthritis	C0003873	CTLA4	1493	P16410	cytotoxic T-lymphocyte associated protein 4		722	0.369	0.923	0.94085	0.4		0.931	58	3	1998	2019
Rheumatoid Arthritis	C0003873	ACAN	176	P16112	aggrecan	Extracellular structure	187	0.528	0.846	1	0.4		1	12	0	1998	2019
Rheumatoid Arthritis	C0003873	RCAN1	1827	P53805	regulator of calcineurin 1	Signaling	110	0.572	0.808	0.016675	0.4		1	2	2	2012	2019
Rheumatoid Arthritis	C0003873	AHR	196	P35869	aryl hydrocarbon receptor	Transcription factor	532	0.41	0.923	0.99999	0.4		0.929	14	1	2008	2020
Rheumatoid Arthritis	C0003873	SPRED2	200734	Q7Z698	sprouty related EVH1 domain containing 2	Receptor	38	0.711	0.577	2.8684e-07	0.4		1	7	6	2010	2019
Rheumatoid Arthritis	C0003873	ENO1	2023	P06733	enolase 1	Enzyme	231	0.481	0.885	1.914e-05	0.4		0.905	21	0	2008	2019
Rheumatoid Arthritis	C0003873	ANXA3	306	P12429	annexin A3		66	0.61	0.615	6.5152e-12	0.4		1	1	1	2012	2012
Rheumatoid Arthritis	C0003873	HLA-DQA2	3118	P01906	major histocompatibility complex, class II, DQ alpha 2	Immune response	58	0.617	0.769	1.0089e-05	0.4		1	4	15	2007	2011
Rheumatoid Arthritis	C0003873	IFNG	3458	P01579	interferon gamma		1519	0.288	0.962	0.47156	0.4		0.947	76	2	1990	2020
Rheumatoid Arthritis	C0003873	CCN1	3491	O00622	cellular communication network factor 1	Signaling	246	0.473	0.731	0.71388	0.4		0.929	14	0	2006	2019
Rheumatoid Arthritis	C0003873	IL1B	3553	P01584	interleukin 1 beta		1801	0.276	0.962	0.13005	0.4		0.976	247	1	1989	2020
Rheumatoid Arthritis	C0003873	IL1RN	3557	P18510	interleukin 1 receptor antagonist		701	0.373	0.923	0.030914	0.4		0.947	57	1	1992	2020
Rheumatoid Arthritis	C0003873	IL6	3569	P05231	interleukin 6		2367	0.248	0.962	0.31536	0.4		0.976	369	3	1988	2020
Rheumatoid Arthritis	C0003873	CXCL8	3576	P10145	C-X-C motif chemokine ligand 8	Signaling	1254	0.31	0.962	0.00027377	0.4		0.968	93	0	1990	2020
Rheumatoid Arthritis	C0003873	IL18	3606	Q14116	interleukin 18		750	0.365	0.923	0.030717	0.4		0.917	48	4	1999	2019
Rheumatoid Arthritis	C0003873	MIF	4282	P14174	macrophage migration inhibitory factor		455	0.412	0.885	0.012262	0.4		0.895	19	2	1999	2020
Rheumatoid Arthritis	C0003873	MMP2	4313	P08253	matrix metallopeptidase 2	Enzyme	1021	0.333	0.923	0.83878	0.4		0.923	26	1	1998	2019
Rheumatoid Arthritis	C0003873	MPO	4353	P05164	myeloperoxidase	Enzyme	653	0.377	0.923	7.105e-15	0.4		1	13	0	2012	2020
Rheumatoid Arthritis	C0003873	MTHFR	4524	P42898	methylenetetrahydrofolate reductase		985	0.337	0.885	3.2068e-10	0.4		0.923	52	6	2001	2018
Rheumatoid Arthritis	C0003873	NCF2	4688	P19878	neutrophil cytosolic factor 2	Enzyme	90	0.601	0.692	4.0054e-07	0.4		1	3	1	2003	2019
Rheumatoid Arthritis	C0003873	TNFRSF11B	4982	O00300	TNF receptor superfamily member 11b		443	0.422	0.808	0.16171	0.4		0.929	42	5	2001	2019
Rheumatoid Arthritis	C0003873	FOXP3	50943	Q9BZS1	forkhead box P3		688	0.368	0.846	0.99424	0.4		0.973	37	1	2005	2020
Rheumatoid Arthritis	C0003873	IL23A	51561	Q9NPF7	interleukin 23 subunit alpha	Signaling	427	0.415	0.846	0.35806	0.4		1	36	0	1989	2020
Rheumatoid Arthritis	C0003873	ABCB1	5243	P08183	ATP binding cassette subfamily B member 1	Transporter	933	0.344	0.885	1.2564e-05	0.4		0.95	20	1	1995	2020
Rheumatoid Arthritis	C0003873	PON1	5444	P27169	paraoxonase 1		496	0.409	0.885	9.8142e-11	0.4		0.917	12	2	2003	2019
Rheumatoid Arthritis	C0003873	PTGS2	5743	P35354	prostaglandin-endoperoxide synthase 2	Enzyme	1234	0.314	0.962	0.99597	0.4		0.952	42	0	1994	2019
Rheumatoid Arthritis	C0003873	CCL21	6366	O00585	C-C motif chemokine ligand 21	Signaling	186	0.502	0.769	0.036239	0.4		0.857	14	2	2003	2019
Rheumatoid Arthritis	C0003873	SLC11A1	6556	P49279	solute carrier family 11 member 1	Transporter	141	0.525	0.846	1.5485e-19	0.4		0.938	16	6	1996	2019
Rheumatoid Arthritis	C0003873	STAT1	6772	P42224	signal transducer and activator of transcription 1	Nucleic acid binding	531	0.399	0.885	0.99999	0.4		0.867	15	0	2003	2019
Rheumatoid Arthritis	C0003873	TLR2	7097	O60603	toll like receptor 2		749	0.361	0.923	1.0152e-06	0.4		0.966	29	2	2003	2019
Rheumatoid Arthritis	C0003873	VEGFA	7422	P15692	vascular endothelial growth factor A	Signaling	1899	0.266	0.923	2.4085e-05	0.4		0.987	75	7	1994	2020
Rheumatoid Arthritis	C0003873	CXCR4	7852	P61073	C-X-C motif chemokine receptor 4	G-protein coupled receptor	739	0.362	0.923	0.017804	0.4		0.944	18	0	2000	2019
Rheumatoid Arthritis	C0003873	CAT	847	P04040	catalase	Enzyme	794	0.359	0.962	1.6263e-10	0.4		0.917	12	0	2006	2019
Rheumatoid Arthritis	C0003873	ADIPOQ	9370	Q15848	adiponectin, C1Q and collagen domain containing		679	0.376	0.885	4.6434e-09	0.4		0.957	23	4	2003	2020
Rheumatoid Arthritis	C0003873	CCN2	1490	P29279	cellular communication network factor 2	Signaling	518	0.399	0.846	0.00050202	0.39		1	10	0	2006	2020
Rheumatoid Arthritis	C0003873	TNFSF14	8740	O43557	TNF superfamily member 14	Signaling	143	0.529	0.769	0.051663	0.39		1	10	0	2003	2017
Rheumatoid Arthritis	C0003873	DHFR	1719	P00374	dihydrofolate reductase	Enzyme	191	0.513	0.808	0.0343	0.38		0.889	9	0	2003	2019
Rheumatoid Arthritis	C0003873	TNFRSF14	8764	Q92956	TNF receptor superfamily member 14		100	0.568	0.731	0.80752	0.38		0.889	9	0	2003	2017
Rheumatoid Arthritis	C0003873	TAGAP	117289	Q8N103	T cell activation RhoGTPase activating protein	Enzyme modulator	24	0.7	0.462	0.84621	0.37		1	9	2	2010	2018
Rheumatoid Arthritis	C0003873	IRAK1	3654	P51617	interleukin 1 receptor associated kinase 1	Kinase	200	0.506	0.808	0.98774	0.36		0.857	7	3	2008	2018
Rheumatoid Arthritis	C0003873	COL2A1	1280	P02458	collagen type II alpha 1 chain		496	0.444	0.846	1	0.35		0.857	7	0	1993	2018
Rheumatoid Arthritis	C0003873	ALOX5	240	P09917	arachidonate 5-lipoxygenase	Enzyme	342	0.447	0.885	1.2059e-06	0.35		1	6	0	1995	2017
Rheumatoid Arthritis	C0003873	GC	2638	P02774	GC vitamin D binding protein	Transporter	219	0.489	0.885	2.7301e-11	0.35		0.8	5	1	1985	2019
Rheumatoid Arthritis	C0003873	HOXD13	3239	P35453	homeobox D13		259	0.483	0.808	0.0086055	0.35		1	6	0	1997	2019
Rheumatoid Arthritis	C0003873	NCF1	653361	P14598	neutrophil cytosolic factor 1		170	0.521	0.808	2.8311e-05	0.35		1	7	1	2003	2018
Rheumatoid Arthritis	C0003873	TXNDC5	81567	Q8NBS9	thioredoxin domain containing 5		65	0.615	0.577	4.872e-13	0.35		1	6	2	2011	2018
Rheumatoid Arthritis	C0003873	GRK2	156	P25098	G protein-coupled receptor kinase 2	Kinase	159	0.532	0.654	0.99998	0.34		1	4	0	1999	2019
Rheumatoid Arthritis	C0003873	FPGS	2356	Q05932	folylpolyglutamate synthase	Enzyme	40	0.644	0.423	1.1579e-06	0.34		1	5	3	2007	2020
Rheumatoid Arthritis	C0003873	IGFBP3	3486	P17936	insulin like growth factor binding protein 3	Enzyme modulator	350	0.439	0.808	0.91029	0.34		0.75	4	0	2007	2019
Rheumatoid Arthritis	C0003873	FASLG	356	P48023	Fas ligand	Signaling	398	0.43	0.885	0.18345	0.34		1	5	2	2008	2015
Rheumatoid Arthritis	C0003873	ATIC	471	P31939	5-aminoimidazole-4-carboxamide ribonucleotide formyltransferase/IMP cyclohydrolase	Enzyme	100	0.576	0.731	3.0109e-19	0.34		1	5	1	2004	2016
Rheumatoid Arthritis	C0003873	PRKCQ	5588	Q04759	protein kinase C theta	Kinase	53	0.636	0.654	0.2972	0.34		1	7	0	2008	2019
Rheumatoid Arthritis	C0003873	PTGS1	5742	P23219	prostaglandin-endoperoxide synthase 1	Enzyme	318	0.46	0.885	6.2425e-07	0.34		1	4	0	1994	2004
Rheumatoid Arthritis	C0003873	CCL8	6355	P80075	C-C motif chemokine ligand 8	Signaling	115	0.546	0.692	0.041412	0.34		1	5	0	2007	2019
Rheumatoid Arthritis	C0003873	SOD2	6648	P04179	superoxide dismutase 2	Enzyme	668	0.379	0.923	0.15499	0.34		0.714	7	1	2000	2019
Rheumatoid Arthritis	C0003873	GGH	8836	Q92820	gamma-glutamyl hydrolase	Enzyme	66	0.608	0.5	0.58132	0.34		1	5	3	2004	2020
Rheumatoid Arthritis	C0003873	B3GNT2	10678	Q9NY97	UDP-GlcNAc:betaGal beta-1,3-N-acetylglucosaminyltransferase 2	Enzyme	20	0.705	0.5	0.88722	0.33		1	3	0	1988	2013
Rheumatoid Arthritis	C0003873	CP	1356	P00450	ceruloplasmin	Enzyme	283	0.466	0.846	4.2013e-10	0.33		1	4	0	2002	2018
Rheumatoid Arthritis	C0003873	PLB1	151056	Q6P1J6	phospholipase B1		219	0.488	0.846	1.7315e-72	0.33		1	3	0	2004	2014
Rheumatoid Arthritis	C0003873	MMP12	4321	P39900	matrix metallopeptidase 12	Enzyme	216	0.484	0.885		0.33		1	4	1	2003	2009
Rheumatoid Arthritis	C0003873	ACKR3	57007	P25106	atypical chemokine receptor 3	G-protein coupled receptor	400	0.428	0.885	0.39134	0.33		1	4	0	1999	2010
Rheumatoid Arthritis	C0003873	PRDM1	639	O75626	PR/SET domain 1		126	0.538	0.731	0.9565	0.33		0.833	6	0	2009	2019
Rheumatoid Arthritis	C0003873	CD83	9308	Q01151	CD83 molecule		96	0.566	0.731	0.0052136	0.33		0.75	4	0	2003	2017
Rheumatoid Arthritis	C0003873	ADORA2A	135	P29274	adenosine A2a receptor	G-protein coupled receptor	213	0.526	0.769	0.5971	0.32		1	3	1	2009	2019
Rheumatoid Arthritis	C0003873	CLEC12A	160364	Q5QGZ9	C-type lectin domain family 12 member A		34	0.686	0.346	2.6022e-07	0.32		0.667	3	0	2007	2016
Rheumatoid Arthritis	C0003873	IKZF3	22806	Q9UKT9	IKAROS family zinc finger 3	Transcription factor	64	0.608	0.692	0.98416	0.32		1	3	0	2012	2016
Rheumatoid Arthritis	C0003873	FKBP5	2289	Q13451	FKBP prolyl isomerase 5	Enzyme	179	0.524	0.769	0.73393	0.32		1	3	0	2003	2017
Rheumatoid Arthritis	C0003873	CXCL2	2920	P19875	C-X-C motif chemokine ligand 2	Signaling	186	0.513	0.885	3.6079e-07	0.32		1	3	0	2004	2017
Rheumatoid Arthritis	C0003873	HSD11B1	3290	P28845	hydroxysteroid 11-beta dehydrogenase 1		163	0.52	0.731	0.41696	0.32		1	3	0	2009	2018
Rheumatoid Arthritis	C0003873	RBPJ	3516	Q06330	recombination signal binding protein for immunoglobulin kappa J region	Nucleic acid binding	161	0.518	0.808	0.99853	0.32		1	4	0	2010	2016
Rheumatoid Arthritis	C0003873	STS	412	P08842	steroid sulfatase	Enzyme	382	0.431	0.846	0.80886	0.32		1	3	0	2005	2019
Rheumatoid Arthritis	C0003873	MMP10	4319	P09238	matrix metallopeptidase 10	Enzyme	123	0.553	0.808	5.907e-15	0.32		1	3	0	1989	2009
Rheumatoid Arthritis	C0003873	BGN	633	P21810	biglycan		253	0.484	0.808	0.45229	0.32		1	3	0	2004	2018
Rheumatoid Arthritis	C0003873	BMP4	652	P12644	bone morphogenetic protein 4	Signaling	423	0.422	0.808	0.9564	0.32		1	3	0	2006	2019
Rheumatoid Arthritis	C0003873	SMS	6611	P52788	spermine synthase		263	0.491	0.846	0.97297	0.32		1	3	0	1998	2017
Rheumatoid Arthritis	C0003873	ABCC5	10057	O15440	ATP binding cassette subfamily C member 5	Transporter	71	0.606	0.654	0.0041518	0.31		1	1	0	2013	2013
Rheumatoid Arthritis	C0003873	ABCC4	10257	O15439	ATP binding cassette subfamily C member 4	Transporter	146	0.536	0.769	1.0674e-07	0.31		1	2	1	2013	2017
Rheumatoid Arthritis	C0003873	CTSD	1509	P07339	cathepsin D	Enzyme	242	0.478	0.846	0.00091747	0.31		1	2	0	1995	2003
Rheumatoid Arthritis	C0003873	DDX6	1656	P26196	DEAD-box helicase 6		52	0.663	0.385	0.99964	0.31		1	2	0	2012	2017
Rheumatoid Arthritis	C0003873	GRK6	2870	P43250	G protein-coupled receptor kinase 6	Kinase	51	0.67	0.654	0.00048726	0.31		1	1	0	1999	1999
Rheumatoid Arthritis	C0003873	HCLS1	3059	P14317	hematopoietic cell-specific Lyn substrate 1	Cellular structure	132	0.539	0.846	1.3157e-06	0.31		1	2	0	1992	2003
Rheumatoid Arthritis	C0003873	HOXD10	3236	P28358	homeobox D10		83	0.59	0.538	0.062918	0.31		1	2	0	2007	2018
Rheumatoid Arthritis	C0003873	PXK	54899	Q7Z7A4	PX domain containing serine/threonine kinase like	Kinase	13	0.821	0.231	0.010847	0.31		1	2	0	2010	2017
Rheumatoid Arthritis	C0003873	BCL2A1	597	Q16548	BCL2 related protein A1	Signaling	150	0.529	0.731	0.20785	0.31		1	2	0	2009	2017
Rheumatoid Arthritis	C0003873	BMP6	654	P22004	bone morphogenetic protein 6	Signaling	137	0.531	0.808	0.75947	0.31		1	2	0	2003	2010
Rheumatoid Arthritis	C0003873	NR4A3	8013	Q92570	nuclear receptor subfamily 4 group A member 3	Nuclear receptor	186	0.502	0.808	0.9126	0.31		1	2	0	2002	2009
Rheumatoid Arthritis	C0003873	GDF5	8200	P43026	growth differentiation factor 5	Signaling	238	0.511	0.692	0.67002	0.31		1	2	0	2008	2008
Rheumatoid Arthritis	C0003873	CAV2	858	P51636	caveolin 2	Enzyme modulator	96	0.575	0.692	0.026973	0.31		1	1	0	2007	2007
Rheumatoid Arthritis	C0003873	ABCC3	8714	O15438	ATP binding cassette subfamily C member 3	Transporter	160	0.517	0.769	1.2092e-26	0.31		1	2	0	2012	2013
Rheumatoid Arthritis	C0003873	GPRC5A	9052	Q8NFJ5	G protein-coupled receptor class C group 5 member A	G-protein coupled receptor	90	0.579	0.692	6.786e-08	0.31		1	1	0	2007	2007
Rheumatoid Arthritis	C0003873	CD2	914	P06729	CD2 molecule		50	0.641	0.577	0.47108	0.31		1	2	0	2012	2017
Rheumatoid Arthritis	C0003873	LHX2	9355	P50458	LIM homeobox 2	Nucleic acid binding	39	0.678	0.615	0.98812	0.31		1	1	0	2007	2007
Rheumatoid Arthritis	C0003873	MAB21L2	10586	Q9Y586	mab-21 like 2		22	0.743	0.308	0.43769	0.3		1	1	0	2007	2007
Rheumatoid Arthritis	C0003873	TXNIP	10628	Q9H3M7	thioredoxin interacting protein		208	0.49	0.731	0.15918	0.3		1	1	0	2009	2009
Rheumatoid Arthritis	C0003873	ABCC2	1244	Q92887	ATP binding cassette subfamily C member 2	Transporter	254	0.483	0.808	5.2025e-47	0.3		1	1	0	2013	2013
Rheumatoid Arthritis	C0003873	HAPLN1	1404	P10915	hyaluronan and proteoglycan link protein 1	Extracellular structure	36	0.663	0.577	0.60242	0.3		1	1	0	2007	2007
Rheumatoid Arthritis	C0003873	GSDME	1687	O60443	gasdermin E		44	0.656	0.423	3.2843e-09	0.3		1	1	0	2007	2007
Rheumatoid Arthritis	C0003873	F2	2147	P00734	coagulation factor II, thrombin	Enzyme	490	0.415	0.885	0.0011118	0.3		1	1	0	2015	2015
Rheumatoid Arthritis	C0003873	LY96	23643	Q9Y6Y9	lymphocyte antigen 96	Receptor	54	0.636	0.615	7.4167e-05	0.3		1	1	0	2007	2007
Rheumatoid Arthritis	C0003873	GART	2618	P22102	phosphoribosylglycinamide formyltransferase, phosphoribosylglycinamide synthetase, phosphoribosylaminoimidazole synthetase	Enzyme	48	0.631	0.615	0.00027711	0.3		1	1	0	2013	2013
Rheumatoid Arthritis	C0003873	RGMB	285704	Q6NW40	repulsive guidance molecule BMP co-receptor b		24	0.711	0.462	0.071955	0.3		1	1	0	2007	2007
Rheumatoid Arthritis	C0003873	NR3C1	2908	P04150	nuclear receptor subfamily 3 group C member 1	Nuclear receptor	590	0.393	0.885	0.96958	0.3		0.889	18	3	2001	2019
Rheumatoid Arthritis	C0003873	HOXD11	3237	P31277	homeobox D11		45	0.67	0.462	0.0011418	0.3		1	1	0	2007	2007
Rheumatoid Arthritis	C0003873	IRF8	3394	Q02556	interferon regulatory factor 8	Transcription factor	149	0.539	0.808	0.94807	0.3		1	1	0	2012	2012
Rheumatoid Arthritis	C0003873	ITGA6	3655	P23229	integrin subunit alpha 6		137	0.539	0.769	1.9014e-07	0.3		1	1	0	2007	2007
Rheumatoid Arthritis	C0003873	LCN2	3934	P80188	lipocalin 2	Enzyme	497	0.405	0.885	1.1404e-09	0.3		1	1	0	1995	1995
Rheumatoid Arthritis	C0003873	MARCKS	4082	P29966	myristoylated alanine rich protein kinase C substrate		102	0.559	0.769	0.32648	0.3		1	1	0	2009	2009
Rheumatoid Arthritis	C0003873	RAB8A	4218	P61006	RAB8A, member RAS oncogene family		69	0.61	0.577	0.97543	0.3		1	1	0	2003	2003
Rheumatoid Arthritis	C0003873	PLEK	5341	P08567	pleckstrin	Cellular structure	83	0.588	0.731	0.001067	0.3		1	1	0	2003	2003
Rheumatoid Arthritis	C0003873	POU3F1	5453	Q03052	POU class 3 homeobox 1		25	0.711	0.462	0.56469	0.3		1	1	0	2012	2012
Rheumatoid Arthritis	C0003873	DDIT4	54541	Q9NX09	DNA damage inducible transcript 4		92	0.576	0.769	0.00068309	0.3		1	1	0	2007	2007
Rheumatoid Arthritis	C0003873	GIN1	54826	Q9NXP7	gypsy retrotransposon integrase 1		4	0.89	0.269	2.4151e-05	0.3		1	1	0	2012	2012
Rheumatoid Arthritis	C0003873	BAIAP2L1	55971	Q9UHR4	BAR/IMD domain containing adaptor protein 2 like 1	Receptor	15	0.805	0.308	0.00010429	0.3		1	1	0	2007	2007
Rheumatoid Arthritis	C0003873	PSG5	5673	Q15238	pregnancy specific beta-1-glycoprotein 5		61	0.631	0.615	8.8239e-22	0.3		1	1	0	2007	2007
Rheumatoid Arthritis	C0003873	NDUFA4L2	56901	Q9NRX3	NDUFA4 mitochondrial complex associated like 2	Enzyme	19	0.736	0.346	0.086367	0.3		1	1	0	2009	2009
Rheumatoid Arthritis	C0003873	PTK2	5747	Q05397	protein tyrosine kinase 2	Kinase	205	0.497	0.808	0.99987	0.3		1	1	0	2003	2003
Rheumatoid Arthritis	C0003873	RAP2A	5911	P10114	RAP2A, member of RAS oncogene family	Enzyme modulator	19	0.751	0.538	0.85068	0.3		1	1	0	2003	2003
Rheumatoid Arthritis	C0003873	BDKRB2	624	P30411	bradykinin receptor B2	G-protein coupled receptor	105	0.585	0.808	0.11863	0.3		1	1	0	2003	2003
Rheumatoid Arthritis	C0003873	CXCL6	6372	P80162	C-X-C motif chemokine ligand 6	Signaling	90	0.582	0.692	2.7101e-09	0.3		1	1	0	2004	2004
Rheumatoid Arthritis	C0003873	TLE3	7090	Q04726	TLE family member 3, transcriptional corepressor	Transcription factor	38	0.674	0.462	1	0.3		1	1	0	2012	2012
Rheumatoid Arthritis	C0003873	TMPO	7112	P42166;P42167	thymopoietin	Signaling	58	0.631	0.577	1.5453e-07	0.3		1	1	0	2003	2003
Rheumatoid Arthritis	C0003873	TNFAIP2	7127	Q03169	TNF alpha induced protein 2	Transporter	25	0.711	0.423	8.2527e-05	0.3		1	1	0	2009	2009
Rheumatoid Arthritis	C0003873	ZFP36	7538	P26651	ZFP36 ring finger protein	Nucleic acid binding	161	0.523	0.692	0.75244	0.3		1	13	0	2004	2019
Rheumatoid Arthritis	C0003873	TFPI2	7980	P48307	tissue factor pathway inhibitor 2	Enzyme modulator	161	0.521	0.769	0.00084274	0.3		1	2	0	2004	2007
Rheumatoid Arthritis	C0003873	CALD1	800	Q05682	caldesmon 1		94	0.578	0.692	0.99879	0.3		1	1	0	2004	2004
Rheumatoid Arthritis	C0003873	ST6GALNAC5	81849	Q9BVH7	ST6 N-acetylgalactosaminide alpha-2,6-sialyltransferase 5		23	0.729	0.346	0.16967	0.3		1	2	0	2007	2007
Rheumatoid Arthritis	C0003873	MGARP	84709	Q8TDB4	mitochondria localized glutamic acid rich protein		1	1	0.115	3.8778e-05	0.3		1	1	0	2007	2007
Rheumatoid Arthritis	C0003873	B3GNT9	84752	Q6UX72	UDP-GlcNAc:betaGal beta-1,3-N-acetylglucosaminyltransferase 9	Enzyme	1	1	0.115	1.7363e-05	0.3		1	1	0	2007	2007
Rheumatoid Arthritis	C0003873	RUNX2	860	Q13950	RUNX family transcription factor 2	Transcription factor	405	0.437	0.846	0.94884	0.3		1	1	0	2010	2010
Rheumatoid Arthritis	C0003873	SLC25A12	8604	O75746	solute carrier family 25 member 12	Transporter	34	0.711	0.462	0.21604	0.3		1	1	0	2003	2003
Rheumatoid Arthritis	C0003873	CD3E	916	P07766	CD3e molecule		73	0.615	0.615	0.00034464	0.3		1	1	0	2003	2003
Rheumatoid Arthritis	C0003873	CD5	921	P06127	CD5 molecule		32	0.682	0.308	2.3074e-10	0.3		1	1	0	2012	2012
Rheumatoid Arthritis	C0003873	ABCG2	9429	Q9UNQ0	ATP binding cassette subfamily G member 2 (Junior blood group)	Transporter	420	0.419	0.885	2.0957e-32	0.3		1	1	1	2013	2013
Rheumatoid Arthritis	C0003873	MMP14	4323	P50281	matrix metallopeptidase 14	Enzyme	340	0.447	0.769	0.99522	0.28		1	11	0	1998	2013
Rheumatoid Arthritis	C0003873	ZAP70	7535	P43403	zeta chain of T cell receptor associated protein kinase 70	Kinase	212	0.497	0.769	0.87696	0.24		1	6	0	2003	2019
Rheumatoid Arthritis	C0003873	DNASE2	1777	O00115	deoxyribonuclease 2, lysosomal	Enzyme	29	0.7	0.462	0.00045225	0.23		1	3	0	2009	2012
Rheumatoid Arthritis	C0003873	HNRNPA2B1	3181	P22626	heterogeneous nuclear ribonucleoprotein A2/B1		131	0.566	0.808	0.99732	0.21		1	2	0	2002	2007
Rheumatoid Arthritis	C0003873	CD226	10666	Q15762	CD226 molecule		124	0.548	0.769	0.03921	0.2		0.909	11	2	2009	2018
Rheumatoid Arthritis	C0003873	PADI2	11240	Q9Y2J8	peptidyl arginine deiminase 2		67	0.61	0.615	4.9471e-11	0.2		0.857	14	5	2004	2019
Rheumatoid Arthritis	C0003873	FCRL3	115352	Q96P31	Fc receptor like 3	Cell adhesion	62	0.612	0.769	5.9739e-21	0.2		0.857	28	4	2005	2016
Rheumatoid Arthritis	C0003873	HLA-A	3105	P04439	major histocompatibility complex, class I, A		672	0.37	0.846	0.0013299	0.2		1	17	2	1981	2014
Rheumatoid Arthritis	C0003873	HLA-B	3106	P01889	major histocompatibility complex, class I, B		706	0.379	0.885	3.8642e-05	0.2		1	16	45	1982	2018
Rheumatoid Arthritis	C0003873	HLA-C	3107	P10321	major histocompatibility complex, class I, C		435	0.415	0.846	1.5695e-06	0.2		0.944	18	14	1993	2019
Rheumatoid Arthritis	C0003873	HLA-DQA1	3117	P01909	major histocompatibility complex, class II, DQ alpha 1	Immune response	427	0.416	0.846	0.023947	0.2		0.962	26	8	1990	2016
Rheumatoid Arthritis	C0003873	HLA-DQB1	3119	P01920	major histocompatibility complex, class II, DQ beta 1	Immune response	504	0.407	0.885	0.0089259	0.2		1	14	4	1997	2017
Rheumatoid Arthritis	C0003873	ISG20	3669	Q96AZ6	interferon stimulated exonuclease gene 20		414	0.414	0.846	0.002899	0.2		1	17	1	1992	2018
Rheumatoid Arthritis	C0003873	TAP2	6891	Q03519	transporter 2, ATP binding cassette subfamily B member	Transporter	155	0.517	0.808	6.8911e-11	0.2		1	14	7	1994	2016
Rheumatoid Arthritis	C0003873	DPP4	1803	P27487	dipeptidyl peptidase 4	Enzyme	451	0.42	0.808	7.2797e-09	0.19		0.9	10	1	2014	2019
Rheumatoid Arthritis	C0003873	AIRE	326	O43918	autoimmune regulator		175	0.516	0.808	4.0468e-12	0.19		1	9	7	2011	2019
Rheumatoid Arthritis	C0003873	MICA	100507436	Q29983	MHC class I polypeptide-related sequence A		248	0.473	0.846	0.0049697	0.18		1	11	8	2001	2019
Rheumatoid Arthritis	C0003873	HLA-DMB	3109	P28068	major histocompatibility complex, class II, DM beta	Immune response	41	0.638	0.615	0.0024627	0.18		0.8	10	5	1997	2009
Rheumatoid Arthritis	C0003873	ATG5	9474	Q9H1Y0	autophagy related 5	Transporter	282	0.462	0.885	0.97758	0.17		1	11	4	2004	2019
Rheumatoid Arthritis	C0003873	AIF1	199	P55008	allograft inflammatory factor 1	Calcium-binding protein	166	0.521	0.808	1.8793e-06	0.16		1	8	5	2007	2018
Rheumatoid Arthritis	C0003873	C5	727	P01031	complement C5	Enzyme modulator	129	0.55	0.731	8.079e-24	0.16		1	8	3	2007	2013
Rheumatoid Arthritis	C0003873	MECP2	4204	P51608	methyl-CpG binding protein 2	Epigenetic regulator	664	0.414	0.846	0.89382	0.15		1	6	1	2013	2018
Rheumatoid Arthritis	C0003873	NOTCH4	4855	Q99466	notch receptor 4		150	0.534	0.731	2.0544e-23	0.15		1	8	25	2001	2013
Rheumatoid Arthritis	C0003873	TNIP1	10318	Q15025	TNFAIP3 interacting protein 1		93	0.564	0.769	0.47559	0.14		1	5	1	2003	2019
Rheumatoid Arthritis	C0003873	CCR3	1232	P51677	C-C motif chemokine receptor 3	G-protein coupled receptor	149	0.527	0.808	0.00012636	0.14		1	5	1	1997	2017
Rheumatoid Arthritis	C0003873	HLA-DOA	3111	P06340	major histocompatibility complex, class II, DO alpha	Immune response	160	0.509	0.808	2.9776e-10	0.14		1	7	11	1986	2016
Rheumatoid Arthritis	C0003873	HLA-DPA1	3113	P20036	major histocompatibility complex, class II, DP alpha 1	Immune response	139	0.552	0.846	2.5e-06	0.14		0.857	7	8	1990	2017
Rheumatoid Arthritis	C0003873	PTPN11	5781	Q06124	protein tyrosine phosphatase non-receptor type 11		702	0.385	0.923	0.99998	0.14		1	5	1	2003	2019
Rheumatoid Arthritis	C0003873	CFB	629	P00751	complement factor B		139	0.532	0.769	4.6696e-16	0.14		0.857	7	7	1985	2015
Rheumatoid Arthritis	C0003873	SFTPD	6441	P35247	surfactant protein D	Surfactant	194	0.5	0.846	7.4927e-05	0.14		0.833	6	2	2008	2019
Rheumatoid Arthritis	C0003873	TSBP1	10665	Q5SRN2	testis expressed basic protein 1		48	0.638	0.692	1.4756e-16	0.13		0.889	9	149	2007	2019
Rheumatoid Arthritis	C0003873	CCL27	10850	Q9Y4X3	C-C motif chemokine ligand 27	Signaling	185	0.502	0.846	0.013511	0.13		1	4	1	2003	2019
Rheumatoid Arthritis	C0003873	PSORS1C1	170679	Q9UIG5	psoriasis susceptibility 1 candidate 1		43	0.656	0.731	0.00026534	0.13		1	5	11	2007	2017
Rheumatoid Arthritis	C0003873	MICB	4277	Q29980	MHC class I polypeptide-related sequence B		95	0.576	0.731	4.0609e-05	0.13		1	4	1	2001	2019
Rheumatoid Arthritis	C0003873	APOM	55937	O95445	apolipoprotein M		82	0.59	0.769	0.00095567	0.13		1	5	5	2007	2014
Rheumatoid Arthritis	C0003873	RAD51B	5890	O15315	RAD51 paralog B		126	0.556	0.769	2.079e-15	0.13		1	7	3	2013	2019
Rheumatoid Arthritis	C0003873	BACH2	60468	Q9BYV9	BTB domain and CNC homolog 2		130	0.539	0.731	0.99803	0.13		1	5	1	2012	2016
Rheumatoid Arthritis	C0003873	PRRC2A	7916	P48634	proline rich coiled-coil 2A	Enzyme	45	0.656	0.654	1	0.13		1	6	15	1998	2011
Rheumatoid Arthritis	C0003873	DDX39B	7919	Q13838	DExD-box helicase 39B		50	0.641	0.808	0.99725	0.13		1	6	8	2001	2011
Rheumatoid Arthritis	C0003873	LST1	7940	O00453	leukocyte specific transcript 1		17	0.792	0.308	0.0011303	0.13		1	6	2	2006	2016
Rheumatoid Arthritis	C0003873	CDSN	1041	Q15517	corneodesmosin		101	0.585	0.731	0.46391	0.12		1	3	2	2002	2013
Rheumatoid Arthritis	C0003873	RPP14	11102	O95059	ribonuclease P/MRP subunit p14		117	0.544	0.808	0.0019269	0.12		1	5	1	1990	2019
Rheumatoid Arthritis	C0003873	ICOSLG	23308	O75144	inducible T cell costimulator ligand		69	0.601	0.654	0.00035482	0.12		1	4	3	2003	2019
Rheumatoid Arthritis	C0003873	PHF19	26147	Q5T6S3	PHD finger protein 19	Nucleic acid binding	28	0.716	0.385	0.99946	0.12		0.857	7	6	2007	2019
Rheumatoid Arthritis	C0003873	UBASH3A	53347	P57075	ubiquitin associated and SH3 domain containing A		43	0.638	0.538	1.0489e-10	0.12		1	6	4	2014	2019
Rheumatoid Arthritis	C0003873	PRKCH	5583	P24723	protein kinase C eta	Kinase	55	0.653	0.577	0.42878	0.12		1	5	4	2007	2019
Rheumatoid Arthritis	C0003873	GSDMB	55876	Q8TAX9	gasdermin B		44	0.67	0.5	3.3446e-07	0.12		1	3	1	2012	2012
Rheumatoid Arthritis	C0003873	BTNL2	56244	Q9UIR0	butyrophilin like 2	Enzyme modulator	145	0.546	0.808	8.5607e-11	0.12		1	6	31	2005	2013
Rheumatoid Arthritis	C0003873	COG6	57511	Q9Y2V7	component of oligomeric golgi complex 6		62	0.644	0.577	6.3567e-16	0.12		1	2	1	2016	2017
Rheumatoid Arthritis	C0003873	C2	717	P06681	complement C2		71	0.617	0.692	1.3494e-16	0.12		1	5	13	1976	2011
Rheumatoid Arthritis	C0003873	UBE2L3	7332	P68036	ubiquitin conjugating enzyme E2 L3	Enzyme	56	0.644	0.615	0.83844	0.12		0.667	3	1	2011	2017
Rheumatoid Arthritis	C0003873	NELFE	7936	P18615	negative elongation factor complex member E		40	0.686	0.5	0.006895	0.12		0.667	3	8	1997	2011
Rheumatoid Arthritis	C0003873	KIAA1109	84162	Q2LD37	KIAA1109		86	0.603	0.654	3.2559e-21	0.12		1	3	2	2009	2010
Rheumatoid Arthritis	C0003873	CASP10	843	Q92851	caspase 10	Enzyme	166	0.528	0.692	4.6392e-12	0.12		1	3	1	2003	2019
Rheumatoid Arthritis	C0003873	MACIR	90355	Q96GV9	macrophage immunometabolism regulator		32	0.691	0.462	0.42746	0.12		1	8	3	2010	2019
Rheumatoid Arthritis	C0003873	SYNGR1	9145	O43759	synaptogyrin 1	Transporter	17	0.736	0.346	0.45121	0.12		1	5	1	2014	2019
Rheumatoid Arthritis	C0003873	CD247	919	P20963	CD247 molecule		140	0.539	0.731	0.016734	0.12		1	3	4	2012	2016
Rheumatoid Arthritis	C0003873	COL4A1	1282	P02462	collagen type IV alpha 1 chain		277	0.484	0.731	1	0.11		1	1	1	2018	2018
Rheumatoid Arthritis	C0003873	COL11A2	1302	P13942	collagen type XI alpha 2 chain		399	0.435	0.846	0.70197	0.11		1	3	3	2007	2011
Rheumatoid Arthritis	C0003873	DAXX	1616	Q9UER7	death domain associated protein		137	0.544	0.692	0.098633	0.11		1	2	1	2007	2011
Rheumatoid Arthritis	C0003873	ETFA	2108	P13804	electron transfer flavoprotein subunit alpha	Enzyme	195	0.508	0.731	0.0029217	0.11		1	2	1	2013	2018
Rheumatoid Arthritis	C0003873	RTKN2	219790	Q8IZC4	rhotekin 2		22	0.722	0.385	5.4633e-15	0.11		1	1	1	2012	2012
Rheumatoid Arthritis	C0003873	HSPA1L	3305	P34931	heat shock protein family A (Hsp70) member 1 like		65	0.603	0.654	1.057e-06	0.11		1	4	2	2000	2011
Rheumatoid Arthritis	C0003873	ICAM3	3385	P32942	intercellular adhesion molecule 3		59	0.619	0.654	2.7302e-25	0.11		1	2	1	2003	2017
Rheumatoid Arthritis	C0003873	SMTNL2	342527	Q2TAL5	smoothelin like 2		1	1	0.115	0.00023793	0.11		1	1	1	2017	2017
Rheumatoid Arthritis	C0003873	IL12RB2	3595	Q99665	interleukin 12 receptor subunit beta 2	Signaling	59	0.608	0.692	1.6212e-09	0.11		1	2	1	2018	2019
Rheumatoid Arthritis	C0003873	FADS1	3992	O60427	fatty acid desaturase 1		125	0.582	0.769	0.37384	0.11		1	4	1	2009	2019
Rheumatoid Arthritis	C0003873	MBP	4155	P02686	myelin basic protein		184	0.51	0.885	0.28446	0.11		1	1	1	2011	2011
Rheumatoid Arthritis	C0003873	EMCN	51705	Q9ULC0	endomucin		25	0.716	0.423	8.6416e-05	0.11		1	2	2	2011	2018
Rheumatoid Arthritis	C0003873	ATP6V1G2	534	O95670	ATPase H+ transporting V1 subunit G2	Transporter	7	0.839	0.269	0.0028604	0.11		1	3	3	2001	2011
Rheumatoid Arthritis	C0003873	SUPT20H	55578	Q8NEM7	SPT20 homolog, SAGA complex component	Transcription factor	18	0.751	0.346	2.7313e-14	0.11		1	1	1	2019	2019
Rheumatoid Arthritis	C0003873	PSMB8	5696	P28062	proteasome 20S subunit beta 8		165	0.533	0.808	0.021795	0.11		1	3	4	1998	2009
Rheumatoid Arthritis	C0003873	PSMB9	5698	P28065	proteasome 20S subunit beta 9		167	0.514	0.808	0.0027499	0.11		1	2	3	1998	2009
Rheumatoid Arthritis	C0003873	WDFY4	57705	Q6ZS81	WDFY family member 4		10	0.792	0.192	0.34009	0.11		1	5	3	2009	2019
Rheumatoid Arthritis	C0003873	RARB	5915	P10826	retinoic acid receptor beta	Nuclear receptor	254	0.478	0.846	0.99983	0.11		1	1	1	2019	2019
Rheumatoid Arthritis	C0003873	GPSM3	63940	Q9Y4H4	G protein signaling modulator 3		17	0.751	0.423	0.28641	0.11		1	3	4	2007	2016
Rheumatoid Arthritis	C0003873	CARD9	64170	Q9H257	caspase recruitment domain family member 9		103	0.566	0.654	8.1491e-13	0.11		1	2	1	2015	2019
Rheumatoid Arthritis	C0003873	TNXB	7148	P22105	tenascin XB		127	0.572	0.731	0.018547	0.11		1	4	23	2001	2011
Rheumatoid Arthritis	C0003873	TPD52	7163	P55327	tumor protein D52		76	0.597	0.692	8.4929e-05	0.11		1	3	1	2001	2019
Rheumatoid Arthritis	C0003873	MPIG6B	80739	O95866	megakaryocyte and platelet inhibitory receptor G6b		30	0.695	0.5	1.0837e-06	0.11		1	2	1	2000	2011
Rheumatoid Arthritis	C0003873	TMEM187	8269	Q14656	transmembrane protein 187		8	0.839	0.231	0.015717	0.11		1	2	1	2012	2017
Rheumatoid Arthritis	C0003873	MYO18B	84700	Q8IUG5	myosin XVIIIB		63	0.628	0.615	1.0329e-31	0.11		1	2	1	2013	2019
Rheumatoid Arthritis	C0003873	NTN1	9423	O95631	netrin 1	Enzyme modulator	209	0.509	0.846	0.99687	0.11		1	2	1	2009	2009
Rheumatoid Arthritis	C0003873	SH3PXD2A	9644	Q5TCZ1	SH3 and PX domains 2A		32	0.729	0.385	0.98897	0.11		1	2	1	2017	2019
Rheumatoid Arthritis	C0003873	ELMO1	9844	Q92556	engulfment and cell motility 1	Signaling	72	0.608	0.615	0.89997	0.11		1	3	2	2012	2016
Rheumatoid Arthritis	C0003873	NAT2	10	P11245	N-acetyltransferase 2	Enzyme	311	0.451	0.885	3.2744e-06	0.1		1	10	3	2002	2012
Rheumatoid Arthritis	C0003873	ZDHHC20P2	100048908		zinc finger DHHC-type containing 20 pseudogene 2		3	0.89	0.192		0.1		1	1	1	2011	2011
Rheumatoid Arthritis	C0003873	TMPOP1	100129772		thymopoietin pseudogene 1		2	1	0.115		0.1		1	2	1	2007	2009
Rheumatoid Arthritis	C0003873	WAKMAR2	100130476		wound and keratinocyte migration associated lncRNA 2		2	0.931	0.115		0.1		1	1	1	2017	2017
Rheumatoid Arthritis	C0003873	HNRNPA1P2	100131609		heterogeneous nuclear ribonucleoprotein A1 pseudogene 2		2	1	0.115		0.1		1	1	1	2011	2011
Rheumatoid Arthritis	C0003873	NONOP2	100271700		non-POU domain containing, octamer-binding pseudogene 2		6	0.861	0.231		0.1		1	1	1	2009	2009
Rheumatoid Arthritis	C0003873	UBDP1	100286971		ubiquitin D pseudogene 1		2	1	0.115		0.1		1	1	1	2009	2009
Rheumatoid Arthritis	C0003873	AP4B1-AS1	100287722		AP4B1 antisense RNA 1		13	0.805	0.231		0.1		1	2	12	2009	2019
Rheumatoid Arthritis	C0003873	CYP4F23P	100422238		cytochrome P450 family 4 subfamily F member 23, pseudogene		1	1	0.115		0.1		1	1	1	2013	2013
Rheumatoid Arthritis	C0003873	PSMB8-AS1	100507463		PSMB8 antisense RNA 1 (head to head)		6	0.839	0.385		0.1		1	1	3	2009	2009
Rheumatoid Arthritis	C0003873	MUC22	100507679	E2RYF6	mucin 22		19	0.729	0.5	0.014047	0.1		1	2	6	2007	2009
Rheumatoid Arthritis	C0003873	MSH5-SAPCD1	100532732		MSH5-SAPCD1 readthrough (NMD candidate)		21	0.76	0.423		0.1		1	3	10	2007	2011
Rheumatoid Arthritis	C0003873	ATP6V1G2-DDX39B	100532737		ATP6V1G2-DDX39B readthrough (NMD candidate)		15	0.769	0.423		0.1		1	3	8	2007	2011
Rheumatoid Arthritis	C0003873	PPT2-EGFL8	100532746		PPT2-EGFL8 readthrough (NMD candidate)		17	0.792	0.462		0.1		1	3	6	2007	2011
Rheumatoid Arthritis	C0003873	CDH11	1009	P55287	cadherin 11		203	0.512	0.808	0.9999	0.1		0.917	12	0	2004	2019
Rheumatoid Arthritis	C0003873	TSPAN5	10098	P62079	tetraspanin 5		9	0.78	0.308	0.90951	0.1		1	1	1	2013	2013
Rheumatoid Arthritis	C0003873	TRIM10	10107	Q9UDY6	tripartite motif containing 10		14	0.821	0.269	3.7432e-09	0.1		1	2	3	2007	2009
Rheumatoid Arthritis	C0003873	LINC01934	101927156		long intergenic non-protein coding RNA 1934		11	0.821	0.308		0.1		1	1	1	2016	2016
Rheumatoid Arthritis	C0003873	LNCPRESS1	101927721		lncRNA p53 regulated and ESC associated 1		1	1	0.115		0.1		1	1	1	2019	2019
Rheumatoid Arthritis	C0003873	LINC00824	101927774		long intergenic non-protein coding RNA 824		24	0.695	0.346		0.1		1	3	2	2014	2019
Rheumatoid Arthritis	C0003873	TSBP1-AS1	101929163		TSBP1 and BTNL2 antisense RNA 1		63	0.638	0.692		0.1		1	6	221	2007	2014
Rheumatoid Arthritis	C0003873	C3orf67-AS1	101929238		C3orf67 antisense RNA 1		3	0.89	0.154		0.1		1	1	1	2019	2019
Rheumatoid Arthritis	C0003873	C2-AS1	102060414		C2 antisense RNA 1		10	0.821	0.192		0.1		1	3	5	2007	2011
Rheumatoid Arthritis	C0003873	HCG9	10255		HLA complex group 9		22	0.7	0.5		0.1		1	2	2	2007	2009
Rheumatoid Arthritis	C0003873	LOC102723407	102723407		immunoglobulin heavy variable 4-38-2-like		159	0.514	0.769		0.1		1	10	0	1993	2017
Rheumatoid Arthritis	C0003873	ASB15-AS1	102724555		ASB15 antisense RNA 1		1	1	0.115		0.1		1	1	1	2009	2009
Rheumatoid Arthritis	C0003873	LOC102724971	102724971		putative V-set and immunoglobulin domain-containing-like protein IGHV4OR15-8		139	0.527	0.769		0.1		1	10	0	1993	2017
Rheumatoid Arthritis	C0003873	STAG1	10274	Q8WVM7	stromal antigen 1	Nucleic acid binding	56	0.656	0.577	1	0.1		1	2	1	2014	2019
Rheumatoid Arthritis	C0003873	NEBL	10529	O76041	nebulette		48	0.65	0.692	1.7679e-36	0.1		1	1	1	2018	2018
Rheumatoid Arthritis	C0003873	LINC02356	105369984		long intergenic non-protein coding RNA 2356		7	0.931	0.115		0.1		1	2	1	2014	2019
Rheumatoid Arthritis	C0003873	LINC02357	105374540		long intergenic non-protein coding RNA 2357		10	0.805	0.231		0.1		1	3	4	2012	2015
Rheumatoid Arthritis	C0003873	LINC02571	105375015		long intergenic non-protein coding RNA 2571		28	0.743	0.5		0.1		1	2	9	2007	2011
Rheumatoid Arthritis	C0003873	ETV7-AS1	105375037		ETV7 and PTX1 antisense RNA 1		2	0.931	0.115		0.1		1	2	1	2014	2019
Rheumatoid Arthritis	C0003873	LINC01748	105378763		long intergenic non-protein coding RNA 1748		3	0.89	0.154		0.1		1	1	1	2013	2013
Rheumatoid Arthritis	C0003873	AGPAT1	10554	Q99943	1-acylglycerol-3-phosphate O-acyltransferase 1		18	0.743	0.423	0.97215	0.1		1	1	10	2011	2011
Rheumatoid Arthritis	C0003873	CXCL13	10563	O43927	C-X-C motif chemokine ligand 13	Signaling	246	0.472	0.731	0.82566	0.1		1	13	0	2001	2020
Rheumatoid Arthritis	C0003873	AHSA1	10598	O95433	activator of HSP90 ATPase activity 1		526	0.396	0.923	0.99896	0.1		1	23	1	2003	2019
Rheumatoid Arthritis	C0003873	CDC42EP3	10602	Q9UKI2	CDC42 effector protein 3		24	0.722	0.423	0.18562	0.1		1	1	1	2019	2019
Rheumatoid Arthritis	C0003873	EHMT2-AS1	106478954		EHMT2 and SLC44A4 antisense RNA 1		14	0.78	0.462		0.1		1	3	4	2007	2011
Rheumatoid Arthritis	C0003873	MDC1-AS1	106478956		MDC1 antisense RNA 1		16	0.743	0.308		0.1		1	1	1	2009	2009
Rheumatoid Arthritis	C0003873	CELF2	10659	O95319	CUGBP Elav-like family member 2		58	0.628	0.692	0.99965	0.1		1	1	1	2019	2019
Rheumatoid Arthritis	C0003873	TNFSF13B	10673	Q9Y275	TNF superfamily member 13b		282	0.46	0.731	0.98193	0.1		1	28	0	2002	2019
Rheumatoid Arthritis	C0003873	MTCO2P12	107075310		MT-CO2 pseudogene 12		703	0.368	0.962		0.1		1	25	0	1994	2019
Rheumatoid Arthritis	C0003873	PHTF1	10745	Q9UMS5	putative homeodomain transcription factor 1	Transcription factor	2	0.931	0.192	9.6863e-26	0.1		1	1	3	2009	2009
Rheumatoid Arthritis	C0003873	LINC02196	107986402		long intergenic non-protein coding RNA 2196		3	0.931	0.231		0.1		1	1	2	2013	2013
Rheumatoid Arthritis	C0003873	HCP5	10866	Q6MZN7	HLA complex P5		79	0.595	0.808		0.1		1	2	5	2007	2009
Rheumatoid Arthritis	C0003873	PAPOLA	10914	P51003	poly(A) polymerase alpha	Nucleic acid binding	79	0.593	0.731	0.99998	0.1		1	1	1	2009	2009
Rheumatoid Arthritis	C0003873	EHMT2	10919	Q96KQ7	euchromatic histone lysine methyltransferase 2	Epigenetic regulator	86	0.59	0.808	0.00010292	0.1		1	3	6	2007	2011
Rheumatoid Arthritis	C0003873	OS9	10956	Q13438	OS9 endoplasmic reticulum lectin		5	0.931	0.154	2.8559e-09	0.1		1	3	2	2014	2019
Rheumatoid Arthritis	C0003873	HTD2	109703458	P86397	hydroxyacyl-thioester dehydratase type 2		2	1	0.115		0.1		1	3	1	2014	2019
Rheumatoid Arthritis	C0003873	TRIM31	11074	Q9BZY9	tripartite motif containing 31		61	0.626	0.577	4.3248e-06	0.1		1	2	4	2007	2009
Rheumatoid Arthritis	C0003873	CHI3L1	1116	P36222	chitinase 3 like 1		420	0.419	0.885	1.1133e-05	0.1		0.944	18	1	1993	2019
Rheumatoid Arthritis	C0003873	FAM107A	11170	O95990	family with sequence similarity 107 member A		36	0.674	0.462	8.2783e-07	0.1		1	3	1	2010	2012
Rheumatoid Arthritis	C0003873	NRM	11270	Q8IXM6	nurim		16	0.76	0.231	0.021828	0.1		1	1	1	2007	2007
Rheumatoid Arthritis	C0003873	IL17F	112744	Q96PD4	interleukin 17F		236	0.48	0.808	0.039165	0.1		0.867	15	2	2009	2020
Rheumatoid Arthritis	C0003873	SMIM40	113523636	Q5STR5	small integral membrane protein 40		1	1	0.115		0.1		1	1	2	2011	2011
Rheumatoid Arthritis	C0003873	NLRP3	114548	Q96P20	NLR family pyrin domain containing 3		805	0.361	0.962	0.00081103	0.1		0.87	23	2	2004	2020
Rheumatoid Arthritis	C0003873	CSMD3	114788	Q7Z407	CUB and Sushi multiple domains 3		31	0.695	0.5	0.057105	0.1		1	1	1	2018	2018
Rheumatoid Arthritis	C0003873	PHACTR3	116154	Q96KR7	phosphatase and actin regulator 3	Enzyme modulator	6	0.861	0.231	0.99687	0.1		1	3	2	2007	2019
Rheumatoid Arthritis	C0003873	RPL3P2	116935		ribosomal protein L3 pseudogene 2		1	1	0.115		0.1		1	1	2	2011	2011
Rheumatoid Arthritis	C0003873	IP6K3	117283	Q96PC2	inositol hexakisphosphate kinase 3	Kinase	10	0.839	0.231	3.0854e-07	0.1		1	3	8	2007	2011
Rheumatoid Arthritis	C0003873	CLIC1	1192	O00299	chloride intracellular channel 1	Ion channel	74	0.601	0.5	0.00019265	0.1		1	1	2	2011	2011
Rheumatoid Arthritis	C0003873	CCR5	1234	P51681	C-C motif chemokine receptor 5 (gene/pseudogene)	G-protein coupled receptor	508	0.398	0.885	4.3094e-10	0.1		0.967	30	0	1998	2019
Rheumatoid Arthritis	C0003873	ZPBP2	124626	Q6X784	zona pellucida binding protein 2		20	0.729	0.308	1.2212e-08	0.1		1	1	1	2019	2019
Rheumatoid Arthritis	C0003873	RAVER1	125950	Q8IY67	ribonucleoprotein, PTB binding 1	Nucleic acid binding	9	0.805	0.231	0.91101	0.1		1	1	1	2012	2012
Rheumatoid Arthritis	C0003873	CNTFR	1271	P26992	ciliary neurotrophic factor receptor	Signaling	19	0.722	0.385	0.95549	0.1		1	1	1	2009	2009
Rheumatoid Arthritis	C0003873	RBM45	129831	Q8IUH3	RNA binding motif protein 45		557	0.383	0.846	2.1132e-10	0.1		0.89	200	1	1989	2019
Rheumatoid Arthritis	C0003873	FLACC1	130540	Q96Q35	flagellum associated containing coiled-coil domains 1		18	0.729	0.269	1.3086e-22	0.1		1	2	2	2014	2019
Rheumatoid Arthritis	C0003873	TRIM40	135644	Q6P9F5	tripartite motif containing 40		6	0.89	0.192	6.1659e-11	0.1		1	2	3	2007	2009
Rheumatoid Arthritis	C0003873	MUCL3	135656	Q3MIW9	mucin like 3		32	0.691	0.731	1.2265e-05	0.1		1	2	3	2007	2009
Rheumatoid Arthritis	C0003873	SGCZ	137868	Q96LD1	sarcoglycan zeta	Cellular structure	22	0.751	0.385	6.4001e-09	0.1		1	1	1	2019	2019
Rheumatoid Arthritis	C0003873	ATF6B	1388	Q99941	activating transcription factor 6 beta		14	0.839	0.192	3.1036e-07	0.1		1	3	2	2007	2011
Rheumatoid Arthritis	C0003873	CRH	1392	P06850	corticotropin releasing hormone	Signaling	402	0.439	0.808	0.71614	0.1		0.923	13	0	1993	2012
Rheumatoid Arthritis	C0003873	CRK	1398	P46108	CRK proto-oncogene, adaptor protein		544	0.394	0.923	0.95936	0.1		1	23	0	2003	2019
Rheumatoid Arthritis	C0003873	CRYGD	1421	P07320	crystallin gamma D		168	0.51	0.808	0.00030317	0.1		0.927	123	0	2005	2020
Rheumatoid Arthritis	C0003873	ASB15	142685	Q8WXK1	ankyrin repeat and SOCS box containing 15		9	0.792	0.231	1.84e-15	0.1		1	1	1	2009	2009
Rheumatoid Arthritis	C0003873	MAPK14	1432	Q16539	mitogen-activated protein kinase 14	Kinase	626	0.379	0.923	0.37466	0.1		1	30	0	2000	2019
Rheumatoid Arthritis	C0003873	DRAIC	145837		downregulated RNA in cancer, inhibitor of cell invasion and migration		21	0.736	0.423		0.1		1	4	1	2012	2019
Rheumatoid Arthritis	C0003873	CSNK2B	1460	P67870	casein kinase 2 beta	Kinase	34	0.686	0.538	0.91728	0.1		1	1	4	2011	2011
Rheumatoid Arthritis	C0003873	IL34	146433	Q6ZMJ4	interleukin 34		103	0.56	0.769	0.55444	0.1		1	15	0	2012	2020
Rheumatoid Arthritis	C0003873	CSTF3	1479	Q12996	cleavage stimulation factor subunit 3	Nucleic acid binding	6	0.89	0.154	0.98279	0.1		1	1	1	2013	2013
Rheumatoid Arthritis	C0003873	IL23R	149233	Q5VWK5	interleukin 23 receptor	Signaling	306	0.466	0.769	0.00055961	0.1		0.75	20	8	2007	2020
Rheumatoid Arthritis	C0003873	LINC01104	150577		long intergenic non-protein coding RNA 1104		9	0.805	0.115		0.1		1	2	2	2014	2019
Rheumatoid Arthritis	C0003873	ZNF595	152687	Q8IYB9	zinc finger protein 595		1	1	0.115	0.3055	0.1		1	1	1	2018	2018
Rheumatoid Arthritis	C0003873	ERICH1	157697	Q86X53	glutamate rich 1		2	0.931	0.192	1.1389e-14	0.1		1	1	1	2019	2019
Rheumatoid Arthritis	C0003873	CYP21A2	1589	P08686	cytochrome P450 family 21 subfamily A member 2		166	0.525	0.769	0.00025989	0.1		1	3	46	2007	2011
Rheumatoid Arthritis	C0003873	DGKQ	1609	P52824	diacylglycerol kinase theta	Kinase	17	0.736	0.423	1.7603e-09	0.1		1	1	1	2019	2019
Rheumatoid Arthritis	C0003873	MDGA2	161357	Q7Z553	MAM domain containing glycosylphosphatidylinositol anchor 2		24	0.76	0.308	0.66457	0.1		1	1	1	2013	2013
Rheumatoid Arthritis	C0003873	ZNF679	168417	Q8IYX0	zinc finger protein 679		1	1	0.115	0.17547	0.1		1	1	1	2019	2019
Rheumatoid Arthritis	C0003873	CLYBL	171425	Q8N0X4	citrate lyase beta like		18	0.743	0.5	1.6434e-09	0.1		1	1	1	2015	2015
Rheumatoid Arthritis	C0003873	DLG2	1740	Q15700	discs large MAGUK scaffold protein 2	Receptor	44	0.67	0.577	0.70796	0.1		1	1	1	2018	2018
Rheumatoid Arthritis	C0003873	EGFR	1956	P00533	epidermal growth factor receptor	Kinase	1394	0.295	0.885	0.36837	0.1		1	10	3	2005	2018
Rheumatoid Arthritis	C0003873	C3orf67	200844	Q6ZVT6	chromosome 3 open reading frame 67	Enzyme	3	0.89	0.192	9.4026e-11	0.1		1	1	1	2019	2019
Rheumatoid Arthritis	C0003873	TRIM39-RPP21	202658		TRIM39-RPP21 readthrough		6	0.821	0.269	0.74425	0.1		1	1	1	2009	2009
Rheumatoid Arthritis	C0003873	EPHB2	2048	P29323	EPH receptor B2	Kinase	649	0.374	0.846	0.99997	0.1		0.923	13	0	2007	2020
Rheumatoid Arthritis	C0003873	AKT1	207	P31749	AKT serine/threonine kinase 1	Kinase	1250	0.311	0.962	0.9759	0.1		0.938	16	0	2007	2019
Rheumatoid Arthritis	C0003873	ESR1	2099	P03372	estrogen receptor 1	Nuclear receptor	1101	0.324	0.962	0.9992	0.1		0.977	44	0	2000	2020
Rheumatoid Arthritis	C0003873	ALB	213	P02768	albumin	Transporter	1198	0.317	0.962	0.64329	0.1		0.95	20	0	1996	2020
Rheumatoid Arthritis	C0003873	FCGR3A	2214	P08637	Fc fragment of IgG receptor IIIa	Cell adhesion	352	0.432	0.962	3.6955e-06	0.1		0.909	33	3	1990	2019
Rheumatoid Arthritis	C0003873	FCGR3B	2215	O75015	Fc fragment of IgG receptor IIIb	Cell adhesion	291	0.452	0.962	3.0294e-07	0.1		0.923	26	2	1990	2019
Rheumatoid Arthritis	C0003873	JAZF1	221895	Q86VZ6	JAZF zinc finger 1		102	0.582	0.654	0.89582	0.1		1	1	1	2014	2014
Rheumatoid Arthritis	C0003873	NKAPL	222698	Q5M9Q1	NFKB activating protein like		4	0.89	0.231	9.2219e-05	0.1		1	1	1	2009	2009
Rheumatoid Arthritis	C0003873	FGF2	2247	P09038	fibroblast growth factor 2	Signaling	635	0.383	0.923	0.0184	0.1		1	11	0	1992	2018
Rheumatoid Arthritis	C0003873	GPC5	2262	P78333	glypican 5		65	0.626	0.654	3.9864e-10	0.1		1	1	1	2019	2019
Rheumatoid Arthritis	C0003873	DKK1	22943	O94907	dickkopf WNT signaling pathway inhibitor 1		372	0.439	0.885	0.17423	0.1		1	16	0	2008	2019
Rheumatoid Arthritis	C0003873	ABCF1	23	Q8NE71	ATP binding cassette subfamily F member 1	Enzyme	31	0.674	0.538	1.2823e-09	0.1		1	2	1	2007	2009
Rheumatoid Arthritis	C0003873	PLCL2	23228	Q9UPR0	phospholipase C like 2	Enzyme	30	0.743	0.308	0.99999	0.1		1	2	1	2014	2019
Rheumatoid Arthritis	C0003873	PDS5A	23244	Q29RF7	PDS5 cohesin associated factor A	Nucleic acid binding	16	0.792	0.346	1	0.1		1	1	2	2009	2009
Rheumatoid Arthritis	C0003873	FN1	2335	P02751	fibronectin 1	Signaling	724	0.365	0.962	0.0014045	0.1		1	18	0	1992	2019
Rheumatoid Arthritis	C0003873	SIRT1	23411	Q96EB6	sirtuin 1	Epigenetic regulator	675	0.378	0.885	0.087326	0.1		0.938	16	0	2011	2020
Rheumatoid Arthritis	C0003873	TNPO3	23534	Q9Y5L0	transportin 3	Transporter	66	0.663	0.577	1.7546e-06	0.1		1	2	4	2017	2019
Rheumatoid Arthritis	C0003873	SDF2L1	23753	Q9HCN8	stromal cell derived factor 2 like 1		12	0.805	0.385	0.18957	0.1		1	1	1	2019	2019
Rheumatoid Arthritis	C0003873	IL27	246778	Q8NEV9	interleukin 27		286	0.457	0.808	0.78232	0.1		1	10	0	2010	2019
Rheumatoid Arthritis	C0003873	HCG27	253018		HLA complex group 27		14	0.805	0.346	0.023063	0.1		1	3	4	2007	2011
Rheumatoid Arthritis	C0003873	WDR27	253769	A2RRH5	WD repeat domain 27		4	0.931	0.192	3.8042e-17	0.1		1	1	1	2016	2016
Rheumatoid Arthritis	C0003873	GABBR1	2550	Q9UBS5	gamma-aminobutyric acid type B receptor subunit 1	G-protein coupled receptor	82	0.587	0.769	0.99991	0.1		1	1	6	2009	2009
Rheumatoid Arthritis	C0003873	ASF1A	25842	Q9Y294	anti-silencing function 1A histone chaperone	Nucleic acid binding	36	0.67	0.615	0.80542	0.1		1	10	0	2002	2020
Rheumatoid Arthritis	C0003873	RNF19A	25897	Q9NV58	ring finger protein 19A, RBR E3 ubiquitin protein ligase	Enzyme	523	0.397	0.923	0.025305	0.1		1	23	0	2003	2019
Rheumatoid Arthritis	C0003873	RCHY1	25898	Q96PM5	ring finger and CHY zinc finger domain containing 1	Enzyme	26	0.716	0.462	0.066203	0.1		1	1	1	2013	2013
Rheumatoid Arthritis	C0003873	LY6G6F	259215	Q5SQ64	lymphocyte antigen 6 family member G6F		5	0.861	0.308	9.5579e-07	0.1		1	2	3	2007	2009
Rheumatoid Arthritis	C0003873	MAGI3	260425	Q5TCQ9	membrane associated guanylate kinase, WW and PDZ domain containing 3		17	0.751	0.346	0.02978	0.1		1	1	1	2009	2009
Rheumatoid Arthritis	C0003873	POLDIP2	26073	Q9Y2S7	DNA polymerase delta interacting protein 2		530	0.396	0.923	0.41407	0.1		1	23	0	2003	2019
Rheumatoid Arthritis	C0003873	FBXW8	26259	Q8N3Y1	F-box and WD repeat domain containing 8		18	0.743	0.385	5.2356e-16	0.1		1	1	1	2019	2019
Rheumatoid Arthritis	C0003873	GCH1	2643	P30793	GTP cyclohydrolase 1	Enzyme	254	0.511	0.846	0.90292	0.1			0	0
Rheumatoid Arthritis	C0003873	GEM	2669	P55040	GTP binding protein overexpressed in skeletal muscle		251	0.467	0.769	1.179e-08	0.1		0.9	10	0	2006	2019
Rheumatoid Arthritis	C0003873	HLA-S	267015		major histocompatibility complex, class I, S (pseudogene)		2	0.931	0.192		0.1		1	3	1	2007	2011
Rheumatoid Arthritis	C0003873	GFRA1	2674	P56159	GDNF family receptor alpha 1		73	0.619	0.615	0.1175	0.1		1	1	1	2016	2016
Rheumatoid Arthritis	C0003873	DKK3	27122	Q9UBP4	dickkopf WNT signaling pathway inhibitor 3		186	0.5	0.731	4.1049e-06	0.1		1	1	1	2013	2013
Rheumatoid Arthritis	C0003873	IL37	27178	Q9NZH6	interleukin 37		280	0.459	0.846	0.00012343	0.1		1	12	1	2007	2019
Rheumatoid Arthritis	C0003873	IL17B	27190	Q9UHF5	interleukin 17B		116	0.553	0.769	0.033631	0.1		0.923	13	0	2006	2019
Rheumatoid Arthritis	C0003873	HPGDS	27306	O60760	hematopoietic prostaglandin D synthase		570	0.388	0.923	1.8063e-06	0.1		1	10	0	1999	2019
Rheumatoid Arthritis	C0003873	GNL1	2794	P36915	G protein nucleolar 1 (putative)		11	0.805	0.423	0.99928	0.1		1	2	1	2007	2009
Rheumatoid Arthritis	C0003873	GPI	2821	P06744	glucose-6-phosphate isomerase	Enzyme	218	0.491	0.769	2.8385e-06	0.1		1	16	0	2002	2020
Rheumatoid Arthritis	C0003873	LINC00294	283267		long intergenic non-protein coding RNA 294		1	1	0.115		0.1		1	1	1	2013	2013
Rheumatoid Arthritis	C0003873	CXCR3	2833	P49682	C-X-C motif chemokine receptor 3	G-protein coupled receptor	367	0.436	0.808	0.181	0.1		1	11	0	2001	2018
Rheumatoid Arthritis	C0003873	HECTD4	283450	Q9Y4D8	HECT domain E3 ubiquitin protein ligase 4		55	0.7	0.462	1	0.1		1	1	1	2016	2016
Rheumatoid Arthritis	C0003873	TMEM235	283999	A6NFC5	transmembrane protein 235		1	1	0.115	0.00045831	0.1		1	1	1	2019	2019
Rheumatoid Arthritis	C0003873	HCG22	285834	E2RYF7	HLA complex group 22 (gene/pseudogene)		20	0.736	0.423		0.1		1	2	2	2007	2009
Rheumatoid Arthritis	C0003873	GSTM1	2944	P09488	glutathione S-transferase mu 1		627	0.38	0.923	0.0020641	0.1		0.8	15	0	1999	2019
Rheumatoid Arthritis	C0003873	GSTT1	2952	P30711	glutathione S-transferase theta 1		541	0.393	0.923	0.00014834	0.1		0.9	10	0	1999	2019
Rheumatoid Arthritis	C0003873	GUCY1B2	2974	O75343	guanylate cyclase 1 soluble subunit beta 2 (pseudogene)		2	1	0.115		0.1		1	1	1	2015	2015
Rheumatoid Arthritis	C0003873	HIF1A	3091	Q16665	hypoxia inducible factor 1 subunit alpha	Transcription factor	1044	0.327	0.923	0.9777	0.1		1	19	0	2003	2020
Rheumatoid Arthritis	C0003873	HLA-DOB	3112	P13765	major histocompatibility complex, class II, DO beta	Immune response	24	0.705	0.5	1.9197e-06	0.1		1	4	8	2007	2016
Rheumatoid Arthritis	C0003873	HLA-DPB2	3116		major histocompatibility complex, class II, DP beta 2 (pseudogene)		15	0.743	0.5		0.1		1	1	1	2009	2009
Rheumatoid Arthritis	C0003873	HLA-DQB2	3120	P05538	major histocompatibility complex, class II, DQ beta 2	Immune response	91	0.573	0.731	0.042679	0.1		1	3	3	2007	2011
Rheumatoid Arthritis	C0003873	HLA-DQB3	3121		major histocompatibility complex, class II, DQ beta 3		2	0.931	0.192		0.1		1	1	11	2011	2011
Rheumatoid Arthritis	C0003873	HLA-DRA	3122	P01903	major histocompatibility complex, class II, DR alpha	Immune response	92	0.581	0.769	0.51949	0.1		1	3	36	2007	2011
Rheumatoid Arthritis	C0003873	HLA-DRB4	3126	P13762	major histocompatibility complex, class II, DR beta 4	Immune response	87	0.565	0.846		0.1		0.8	10	0	1989	2019
Rheumatoid Arthritis	C0003873	HLA-DRB9	3132		major histocompatibility complex, class II, DR beta 9 (pseudogene)		33	0.682	0.654		0.1		1	6	21	2007	2019
Rheumatoid Arthritis	C0003873	HLA-G	3135	P17693	major histocompatibility complex, class I, G		279	0.461	0.769	1.365e-11	0.1		0.9	10	2	2006	2017
Rheumatoid Arthritis	C0003873	HMGB1	3146	P09429	high mobility group box 1	Nucleic acid binding	724	0.368	0.923	0.82035	0.1		1	20	3	2003	2020
Rheumatoid Arthritis	C0003873	HSPA4	3308	P34932	heat shock protein family A (Hsp70) member 4		550	0.394	0.923	0.99954	0.1		0.929	14	0	1996	2019
Rheumatoid Arthritis	C0003873	HSPD1	3329	P10809	heat shock protein family D (Hsp60) member 1		398	0.432	0.808	0.99257	0.1		1	12	1	1993	2020
Rheumatoid Arthritis	C0003873	ICAM1	3383	P05362	intercellular adhesion molecule 1		737	0.364	0.962	0.035295	0.1		0.963	27	3	1996	2020
Rheumatoid Arthritis	C0003873	IFNA1	3439	P01562	interferon alpha 1		662	0.371	0.923		0.1		0.857	14	0	2003	2019
Rheumatoid Arthritis	C0003873	IFNA13	3447	P01562	interferon alpha 13		646	0.374	0.923		0.1		0.857	14	0	2003	2019
Rheumatoid Arthritis	C0003873	IGF1	3479	P05019	insulin like growth factor 1		1206	0.318	0.885	0.2716	0.1		0.941	17	0	1995	2019
Rheumatoid Arthritis	C0003873	FAS	355	P25445	Fas cell surface death receptor		754	0.372	0.923	0.8117	0.1		0.7	10	2	1999	2015
Rheumatoid Arthritis	C0003873	IL1A	3552	P01583	interleukin 1 alpha		1002	0.333	0.962	0.0001602	0.1		1	104	1	1988	2020
Rheumatoid Arthritis	C0003873	IL2	3558	P60568	interleukin 2		950	0.336	0.885	0.47968	0.1		0.978	46	1	1986	2019
Rheumatoid Arthritis	C0003873	IL4	3565	P05112	interleukin 4		996	0.332	0.962	0.0047372	0.1		0.942	52	1	1992	2019
Rheumatoid Arthritis	C0003873	IL7	3574	P13232	interleukin 7		275	0.464	0.808	0.92574	0.1		1	11	0	2005	2019
Rheumatoid Arthritis	C0003873	IL9	3578	P15248	interleukin 9		291	0.461	0.846	8.1087e-07	0.1		1	12	0	2000	2019
Rheumatoid Arthritis	C0003873	IL13	3596	P35225	interleukin 13		587	0.386	0.846	0.014426	0.1		1	13	1	1996	2019
Rheumatoid Arthritis	C0003873	IL15	3600	P40933	interleukin 15		426	0.422	0.846	0.70859	0.1		1	27	0	1999	2019
Rheumatoid Arthritis	C0003873	IL17A	3605	Q16552	interleukin 17A		1074	0.324	0.923	0.043049	0.1		0.959	194	7	1999	2020
Rheumatoid Arthritis	C0003873	ILF3	3609	Q12906	interleukin enhancer binding factor 3	Nucleic acid binding	68	0.621	0.654	1	0.1		1	1	1	2019	2019
Rheumatoid Arthritis	C0003873	CXCL10	3627	P02778	C-X-C motif chemokine ligand 10	Signaling	631	0.378	0.885	0.36865	0.1		0.9	20	1	2001	2019
Rheumatoid Arthritis	C0003873	AR	367	P10275	androgen receptor	Nuclear receptor	854	0.351	0.846	0.98837	0.1		0.9	10	0	1999	2016
Rheumatoid Arthritis	C0003873	ITPR3	3710	Q14573	inositol 1,4,5-trisphosphate receptor type 3	Ion channel	112	0.555	0.808	2.5541e-22	0.1		1	3	8	2007	2011
Rheumatoid Arthritis	C0003873	JAK1	3716	P23458	Janus kinase 1	Kinase	239	0.474	0.769	0.99998	0.1		1	30	0	2013	2020
Rheumatoid Arthritis	C0003873	JAK2	3717	O60674	Janus kinase 2	Kinase	644	0.385	0.885	0.65372	0.1		1	19	0	2011	2020
Rheumatoid Arthritis	C0003873	JAK3	3718	P52333	Janus kinase 3	Kinase	194	0.505	0.731	5.9311e-06	0.1		0.923	13	0	2011	2020
Rheumatoid Arthritis	C0003873	GALNT18	374378	Q6P9A2	polypeptide N-acetylgalactosaminyltransferase 18		3	0.931	0.192	0.00030345	0.1		1	1	1	2013	2013
Rheumatoid Arthritis	C0003873	KDR	3791	P35968	kinase insert domain receptor	Kinase	623	0.378	0.885	0.99982	0.1		1	10	3	2002	2019
Rheumatoid Arthritis	C0003873	KIR3DL1	3811	P43629	killer cell immunoglobulin like receptor, three Ig domains and long cytoplasmic tail 1	Receptor	231	0.475	0.769	8.3578e-14	0.1		0.909	11	0	2006	2019
Rheumatoid Arthritis	C0003873	ZKSCAN4	387032	Q969J2	zinc finger with KRAB and SCAN domains 4		8	0.839	0.269	0.00014184	0.1		1	1	2	2009	2009
Rheumatoid Arthritis	C0003873	TMEM179	388021	Q6ZVK1	transmembrane protein 179		1	1	0.115	0.67923	0.1		1	1	1	2019	2019
Rheumatoid Arthritis	C0003873	SFTA2	389376	Q6UW10	surfactant associated 2		25	0.695	0.577	0.036441	0.1		1	2	3	2007	2009
Rheumatoid Arthritis	C0003873	COL11A2P1	394214		collagen type XI alpha 2 pseudogene 1		7	0.805	0.462		0.1		1	3	5	2007	2011
Rheumatoid Arthritis	C0003873	LEP	3952	P41159	leptin		931	0.349	0.846	0.46491	0.1		0.929	14	1	2007	2020
Rheumatoid Arthritis	C0003873	LGALS3	3958	P17931	galectin 3	Signaling	557	0.392	0.846	2.3207e-05	0.1		0.917	12	2	2000	2019
Rheumatoid Arthritis	C0003873	LINC02649	399715		long intergenic non-protein coding RNA 2649		10	0.792	0.308		0.1		1	5	2	2012	2019
Rheumatoid Arthritis	C0003873	LINC02656	399716		long intergenic non-protein coding RNA 2656		4	0.931	0.154		0.1		1	1	2	2012	2012
Rheumatoid Arthritis	C0003873	GATA3-AS1	399717		GATA3 antisense RNA 1		2	0.931	0.192		0.1		1	1	1	2012	2012
Rheumatoid Arthritis	C0003873	LMNA	4000	P02545	lamin A/C		824	0.384	0.885	0.9994	0.1		1	1	1	2019	2019
Rheumatoid Arthritis	C0003873	LINC01185	400957		long intergenic non-protein coding RNA 1185		13	0.743	0.346		0.1		1	2	2	2009	2016
Rheumatoid Arthritis	C0003873	LINC00243	401247		long intergenic non-protein coding RNA 243		24	0.729	0.423		0.1		1	2	6	2007	2009
Rheumatoid Arthritis	C0003873	MCCD1	401250	P59942	mitochondrial coiled-coil domain 1		6	0.89	0.231	0.0019319	0.1		1	1	3	2011	2011
Rheumatoid Arthritis	C0003873	TRIM26BP	404024		tripartite motif containing 26B, pseudogene		4	0.861	0.269		0.1		1	1	1	2009	2009
Rheumatoid Arthritis	C0003873	MTCO3P1	404026		MT-CO3 pseudogene 1		5	0.861	0.231		0.1		1	1	2	2011	2011
Rheumatoid Arthritis	C0003873	LTA	4049	P01374	lymphotoxin alpha	Signaling	353	0.434	0.885	0.19685	0.1		0.867	15	7	1994	2019
Rheumatoid Arthritis	C0003873	MIR146A	406938		microRNA 146a		505	0.398	0.885		0.1		0.889	36	1	2008	2019
Rheumatoid Arthritis	C0003873	MIR155	406947		microRNA 155		584	0.384	0.885		0.1		1	29	1	2008	2019
Rheumatoid Arthritis	C0003873	MIR223	407008		microRNA 223		348	0.433	0.808		0.1		1	15	0	2010	2019
Rheumatoid Arthritis	C0003873	DDR1-DT	414771		DDR1 divergent transcript		2	0.931	0.115		0.1		1	2	1	2007	2009
Rheumatoid Arthritis	C0003873	HCG18	414777		HLA complex group 18		27	0.722	0.538		0.1		1	2	4	2007	2009
Rheumatoid Arthritis	C0003873	HCG17	414778		HLA complex group 17		17	0.769	0.346		0.1		1	2	6	2007	2009
Rheumatoid Arthritis	C0003873	MBL2	4153	P11226	mannose binding lectin 2	Receptor	563	0.39	0.846	0.0026836	0.1		0.875	32	5	1998	2019
Rheumatoid Arthritis	C0003873	MEFV	4210	O15553	MEFV innate immuity regulator, pyrin		410	0.44	0.885	1.0177e-14	0.1		0.929	14	2	2004	2019
Rheumatoid Arthritis	C0003873	MAP3K4	4216	Q9Y6R4	mitogen-activated protein kinase kinase kinase 4	Kinase	21	0.729	0.462	1	0.1		1	1	2	2013	2013
Rheumatoid Arthritis	C0003873	MMP1	4312	P03956	matrix metallopeptidase 1	Enzyme	589	0.385	0.885	7.7197e-18	0.1		0.982	56	0	1992	2019
Rheumatoid Arthritis	C0003873	MMP3	4314	P08254	matrix metallopeptidase 3	Enzyme	473	0.408	0.885	5.7362e-15	0.1		0.974	78	0	1996	2019
Rheumatoid Arthritis	C0003873	MMP9	4318	P14780	matrix metallopeptidase 9	Enzyme	1337	0.305	0.923	1.8869e-17	0.1		1	32	1	1999	2019
Rheumatoid Arthritis	C0003873	MMP13	4322	P45452	matrix metallopeptidase 13	Enzyme	328	0.452	0.923	7.8767e-18	0.1		1	34	0	1996	2020
Rheumatoid Arthritis	C0003873	BCL2L15	440603	Q5TBC7	BCL2 like 15		4	0.89	0.192	0.048246	0.1		1	1	2	2009	2009
Rheumatoid Arthritis	C0003873	MYL8P	442204		myosin light chain 8, pseudogene		1	1	0.115		0.1		1	1	1	2011	2011
Rheumatoid Arthritis	C0003873	MSH5	4439	O43196	mutS homolog 5	Nucleic acid binding	51	0.641	0.692	3.2035e-11	0.1		1	3	10	2007	2011
Rheumatoid Arthritis	C0003873	MSI1	4440	O43347	musashi RNA binding protein 1		116	0.55	0.615	0.99357	0.1		1	1	1	2019	2019
Rheumatoid Arthritis	C0003873	COX2	4513	P00403	cytochrome c oxidase subunit II	Enzyme	875	0.352	0.962		0.1		1	27	0	1994	2019
Rheumatoid Arthritis	C0003873	MTF1	4520	Q14872	metal regulatory transcription factor 1	Transcription factor	21	0.751	0.5	0.96897	0.1		1	2	1	2014	2019
Rheumatoid Arthritis	C0003873	MTX1	4580	Q13505	metaxin 1		124	0.546	0.731	0.013271	0.1		0.969	32	0	2002	2020
Rheumatoid Arthritis	C0003873	LRRC18	474354	Q8N456	leucine rich repeat containing 18		2	0.931	0.115	3.5136e-05	0.1		1	1	2	2009	2009
Rheumatoid Arthritis	C0003873	NFKB1	4790	P19838	nuclear factor kappa B subunit 1	Transcription factor	551	0.396	0.923	1	0.1		0.929	14	2	2002	2019
Rheumatoid Arthritis	C0003873	NM	4827		neutrophil migration		250	0.473	0.808		0.1		0.917	12	0	2000	2020
Rheumatoid Arthritis	C0003873	NOS3	4846	P29474	nitric oxide synthase 3		706	0.378	0.885	6.7246e-07	0.1		1	10	1	2004	2020
Rheumatoid Arthritis	C0003873	ACR	49	P10323	acrosin	Enzyme	230	0.493	0.846	0.012215	0.1		1	51	1	1993	2020
Rheumatoid Arthritis	C0003873	NUP88	4927	Q99567	nucleoporin 88	Transporter	58	0.659	0.577	1.9577e-08	0.1		1	2	1	2014	2019
Rheumatoid Arthritis	C0003873	IL20	50604	Q9NYY1	interleukin 20		111	0.556	0.769	1.3447e-06	0.1		0.929	14	0	2006	2019
Rheumatoid Arthritis	C0003873	IL22	50616	Q9GZX6	interleukin 22		551	0.393	0.885	0.00018843	0.1		0.933	45	0	2005	2020
Rheumatoid Arthritis	C0003873	SNHG32	50854		small nucleolar RNA host gene 32		12	0.805	0.308	0.023621	0.1		1	1	1	2011	2011
Rheumatoid Arthritis	C0003873	PBX2	5089	P40425	PBX homeobox 2	Transcription factor	29	0.686	0.462	0.99532	0.1		1	2	5	2007	2011
Rheumatoid Arthritis	C0003873	CPA4	51200	Q9UI42	carboxypeptidase A4	Enzyme	49	0.633	0.5	9.3852e-18	0.1		1	1	1	2019	2019
Rheumatoid Arthritis	C0003873	PDCD1	5133	Q15116	programmed cell death 1		497	0.402	0.846	0.41706	0.1		0.9	20	4	2004	2019
Rheumatoid Arthritis	C0003873	PDE2A	5138	O00408	phosphodiesterase 2A		47	0.666	0.577	0.631	0.1		1	1	1	2012	2012
Rheumatoid Arthritis	C0003873	WNT16	51384	Q9UBV4	Wnt family member 16	Signaling	29	0.686	0.654	1.6523e-06	0.1		1	1	1	2019	2019
Rheumatoid Arthritis	C0003873	RAB14	51552	P61106	RAB14, member RAS oncogene family		35	0.674	0.615	0.99047	0.1		1	1	1	2009	2009
Rheumatoid Arthritis	C0003873	CYRIB	51571	Q9NUQ9	CYFIP related Rac1 interactor B		25	0.76	0.538	0.97612	0.1		1	1	1	2019	2019
Rheumatoid Arthritis	C0003873	SERPINA1	5265	P01009	serpin family A member 1	Enzyme modulator	482	0.41	0.923	6.8497e-08	0.1		0.933	15	0	1976	2017
Rheumatoid Arthritis	C0003873	PIK3CA	5290	P42336	phosphatidylinositol-4,5-bisphosphate 3-kinase catalytic subunit alpha	Kinase	1511	0.292	0.923	1	0.1		1	30	0	2005	2020
Rheumatoid Arthritis	C0003873	PIK3CB	5291	P42338	phosphatidylinositol-4,5-bisphosphate 3-kinase catalytic subunit beta	Kinase	1083	0.322	0.885	0.99964	0.1		1	29	0	2005	2020
Rheumatoid Arthritis	C0003873	PIK3CD	5293	O00329	phosphatidylinositol-4,5-bisphosphate 3-kinase catalytic subunit delta	Kinase	1119	0.319	0.885	0.99999	0.1		1	33	0	2005	2020
Rheumatoid Arthritis	C0003873	PIK3CG	5294	P48736	phosphatidylinositol-4,5-bisphosphate 3-kinase catalytic subunit gamma	Kinase	1101	0.32	0.885	1.4076e-06	0.1		1	31	0	2005	2020
Rheumatoid Arthritis	C0003873	PLCL1	5334	Q15111	phospholipase C like 1 (inactive)	Enzyme	69	0.608	0.654	0.012059	0.1		1	1	1	2019	2019
Rheumatoid Arthritis	C0003873	IL17D	53342	Q8TAD2	interleukin 17D		259	0.464	0.808	0.19796	0.1		1	10	0	2010	2019
Rheumatoid Arthritis	C0003873	PLG	5340	P00747	plasminogen	Enzyme	586	0.389	0.923	0.010345	0.1		1	13	0	1996	2019
Rheumatoid Arthritis	C0003873	GDAP1	54332	Q8TB36	ganglioside induced differentiation associated protein 1		96	0.612	0.538	3.2448e-08	0.1		1	1	1	2013	2013
Rheumatoid Arthritis	C0003873	KRT20	54474	P35900	keratin 20		559	0.388	0.846	9.0776e-11	0.1		0.882	17	1	2001	2019
Rheumatoid Arthritis	C0003873	CCHCR1	54535	Q8TD31	coiled-coil alpha-helical rod protein 1		193	0.505	0.808	1.0122e-16	0.1		1	2	2	2007	2009
Rheumatoid Arthritis	C0003873	NECAB2	54550	Q7Z6G3	N-terminal EF-hand calcium binding protein 2		1	1	0.115	2.2364e-13	0.1		1	1	1	2019	2019
Rheumatoid Arthritis	C0003873	POU5F1	5460	Q01860	POU class 5 homeobox 1		328	0.441	0.846	0.95371	0.1		1	1	1	2007	2007
Rheumatoid Arthritis	C0003873	RSBN1	54665	Q5VWQ0	round spermatid basic protein 1		3	0.89	0.115	0.099107	0.1		1	1	2	2009	2009
Rheumatoid Arthritis	C0003873	RBFOX1	54715	Q9NWB1	RNA binding fox-1 homolog 1	Nucleic acid binding	103	0.584	0.692	0.95263	0.1		1	1	1	2019	2019
Rheumatoid Arthritis	C0003873	PPIAP9	5491		peptidylprolyl isomerase A pseudogene 9		1	1	0.115		0.1		1	1	1	2011	2011
Rheumatoid Arthritis	C0003873	VPS37C	55048	A5D8V6	VPS37C subunit of ESCRT-I		5	0.861	0.115	0.038236	0.1		1	1	1	2012	2012
Rheumatoid Arthritis	C0003873	ENOX1	55068	Q8TC92	ecto-NOX disulfide-thiol exchanger 1	Enzyme	15	0.76	0.538	2.3323e-06	0.1		1	1	6	2013	2013
Rheumatoid Arthritis	C0003873	KIF26B	55083	Q2KJY2	kinesin family member 26B	Cellular structure	38	0.67	0.5	0.99999	0.1		1	1	1	2019	2019
Rheumatoid Arthritis	C0003873	PPP1R10	5514	Q96QC0	protein phosphatase 1 regulatory subunit 10		22	0.751	0.423	1	0.1		1	1	1	2009	2009
Rheumatoid Arthritis	C0003873	ACOXL	55289	Q9NUZ1	acyl-CoA oxidase like	Enzyme	46	0.674	0.577	5.2479e-15	0.1		1	1	1	2014	2014
Rheumatoid Arthritis	C0003873	TCP11L1	55346	Q9NUJ3	t-complex 11 like 1	Receptor	1	1	0.115	0.0043702	0.1		1	1	1	2013	2013
Rheumatoid Arthritis	C0003873	CDK5RAP2	55755	Q96SN8	CDK5 regulatory subunit associated protein 2		42	0.682	0.577	4.6171e-23	0.1		1	1	1	2014	2014
Rheumatoid Arthritis	C0003873	ZNF302	55900	Q9NR11	zinc finger protein 302		1	1	0.115	0.00019368	0.1		1	1	1	2011	2011
Rheumatoid Arthritis	C0003873	MAPK1	5594	P28482	mitogen-activated protein kinase 1	Kinase	1059	0.33	0.923	0.99698	0.1		0.976	42	0	2000	2020
Rheumatoid Arthritis	C0003873	MAPK8	5599	P45983	mitogen-activated protein kinase 8	Kinase	520	0.397	0.885	0.99823	0.1		1	14	0	2004	2018
Rheumatoid Arthritis	C0003873	PRL	5617	P01236	prolactin	Signaling	506	0.406	0.885	2.9015e-07	0.1		1	13	1	1996	2019
Rheumatoid Arthritis	C0003873	PRTN3	5657	P24158	proteinase 3	Enzyme	215	0.503	0.808	3.8044e-05	0.1		0.947	38	0	1999	2020
Rheumatoid Arthritis	C0003873	TRIM39	56658	Q9HCM9	tripartite motif containing 39		9	0.792	0.462	0.99474	0.1		1	1	1	2009	2009
Rheumatoid Arthritis	C0003873	RETN	56729	Q9HD89	resistin		302	0.454	0.808	0.036545	0.1		0.833	12	3	2005	2019
Rheumatoid Arthritis	C0003873	PSMA4	5685	P25789	proteasome 20S subunit alpha 4		30	0.716	0.385	0.59959	0.1		1	1	1	2013	2013
Rheumatoid Arthritis	C0003873	PRDM10	56980	Q9NQV6	PR/SET domain 10	Transcription factor	19	0.76	0.385	0.15304	0.1		1	1	1	2019	2019
Rheumatoid Arthritis	C0003873	VARS2	57176	Q5ST30	valyl-tRNA synthetase 2, mitochondrial		37	0.666	0.577	5.8321e-17	0.1		1	2	4	2007	2009
Rheumatoid Arthritis	C0003873	MIR499A	574501		microRNA 499a		156	0.519	0.846		0.1		0.9	10	1	2011	2019
Rheumatoid Arthritis	C0003873	PRR12	57479	Q9ULL5	proline rich 12		35	0.716	0.385	1	0.1		1	1	1	2019	2019
Rheumatoid Arthritis	C0003873	DENND1A	57706	Q8TEH3	DENN domain containing 1A		21	0.736	0.538	0.99976	0.1		1	1	1	2019	2019
Rheumatoid Arthritis	C0003873	ANO8	57719	Q9HCE9	anoctamin 8		3	0.89	0.192	0.95634	0.1		1	1	1	2014	2014
Rheumatoid Arthritis	C0003873	NCOA5	57727	Q9HCD5	nuclear receptor coactivator 5	Receptor	53	0.631	0.692	0.99926	0.1		1	11	0	2002	2020
Rheumatoid Arthritis	C0003873	C6orf47	57827	O95873	chromosome 6 open reading frame 47		21	0.722	0.423	0.066412	0.1		1	3	2	2007	2011
Rheumatoid Arthritis	C0003873	LY6G5B	58496	Q8NDX9	lymphocyte antigen 6 family member G5B		3	0.931	0.192	8.1818e-06	0.1		1	1	2	2011	2011
Rheumatoid Arthritis	C0003873	LY6G6D	58530	O95868	lymphocyte antigen 6 family member G6D		11	0.805	0.385	0.032554	0.1		1	3	2	2007	2011
Rheumatoid Arthritis	C0003873	IL21	59067	Q9HBE4	interleukin 21		321	0.441	0.769	0.6254	0.1		0.912	34	2	2004	2020
Rheumatoid Arthritis	C0003873	RARA	5914	P10276	retinoic acid receptor alpha	Nuclear receptor	274	0.47	0.846	0.96305	0.1		1	10	0	1994	2019
Rheumatoid Arthritis	C0003873	BCL2	596	P10415	BCL2 apoptosis regulator	Signaling	1456	0.291	0.885	0.55903	0.1		1	22	1	1994	2019
Rheumatoid Arthritis	C0003873	RELA	5970	Q04206	RELA proto-oncogene, NF-kB subunit	Transcription factor	483	0.406	0.885	0.99948	0.1		1	13	0	2002	2019
Rheumatoid Arthritis	C0003873	ACTB	60	P60709	actin beta	Cellular structure	1110	0.325	0.923	0.98564	0.1		1	11	0	1991	2019
Rheumatoid Arthritis	C0003873	RIT2	6014	Q99578	Ras like without CAAX 2	Enzyme modulator	46	0.647	0.538	0.00063244	0.1		1	1	1	2013	2013
Rheumatoid Arthritis	C0003873	RNF5	6048	Q99942	ring finger protein 5	Enzyme	28	0.716	0.538	3.6989e-05	0.1		1	3	7	2007	2011
Rheumatoid Arthritis	C0003873	RPL37A	6168	P61513	ribosomal protein L37a		8	0.839	0.346	0.0051255	0.1		1	1	1	2016	2016
Rheumatoid Arthritis	C0003873	RPS18	6222	P62269	ribosomal protein S18	Nucleic acid binding	7	0.861	0.192	0.9759	0.1		1	1	1	2009	2009
Rheumatoid Arthritis	C0003873	RPS19	6223	P39019	ribosomal protein S19	Nucleic acid binding	256	0.48	0.846	0.92111	0.1		1	11	0	2006	2020
Rheumatoid Arthritis	C0003873	S100A8	6279	P05109	S100 calcium binding protein A8	Calcium-binding protein	369	0.43	0.962	0.13761	0.1		0.938	16	0	2005	2019
Rheumatoid Arthritis	C0003873	SAA1	6288	P0DJI8	serum amyloid A1	Transporter	188	0.513	0.808	0.01493	0.1		0.941	17	0	1986	2019
Rheumatoid Arthritis	C0003873	VPS52	6293	Q8N1B4	VPS52 subunit of GARP complex	Transporter	11	0.78	0.231	0.00038938	0.1		1	2	2	2007	2009
Rheumatoid Arthritis	C0003873	CCL2	6347	P13500	C-C motif chemokine ligand 2	Signaling	1157	0.321	0.962	0.60786	0.1		0.942	52	0	1992	2019
Rheumatoid Arthritis	C0003873	CCL5	6352	P13501	C-C motif chemokine ligand 5	Signaling	514	0.403	0.885	0.0017516	0.1		0.962	26	0	1993	2019
Rheumatoid Arthritis	C0003873	CCL20	6364	P78556	C-C motif chemokine ligand 20	Signaling	242	0.474	0.846	0.00024242	0.1		1	15	0	2001	2020
Rheumatoid Arthritis	C0003873	CXCL12	6387	P48061	C-X-C motif chemokine ligand 12		626	0.379	0.846	0.11851	0.1		0.913	23	0	2000	2019
Rheumatoid Arthritis	C0003873	PRDM16	63976	Q9HAZ2	PR/SET domain 16		200	0.522	0.808	0.99999	0.1		1	1	1	2019	2019
Rheumatoid Arthritis	C0003873	SELE	6401	P16581	selectin E		327	0.447	0.808	7.9058e-10	0.1		0.917	12	0	1991	2020
Rheumatoid Arthritis	C0003873	CLSTN2	64084	Q9H4D0	calsyntenin 2	Calcium-binding protein	25	0.716	0.423	3.5246e-06	0.1		1	1	1	2009	2009
Rheumatoid Arthritis	C0003873	NOD2	64127	Q9HC29	nucleotide binding oligomerization domain containing 2	Enzyme	434	0.423	0.923	1.9834e-30	0.1		0.818	11	1	2003	2019
Rheumatoid Arthritis	C0003873	LINC00452	643365		long intergenic non-protein coding RNA 452		2	1	0.115		0.1		1	1	3	2013	2013
Rheumatoid Arthritis	C0003873	HLA-DPA2	646702		major histocompatibility complex, class II, DP alpha 2 (pseudogene)		10	0.78	0.538		0.1		1	3	7	2007	2011
Rheumatoid Arthritis	C0003873	GORASP1	64689	Q9BQQ3	golgi reassembly stacking protein 1		369	0.428	0.846	0.019543	0.1		1	12	0	2002	2019
Rheumatoid Arthritis	C0003873	SKIV2L	6499	Q15477	Ski2 like RNA helicase		96	0.615	0.654	1.2931e-22	0.1		1	3	6	2007	2011
Rheumatoid Arthritis	C0003873	WNK1	65125	Q9H4A3	WNK lysine deficient protein kinase 1	Kinase	460	0.416	0.846	1	0.1		1	12	0	2002	2019
Rheumatoid Arthritis	C0003873	PCDH15	65217	Q96QU1	protocadherin related 15		94	0.601	0.577	8.0283e-25	0.1		1	1	1	2013	2013
Rheumatoid Arthritis	C0003873	CASTOR1	652968	Q8WTX7	cytosolic arginine sensor for mTORC1 subunit 1		10	0.821	0.231	0.027533	0.1		1	1	1	2014	2014
Rheumatoid Arthritis	C0003873	SLC6A11	6538	P48066	solute carrier family 6 member 11	Transporter	21	0.716	0.462	4.83e-05	0.1		1	1	1	2013	2013
Rheumatoid Arthritis	C0003873	SLC19A1	6573	P41440	solute carrier family 19 member 1	Transporter	155	0.523	0.692	6.4655e-06	0.1		1	16	7	2004	2019
Rheumatoid Arthritis	C0003873	SOAT1	6646	P35610	sterol O-acyltransferase 1	Enzyme	389	0.424	0.846	7.3621e-10	0.1		1	10	0	2011	2019
Rheumatoid Arthritis	C0003873	SPP1	6696	P10451	secreted phosphoprotein 1		824	0.353	0.885	2.146e-06	0.1		0.923	26	2	2000	2019
Rheumatoid Arthritis	C0003873	STAT3	6774	P40763	signal transducer and activator of transcription 3	Nucleic acid binding	1193	0.32	0.923	1	0.1		0.978	45	0	2001	2020
Rheumatoid Arthritis	C0003873	SNORA38	677820		small nucleolar RNA, H/ACA box 38		6	0.89	0.154		0.1		1	1	2	2011	2011
Rheumatoid Arthritis	C0003873	BSG	682	P35613	basigin (Ok blood group)		287	0.458	0.769	2.5873e-05	0.1		1	13	0	2000	2019
Rheumatoid Arthritis	C0003873	SUOX	6821	P51687	sulfite oxidase		67	0.638	0.615	9.399e-07	0.1		1	2	1	2014	2019
Rheumatoid Arthritis	C0003873	SYT1	6857	P21579	synaptotagmin 1	Transporter	460	0.412	0.846	0.60038	0.1		1	12	0	2002	2019
Rheumatoid Arthritis	C0003873	TAPBP	6892	O15533	TAP binding protein	Receptor	86	0.576	0.769	6.6044e-09	0.1		1	1	6	2011	2011
Rheumatoid Arthritis	C0003873	BTF3P11	690		basic transcription factor 3 pseudogene 11		154	0.519	0.731		0.1		0.941	17	0	2004	2019
Rheumatoid Arthritis	C0003873	TCF19	6941	Q9Y242	transcription factor 19		33	0.674	0.692	0.00093832	0.1		1	1	1	2009	2009
Rheumatoid Arthritis	C0003873	BTK	695	Q06187	Bruton tyrosine kinase	Kinase	290	0.464	0.808	0.99996	0.1		1	23	0	2009	2019
Rheumatoid Arthritis	C0003873	TRBV20OR9-2	6962		T cell receptor beta variable 20/OR9-2 (non-functional)		456	0.403	0.923		0.1		0.88	25	0	1989	2019
Rheumatoid Arthritis	C0003873	TEC	7006	P42680	tec protein tyrosine kinase	Kinase	1	1	0.115		0.1		1	1	1	2014	2014
Rheumatoid Arthritis	C0003873	TGFB1	7040	P01137	transforming growth factor beta 1	Signaling	1558	0.287	0.962	0.03685	0.1		0.946	37	3	1990	2019
Rheumatoid Arthritis	C0003873	TIMP1	7076	P01033	TIMP metallopeptidase inhibitor 1	Enzyme modulator	603	0.38	0.885	0.4993	0.1		1	13	0	1994	2019
Rheumatoid Arthritis	C0003873	TLR3	7098	O15455	toll like receptor 3	Receptor	393	0.427	0.885	1.6349e-07	0.1		1	10	0	2005	2018
Rheumatoid Arthritis	C0003873	TLR4	7099	O00206	toll like receptor 4		1174	0.321	0.962	4.6131e-09	0.1		0.918	61	5	2003	2020
Rheumatoid Arthritis	C0003873	TNFRSF1A	7132	P19438	TNF receptor superfamily member 1A		487	0.409	0.923	0.9949	0.1		0.885	26	7	1992	2020
Rheumatoid Arthritis	C0003873	TNFRSF1B	7133	P20333	TNF receptor superfamily member 1B		417	0.425	0.885	0.50201	0.1		0.812	32	1	1992	2020
Rheumatoid Arthritis	C0003873	TP53	7157	P04637	tumor protein p53	Transcription factor	2494	0.236	0.962	0.53235	0.1		0.891	46	5	1996	2018
Rheumatoid Arthritis	C0003873	TRPS1	7227	Q9UHF7	transcriptional repressor GATA binding 1		248	0.537	0.769	1	0.1		1	1	1	2013	2013
Rheumatoid Arthritis	C0003873	DCDC2C	728597	A8MYV0	doublecortin domain containing 2C		2	0.931	0.192	0.00071676	0.1		1	1	1	2013	2013
Rheumatoid Arthritis	C0003873	TYMS	7298	P04818	thymidylate synthetase	Enzyme	406	0.425	0.846	0.72247	0.1		1	10	1	2003	2018
Rheumatoid Arthritis	C0003873	VARS1	7407	P26640	valyl-tRNA synthetase 1		36	0.711	0.5	1.8014e-08	0.1		1	1	1	2011	2011
Rheumatoid Arthritis	C0003873	VCAM1	7412	P19320	vascular cell adhesion molecule 1		406	0.422	0.808	0.79791	0.1		1	27	1	1995	2020
Rheumatoid Arthritis	C0003873	VDR	7421	P11473	vitamin D receptor	Nuclear receptor	852	0.352	0.885	1.6787e-05	0.1		0.96	25	6	1998	2019
Rheumatoid Arthritis	C0003873	VIM	7431	P08670	vimentin		644	0.372	0.846	0.71255	0.1		0.973	37	0	2004	2020
Rheumatoid Arthritis	C0003873	VIP	7432	P01282	vasoactive intestinal peptide	Signaling	376	0.437	0.846	0.00041995	0.1		1	16	0	1998	2019
Rheumatoid Arthritis	C0003873	TRIM26	7726	Q12899	tripartite motif containing 26		31	0.705	0.577	0.17836	0.1		1	2	1	2007	2009
Rheumatoid Arthritis	C0003873	ZNF175	7728	Q9Y473	zinc finger protein 175		7	0.821	0.231	1.2701e-07	0.1		1	1	1	2013	2013
Rheumatoid Arthritis	C0003873	ZSCAN26	7741	Q16670	zinc finger and SCAN domain containing 26		2	0.931	0.115		0.1		1	1	1	2009	2009
Rheumatoid Arthritis	C0003873	DDR1	780	Q08345	discoidin domain receptor tyrosine kinase 1	Kinase	195	0.497	0.808	4.6331e-06	0.1		1	2	1	2007	2009
Rheumatoid Arthritis	C0003873	DDA1	79016	Q9BW61	DET1 and DDB1 associated 1		17	0.736	0.308	0.93718	0.1		1	1	1	2014	2014
Rheumatoid Arthritis	C0003873	FTO	79068	Q9C0B1	FTO alpha-ketoglutarate dependent dioxygenase		286	0.486	0.885	8.364e-08	0.1		1	1	1	2018	2018
Rheumatoid Arthritis	C0003873	BAG6	7917	P46379	BAG cochaperone 6	Enzyme modulator	40	0.674	0.615	1	0.1		1	3	12	2007	2011
Rheumatoid Arthritis	C0003873	GPANK1	7918	O95872	G-patch domain and ankyrin repeats 1		12	0.769	0.385	3.2444e-07	0.1		1	3	3	2007	2011
Rheumatoid Arthritis	C0003873	HSD17B8	7923	Q92506	hydroxysteroid 17-beta dehydrogenase 8	Enzyme	9	0.805	0.346	3.6923e-05	0.1		1	2	2	2007	2009
Rheumatoid Arthritis	C0003873	OR2H2	7932	O95918	olfactory receptor family 2 subfamily H member 2	G-protein coupled receptor	1	1	0.115	1.9104e-05	0.1		1	1	2	2009	2009
Rheumatoid Arthritis	C0003873	RNASEH2B	79621	Q5TBB1	ribonuclease H2 subunit B		115	0.595	0.615	3.2569e-09	0.1		1	1	1	2015	2015
Rheumatoid Arthritis	C0003873	AIMP2	7965	Q13155	aminoacyl tRNA synthetase complex interacting multifunctional protein 2		555	0.393	0.923	0.008024	0.1		1	23	0	2003	2019
Rheumatoid Arthritis	C0003873	AGBL2	79841	Q5U5Z8	ATP/GTP binding protein like 2	Enzyme	55	0.644	0.654	3.9622e-16	0.1		0.885	26	1	2007	2020
Rheumatoid Arthritis	C0003873	RPP21	79897	Q9H633	ribonuclease P/MRP subunit p21	Enzyme	5	0.839	0.269	4.8992e-05	0.1		1	1	1	2009	2009
Rheumatoid Arthritis	C0003873	ATAT1	79969	Q5SQI0	alpha tubulin acetyltransferase 1		31	0.7	0.5	1.3216e-07	0.1		1	2	1	2007	2009
Rheumatoid Arthritis	C0003873	SPSB1	80176	Q96BD6	splA/ryanodine receptor domain and SOCS box containing 1		26	0.722	0.577	0.51982	0.1		1	1	1	2013	2013
Rheumatoid Arthritis	C0003873	ALPK1	80216	Q96QP1	alpha kinase 1	Kinase	54	0.644	0.615	1.0188e-19	0.1		1	1	1	2019	2019
Rheumatoid Arthritis	C0003873	CUL5	8065	Q93034	cullin 5	Enzyme	32	0.691	0.577	1	0.1		1	1	1	2019	2019
Rheumatoid Arthritis	C0003873	SLC44A4	80736	Q53GD3	solute carrier family 44 member 4	Transporter	39	0.678	0.615	1.0036e-14	0.1		1	3	9	2007	2011
Rheumatoid Arthritis	C0003873	VWA7	80737	Q9Y334	von Willebrand factor A domain containing 7		6	0.839	0.308	2.3119e-11	0.1		1	1	3	2011	2011
Rheumatoid Arthritis	C0003873	LY6G6C	80740	O95867	lymphocyte antigen 6 family member G6C		7	0.821	0.385	0.00049312	0.1		1	1	1	2011	2011
Rheumatoid Arthritis	C0003873	LY6G5C	80741	Q5SRR4	lymphocyte antigen 6 family member G5C		3	0.931	0.192	0.40546	0.1		1	2	1	2007	2009
Rheumatoid Arthritis	C0003873	ZNRD1ASP	80862		zinc ribbon domain containing 1 antisense, pseudogene		34	0.691	0.538		0.1		1	2	2	2007	2009
Rheumatoid Arthritis	C0003873	PRRT1	80863	Q99946	proline rich transmembrane protein 1		6	0.821	0.269	0.29845	0.1		1	1	1	2011	2011
Rheumatoid Arthritis	C0003873	EGFL8	80864	Q99944	EGF like domain multiple 8	Calcium-binding protein	12	0.792	0.269	1.1262e-07	0.1		1	3	2	2007	2011
Rheumatoid Arthritis	C0003873	CDR3	8163		Cerebellar degeneration-related autoantigen-3		233	0.472	0.808		0.1		0.875	16	0	1992	2019
Rheumatoid Arthritis	C0003873	OR5V1	81696	Q9UGF6	olfactory receptor family 5 subfamily V member 1	G-protein coupled receptor	23	0.769	0.385	0.013153	0.1		1	1	2	2009	2009
Rheumatoid Arthritis	C0003873	OR12D3	81797	Q9UGF7	olfactory receptor family 12 subfamily D member 3	G-protein coupled receptor	27	0.743	0.385	0.0078534	0.1		1	1	1	2009	2009
Rheumatoid Arthritis	C0003873	CASP3	836	P42574	caspase 3	Enzyme	819	0.351	0.923	0.10017	0.1		1	10	0	2006	2018
Rheumatoid Arthritis	C0003873	UQCC2	84300	Q9BRT2	ubiquinol-cytochrome c reductase complex assembly factor 2		30	0.705	0.462	0.01866	0.1		1	3	10	2007	2011
Rheumatoid Arthritis	C0003873	DHX16	8449	O60231	DEAH-box helicase 16	Enzyme	24	0.716	0.5	1.5996e-12	0.1		1	2	3	2007	2009
Rheumatoid Arthritis	C0003873	PGBD1	84547	Q96JS3	piggyBac transposable element derived 1		7	0.821	0.269	4.7252e-10	0.1		1	1	1	2009	2009
Rheumatoid Arthritis	C0003873	HAVCR2	84868	Q8TDQ0	hepatitis A virus cellular receptor 2		299	0.45	0.808	0.03866	0.1		0.857	14	2	2004	2019
Rheumatoid Arthritis	C0003873	AIFM2	84883	Q9BRQ8	apoptosis inducing factor mitochondria associated 2	Enzyme	9	0.839	0.192	1.1064e-05	0.1		1	1	1	2019	2019
Rheumatoid Arthritis	C0003873	CEP89	84902	Q96ST8	centrosomal protein 89		9	0.931	0.192	8.3504e-26	0.1		1	1	1	2011	2011
Rheumatoid Arthritis	C0003873	PPIL4	85313	Q8WUA2	peptidylprolyl isomerase like 4		6	0.861	0.154	1.6878e-09	0.1		1	2	1	2014	2019
Rheumatoid Arthritis	C0003873	TNFSF11	8600	O14788	TNF superfamily member 11	Signaling	327	0.453	0.846	0.0049159	0.1		1	58	3	1999	2020
Rheumatoid Arthritis	C0003873	TNFRSF11A	8792	Q9Y6Q6	TNF receptor superfamily member 11a		270	0.48	0.846	0.0087667	0.1		0.867	15	2	2001	2019
Rheumatoid Arthritis	C0003873	SYNGAP1	8831	Q96PV0	synaptic Ras GTPase activating protein 1	Enzyme modulator	145	0.584	0.577	1	0.1		1	1	2	2009	2009
Rheumatoid Arthritis	C0003873	STK19	8859	P49842	serine/threonine kinase 19		28	0.691	0.5	6.7428e-09	0.1		1	3	5	2007	2011
Rheumatoid Arthritis	C0003873	NAV2	89797	Q8IVL1	neuron navigator 2		27	0.722	0.385	0.99995	0.1		1	1	1	2018	2018
Rheumatoid Arthritis	C0003873	TRIM15	89870	Q9C019	tripartite motif containing 15		17	0.743	0.308	7.758e-09	0.1		1	2	1	2007	2009
Rheumatoid Arthritis	C0003873	CCNG2	901	Q16589	cyclin G2	Enzyme modulator	59	0.615	0.577	0.0096861	0.1		1	1	1	2013	2013
Rheumatoid Arthritis	C0003873	SOCS3	9021	O14543	suppressor of cytokine signaling 3	Enzyme modulator	375	0.434	0.808	0.74613	0.1		0.9	10	0	2001	2019
Rheumatoid Arthritis	C0003873	IL33	90865	O95760	interleukin 33		487	0.409	0.885	8.2925e-10	0.1		1	23	2	2007	2019
Rheumatoid Arthritis	C0003873	RABEP1	9135	Q15276	rabaptin, RAB GTPase binding effector protein 1		15	0.792	0.423	0.99851	0.1		1	2	1	2014	2019
Rheumatoid Arthritis	C0003873	IL32	9235	P24001	interleukin 32		200	0.495	0.731	3.7471e-09	0.1		1	19	1	2005	2018
Rheumatoid Arthritis	C0003873	CD14	929	P08571	CD14 molecule		551	0.392	0.885	4.8813e-05	0.1		0.943	35	0	1992	2019
Rheumatoid Arthritis	C0003873	MS4A1	931	P11836	membrane spanning 4-domains A1	Receptor	451	0.411	0.846	5.0781e-05	0.1		0.882	17	0	2001	2019
Rheumatoid Arthritis	C0003873	PPT2	9374	Q9UMR5	palmitoyl-protein thioesterase 2	Enzyme	27	0.751	0.5	0.0045415	0.1		1	3	6	2007	2011
Rheumatoid Arthritis	C0003873	GRAP2	9402	O75791	GRB2 related adaptor protein 2		538	0.394	0.923	0.00015256	0.1		1	23	1	2003	2019
Rheumatoid Arthritis	C0003873	FADS2	9415	O95864	fatty acid desaturase 2		140	0.575	0.692	0.99815	0.1		1	3	1	2009	2019
Rheumatoid Arthritis	C0003873	GABBR2	9568	O75899	gamma-aminobutyric acid type B receptor subunit 2	G-protein coupled receptor	81	0.65	0.538	0.99999	0.1		1	1	1	2018	2018
Rheumatoid Arthritis	C0003873	CLOCK	9575	O15516	clock circadian regulator		309	0.463	0.885	0.99957	0.1		1	10	0	2013	2020
Rheumatoid Arthritis	C0003873	CD40LG	959	P29965	CD40 ligand	Signaling	453	0.414	0.846	0.72079	0.1		0.917	24	0	1995	2019
Rheumatoid Arthritis	C0003873	CD44	960	P16070	CD44 molecule (Indian blood group)		711	0.363	0.962	2.4476e-07	0.1		1	12	0	1997	2018
Rheumatoid Arthritis	C0003873	MDC1	9656	Q14676	mediator of DNA damage checkpoint 1		56	0.628	0.692	2.2689e-08	0.1		1	1	1	2009	2009
Rheumatoid Arthritis	C0003873	CD68	968	P34810	CD68 molecule	Transporter	452	0.408	0.808	1.4063e-06	0.1		1	14	0	1989	2015
Rheumatoid Arthritis	C0003873	N4BP1	9683	O75113	NEDD4 binding protein 1	Nucleic acid binding	12	0.78	0.308	0.62056	0.1		1	1	1	2013	2013
Rheumatoid Arthritis	C0003873	PRORP	9692	O15091	protein only RNase P catalytic subunit		12	0.769	0.269	1.3271e-13	0.1		1	1	1	2018	2018
Rheumatoid Arthritis	C0003873	RIPOR2	9750	Q9Y4F9	RHO family interacting cell polarization regulator 2		20	0.792	0.269	0.92284	0.1		1	1	1	2009	2009
Rheumatoid Arthritis	C0003873	CTIF	9811	O43310	cap binding complex dependent translation initiation factor	Nucleic acid binding	10	0.821	0.231	0.99994	0.1		1	1	1	2009	2009
Rheumatoid Arthritis	C0003873	SMG7	9887	Q92540	SMG7 nonsense mediated mRNA decay factor		10	0.805	0.346	0.99998	0.1		1	2	1	2016	2019
Rheumatoid Arthritis	C0003873	TNFSF15	9966	O95150	TNF superfamily member 15	Signaling	143	0.531	0.692	0.0028159	0.1		1	12	3	2007	2019
Rheumatoid Arthritis	C0003873	EBI3	10148	Q14213	Epstein-Barr virus induced 3	Signaling	233	0.474	0.808	0.10797	0.09		1	9	0	2004	2019
Rheumatoid Arthritis	C0003873	CDKN2A	1029	P42771;Q8N726	cyclin dependent kinase inhibitor 2A		1314	0.3	0.885	0.39474	0.09		1	9	1	1989	2018
Rheumatoid Arthritis	C0003873	CNTRL	11064	Q7Z7A1	centriolin		29	0.711	0.423	1.8908e-54	0.09		0.889	9	0	2011	2019
Rheumatoid Arthritis	C0003873	CDC42EP1	11135	Q00587	CDC42 effector protein 1		17	0.751	0.346	2.5355e-05	0.09		0.889	9	0	2011	2019
Rheumatoid Arthritis	C0003873	COMP	1311	P49747	cartilage oligomeric matrix protein		230	0.503	0.808	1.3462e-09	0.09		1	9	0	1997	2017
Rheumatoid Arthritis	C0003873	PARP1	142	P09874	poly(ADP-ribose) polymerase 1		565	0.389	0.923	0.00033366	0.09		0.778	9	3	2003	2015
Rheumatoid Arthritis	C0003873	CX3CR1	1524	P49238	C-X3-C motif chemokine receptor 1	G-protein coupled receptor	310	0.457	0.885	0.061371	0.09		0.889	9	0	2001	2018
Rheumatoid Arthritis	C0003873	ACE	1636	P12821	angiotensin I converting enzyme	Enzyme	1082	0.328	0.923	1.0344e-37	0.09		1	9	0	2000	2020
Rheumatoid Arthritis	C0003873	FCGR2B	2213	P31994	Fc fragment of IgG receptor IIb	Cell adhesion	155	0.522	0.846	0.45637	0.09		0.778	9	2	2002	2017
Rheumatoid Arthritis	C0003873	FOXO3	2309	O43524	forkhead box O3		381	0.431	0.808	0.98806	0.09		0.889	9	1	2008	2019
Rheumatoid Arthritis	C0003873	FOS	2353	P01100	Fos proto-oncogene, AP-1 transcription factor subunit	Transcription factor	528	0.411	0.885	0.26176	0.09		1	9	0	1992	2017
Rheumatoid Arthritis	C0003873	HAVCR1	26762	Q96D42	hepatitis A virus cellular receptor 1		217	0.489	0.885	8.5105e-07	0.09		1	9	1	2004	2019
Rheumatoid Arthritis	C0003873	HLA-DMA	3108	P28067	major histocompatibility complex, class II, DM alpha	Immune response	63	0.608	0.654	0.002381	0.09		0.556	9	0	1997	2013
Rheumatoid Arthritis	C0003873	IL3	3562	P08700	interleukin 3		211	0.489	0.731	2.5874e-09	0.09		0.889	9	2	1988	2018
Rheumatoid Arthritis	C0003873	JUN	3725	P05412	Jun proto-oncogene, AP-1 transcription factor subunit	Transcription factor	344	0.442	0.885	0.05962	0.09		1	9	0	1996	2019
Rheumatoid Arthritis	C0003873	CX3CL1	6376	P78423	C-X3-C motif chemokine ligand 1	Signaling	243	0.478	0.808	0.60837	0.09		0.889	9	0	1999	2018
Rheumatoid Arthritis	C0003873	THBS1	7057	P07996	thrombospondin 1		480	0.407	0.885	0.99985	0.09		1	9	0	2006	2018
Rheumatoid Arthritis	C0003873	CCR2	729230	P41597	C-C motif chemokine receptor 2		436	0.418	0.846	0.023412	0.09		0.889	9	0	2003	2019
Rheumatoid Arthritis	C0003873	LRPPRC	10128	P42704	leucine rich pentatricopeptide repeat containing		220	0.493	0.769	2.3019e-10	0.08		0.875	8	0	2000	2020
Rheumatoid Arthritis	C0003873	FSTL1	11167	Q12841	follistatin like 1	Enzyme modulator	128	0.541	0.808	0.89403	0.08		0.875	8	0	1998	2018
Rheumatoid Arthritis	C0003873	LINC02605	112935892		long intergenic non-protein coding RNA 2605		203	0.49	0.769		0.08		1	8	0	2005	2018
Rheumatoid Arthritis	C0003873	CSF1	1435	P09603	colony stimulating factor 1		259	0.473	0.808	0.99634	0.08		1	8	0	1988	2019
Rheumatoid Arthritis	C0003873	CARD8	22900	Q9Y2G2	caspase recruitment domain family member 8		78	0.59	0.731	1.7672e-06	0.08		0.75	8	1	2007	2018
Rheumatoid Arthritis	C0003873	IL4R	3566	P24394	interleukin 4 receptor	Receptor	242	0.474	0.846	0.00023013	0.08		1	8	4	2006	2014
Rheumatoid Arthritis	C0003873	IL7R	3575	P16871	interleukin 7 receptor	Receptor	231	0.487	0.769	3.763e-07	0.08		1	8	2	2009	2019
Rheumatoid Arthritis	C0003873	MMP8	4317	P22894	matrix metallopeptidase 8	Enzyme	213	0.488	0.808	1.0661e-24	0.08		1	8	0	1999	2019
Rheumatoid Arthritis	C0003873	WG	474168		Wegener granulomatosis		61	0.595	0.808		0.08		1	8	0	2009	2019
Rheumatoid Arthritis	C0003873	PRKN	5071	O60260	parkin RBR E3 ubiquitin protein ligase	Enzyme	409	0.431	0.846	6.9346e-07	0.08		1	8	0	2005	2019
Rheumatoid Arthritis	C0003873	SOST	50964	Q9BQB4	sclerostin		270	0.474	0.808	0.86731	0.08		0.875	8	0	2017	2020
Rheumatoid Arthritis	C0003873	TREM1	54210	Q9NP99	triggering receptor expressed on myeloid cells 1		172	0.515	0.808	0.0062776	0.08		0.875	8	0	2009	2019
Rheumatoid Arthritis	C0003873	MAPK3	5595	P27361	mitogen-activated protein kinase 3	Kinase	647	0.379	0.885	0.036884	0.08		1	8	0	2006	2019
Rheumatoid Arthritis	C0003873	MYDGF	56005	Q969H8	myeloid derived growth factor		295	0.451	0.846	3.4923e-06	0.08		1	8	0	2007	2019
Rheumatoid Arthritis	C0003873	PTX3	5806	P26022	pentraxin 3		296	0.457	0.808	6.9827e-05	0.08		0.875	8	0	2000	2020
Rheumatoid Arthritis	C0003873	RFC1	5981	P35251	replication factor C subunit 1		144	0.541	0.808	0.97305	0.08		1	8	0	2007	2019
Rheumatoid Arthritis	C0003873	CXCR5	643	P32302	C-X-C motif chemokine receptor 5	G-protein coupled receptor	146	0.524	0.769	0.72861	0.08		1	8	0	2005	2020
Rheumatoid Arthritis	C0003873	ADAM17	6868	P78536	ADAM metallopeptidase domain 17		316	0.453	0.808	0.99528	0.08		1	8	0	2001	2019
Rheumatoid Arthritis	C0003873	TPO	7173	P07202	thyroid peroxidase	Enzyme	306	0.455	0.846	1.8182e-21	0.08		0.875	8	0	2017	2020
Rheumatoid Arthritis	C0003873	C3	718	P01024	complement C3	Enzyme modulator	343	0.445	0.885	0.90421	0.08		1	8	0	1986	2018
Rheumatoid Arthritis	C0003873	ARHGEF5	7984	Q12774	Rho guanine nucleotide exchange factor 5		140	0.526	0.808	7.5872e-14	0.08		1	8	0	2004	2019
Rheumatoid Arthritis	C0003873	SYVN1	84447	Q86TM6	synoviolin 1		79	0.599	0.731	0.9997	0.08		1	8	0	2003	2019
Rheumatoid Arthritis	C0003873	TNFRSF6B	8771	O95407	TNF receptor superfamily member 6b		145	0.528	0.731	3.874e-06	0.08		1	8	0	2007	2018
Rheumatoid Arthritis	C0003873	IL18R1	8809	Q13478	interleukin 18 receptor 1	Receptor	234	0.473	0.808	8.625e-06	0.08		0.875	8	0	2003	2019
Rheumatoid Arthritis	C0003873	TIMELESS	8914	Q9UNS1	timeless circadian regulator		140	0.533	0.808	9.8476e-35	0.08		1	8	0	2004	2019
Rheumatoid Arthritis	C0003873	PTGES	9536	O14684	prostaglandin E synthase		150	0.54	0.769	0.71317	0.08		1	8	0	2003	2017
Rheumatoid Arthritis	C0003873	SEMA3A	10371	Q14563	semaphorin 3A	Signaling	202	0.5	0.808	0.9779	0.07		1	7	0	2013	2020
Rheumatoid Arthritis	C0003873	ANP32B	10541	Q92688	acidic nuclear phosphoprotein 32 family member B	Enzyme modulator	120	0.541	0.731	0.95827	0.07		1	7	0	2005	2019
Rheumatoid Arthritis	C0003873	CDAN1	146059	Q8IWY9	codanin 1		77	0.61	0.731	1.1134e-12	0.07		1	7	0	2017	2020
Rheumatoid Arthritis	C0003873	CTSK	1513	P43235	cathepsin K	Enzyme	221	0.497	0.808	3.0989e-05	0.07		1	7	0	1997	2020
Rheumatoid Arthritis	C0003873	CBLL2	158506	Q8N7E2	Cbl proto-oncogene like 2	Enzyme	235	0.476	0.808		0.07		1	7	0	2005	2019
Rheumatoid Arthritis	C0003873	ETS1	2113	P14921	ETS proto-oncogene 1, transcription factor	Transcription factor	327	0.444	0.731	0.7816	0.07		1	7	2	2001	2017
Rheumatoid Arthritis	C0003873	F2RL1	2150	P55085	F2R like trypsin receptor 1	G-protein coupled receptor	256	0.48	0.769	0.00014843	0.07		1	7	0	2007	2018
Rheumatoid Arthritis	C0003873	IFNL1	282618	Q8IU54	interferon lambda 1		73	0.599	0.654	0.00028469	0.07		0.714	7	0	2013	2020
Rheumatoid Arthritis	C0003873	ANGPT2	285	O15123	angiopoietin 2	Signaling	457	0.41	0.846	0.83208	0.07		1	7	5	2002	2019
Rheumatoid Arthritis	C0003873	CD274	29126	Q9NZQ7	CD274 molecule	Receptor	1011	0.324	0.923	0.01916	0.07		0.857	7	0	2007	2018
Rheumatoid Arthritis	C0003873	ICOS	29851	Q9Y6W8	inducible T cell costimulator		193	0.502	0.731	0.031284	0.07		1	7	0	2003	2018
Rheumatoid Arthritis	C0003873	CFH	3075	P08603	complement factor H		393	0.441	0.885	0.86061	0.07		0.857	7	2	1990	2012
Rheumatoid Arthritis	C0003873	IL12B	3593	P29460	interleukin 12B	Signaling	249	0.48	0.885	0.00011439	0.07		0.714	7	1	2005	2017
Rheumatoid Arthritis	C0003873	KIR2DS1	3806	Q14954	killer cell immunoglobulin like receptor, two Ig domains and short cytoplasmic tail 1	Receptor	123	0.537	0.769		0.07		1	7	0	2006	2019
Rheumatoid Arthritis	C0003873	LPA	4018	P08519	lipoprotein(a)	Enzyme	340	0.444	0.769	6.5917e-89	0.07		1	7	0	1995	2019
Rheumatoid Arthritis	C0003873	MIR21	406991		microRNA 21		726	0.363	0.846		0.07		1	7	0	2014	2019
Rheumatoid Arthritis	C0003873	NFE2L2	4780	Q16236	nuclear factor, erythroid 2 like 2	Enzyme	823	0.357	0.885	0.0035719	0.07		1	7	0	2016	2019
Rheumatoid Arthritis	C0003873	NOS2	4843	P35228	nitric oxide synthase 2		783	0.364	0.923	4.0277e-15	0.07		0.714	7	1	2002	2019
Rheumatoid Arthritis	C0003873	OSM	5008	P13725	oncostatin M	Signaling	188	0.505	0.769	0.58916	0.07		1	7	0	2000	2015
Rheumatoid Arthritis	C0003873	P2RX7	5027	Q99572	purinergic receptor P2X 7	Ion channel	337	0.45	0.808	3.3344e-11	0.07		0.857	7	2	2008	2019
Rheumatoid Arthritis	C0003873	SERPINE1	5054	P05121	serpin family E member 1	Enzyme modulator	770	0.359	0.885	0.043609	0.07		1	7	0	2005	2018
Rheumatoid Arthritis	C0003873	MBL3P	50639		mannose-binding lectin family member 3, pseudogene		152	0.518	0.769		0.07		0.857	7	0	2000	2011
Rheumatoid Arthritis	C0003873	PML	5371	P29590	promyelocytic leukemia		274	0.477	0.846	0.21291	0.07		1	7	0	1998	2018
Rheumatoid Arthritis	C0003873	PPARG	5468	P37231	peroxisome proliferator activated receptor gamma	Nuclear receptor	877	0.358	0.885	0.029194	0.07		1	7	2	2002	2019
Rheumatoid Arthritis	C0003873	S100A9	6280	P06702	S100 calcium binding protein A9	Calcium-binding protein	363	0.433	0.885	0.4777	0.07		0.857	7	0	1990	2019
Rheumatoid Arthritis	C0003873	SAA2	6289	P0DJI9	serum amyloid A2	Transporter	103	0.568	0.731	2.7019e-06	0.07		1	7	0	1998	2004
Rheumatoid Arthritis	C0003873	CCL3	6348	P10147	C-C motif chemokine ligand 3	Signaling	282	0.46	0.885	0.34981	0.07		1	7	0	1999	2019
Rheumatoid Arthritis	C0003873	TRIM21	6737	P19474	tripartite motif containing 21		229	0.485	0.808	3.3549e-09	0.07		1	7	0	1985	2018
Rheumatoid Arthritis	C0003873	TAC1	6863	P20366	tachykinin precursor 1		478	0.424	0.923	0.74608	0.07		1	7	0	1998	2018
Rheumatoid Arthritis	C0003873	TLR5	7100	O60602	toll like receptor 5		163	0.518	0.885	2.4773e-13	0.07		1	7	1	2010	2019
Rheumatoid Arthritis	C0003873	C4B	721	P0C0L4;P0C0L5	complement C4B (Chido blood group)	Enzyme modulator	66	0.603	0.808	0.83464	0.07		1	7	0	1989	2012
Rheumatoid Arthritis	C0003873	MUL1	79594	Q969V5	mitochondrial E3 ubiquitin protein ligase 1		241	0.473	0.808	1.9108e-06	0.07		1	7	0	2005	2019
Rheumatoid Arthritis	C0003873	CALR	811	P27797	calreticulin	Calcium-binding protein	487	0.413	0.923	0.89133	0.07		1	7	0	1985	2019
Rheumatoid Arthritis	C0003873	CASP1	834	P29466	caspase 1	Enzyme	444	0.413	0.885	3.5183e-05	0.07		1	7	0	2010	2019
Rheumatoid Arthritis	C0003873	TNFSF13	8741	O75888	TNF superfamily member 13		189	0.499	0.769	0.81724	0.07		1	7	0	2005	2019
Rheumatoid Arthritis	C0003873	CD19	930	P15391	CD19 molecule		365	0.43	0.885	0.90496	0.07		1	7	0	1996	2016
Rheumatoid Arthritis	C0003873	CD34	947	P28906	CD34 molecule		674	0.368	0.808	4.9881e-06	0.07		0.857	7	0	2004	2019
Rheumatoid Arthritis	C0003873	CD69	969	Q07108	CD69 molecule		206	0.488	0.923	0.029691	0.07		1	7	0	2001	2019
Rheumatoid Arthritis	C0003873	C4B_2	100293534	P0C0L4;P0C0L5	complement component 4B (Chido blood group), copy 2		31	0.67	0.731		0.06		1	6	0	1989	1992
Rheumatoid Arthritis	C0003873	KLRC4-KLRK1	100528032	P26718	KLRC4-KLRK1 readthrough		246	0.469	0.769		0.06		1	6	0	2007	2018
Rheumatoid Arthritis	C0003873	ADM	133	P35318	adrenomedullin	Signaling	405	0.436	0.808	0.040831	0.06		1	6	0	2004	2014
Rheumatoid Arthritis	C0003873	HT	140805		Hashimoto thyroiditis		170	0.505	0.731		0.06		0.833	6	0	2004	2019
Rheumatoid Arthritis	C0003873	DMD	1756	P11532	dystrophin		484	0.423	0.923	1	0.06		1	6	0	2002	2019
Rheumatoid Arthritis	C0003873	ESR2	2100	Q92731	estrogen receptor 2	Nuclear receptor	528	0.4	0.923	4.4516e-08	0.06		1	6	1	2009	2018
Rheumatoid Arthritis	C0003873	KLRK1	22914	P26718	killer cell lectin like receptor K1		255	0.467	0.769	6.9812e-14	0.06		1	6	0	2007	2018
Rheumatoid Arthritis	C0003873	TBC1D9	23158	Q6ZT07	TBC1 domain family member 9	Enzyme	491	0.399	0.846	2.8039e-05	0.06		1	6	0	1995	2015
Rheumatoid Arthritis	C0003873	FLT1	2321	P17948	fms related receptor tyrosine kinase 1	Kinase	424	0.419	0.846	0.99983	0.06		1	6	2	2006	2019
Rheumatoid Arthritis	C0003873	FOLR2	2350	P14207	folate receptor beta		105	0.559	0.654	5.4816e-06	0.06		1	6	0	1999	2019
Rheumatoid Arthritis	C0003873	IL17RA	23765	Q96F46	interleukin 17 receptor A		159	0.529	0.808	0.00035636	0.06		1	6	0	2002	2019
Rheumatoid Arthritis	C0003873	GABPA	2551	Q06546	GA binding protein transcription factor subunit alpha	Transcription factor	632	0.379	0.885	0.99812	0.06		1	6	0	2016	2019
Rheumatoid Arthritis	C0003873	GCG	2641	P01275	glucagon		441	0.431	0.885	0.034814	0.06		0.833	6	0	2013	2019
Rheumatoid Arthritis	C0003873	GLP1R	2740	P43220	glucagon like peptide 1 receptor	G-protein coupled receptor	288	0.471	0.846	0.29347	0.06		1	6	0	2017	2019
Rheumatoid Arthritis	C0003873	ANGPT1	284	Q15389	angiopoietin 1	Signaling	340	0.446	0.808	0.95208	0.06		1	6	0	2002	2012
Rheumatoid Arthritis	C0003873	IGHV3-69-1	28402		immunoglobulin heavy variable 3-69-1 (pseudogene)		102	0.561	0.654		0.06		1	6	0	1995	2007
Rheumatoid Arthritis	C0003873	GZMB	3002	P10144	granzyme B	Enzyme	290	0.453	0.808	3.6674e-14	0.06		1	6	1	2003	2018
Rheumatoid Arthritis	C0003873	HP	3240	P00738	haptoglobin	Enzyme	464	0.412	0.885	1.736e-05	0.06		1	6	0	1985	2017
Rheumatoid Arthritis	C0003873	AGBL3	340351	Q8NEM8	ATP/GTP binding protein like 3		5	0.861	0.115	4.1796e-16	0.06		1	6	0	2017	2019
Rheumatoid Arthritis	C0003873	IL16	3603	Q14005	interleukin 16	Signaling	193	0.501	0.846	1.2449e-10	0.06		1	6	0	2000	2010
Rheumatoid Arthritis	C0003873	IRF4	3662	Q15306	interferon regulatory factor 4	Transcription factor	203	0.491	0.769	0.85677	0.06		1	6	0	2014	2018
Rheumatoid Arthritis	C0003873	ITGAV	3685	P06756	integrin subunit alpha V		141	0.526	0.769	0.00022844	0.06		1	6	4	2007	2017
Rheumatoid Arthritis	C0003873	KIR3DL2	3812	P43630	killer cell immunoglobulin like receptor, three Ig domains and long cytoplasmic tail 2	Receptor	118	0.543	0.769	6.0804e-12	0.06		0.833	6	0	2006	2019
Rheumatoid Arthritis	C0003873	LAIR1	3903	Q6GTX8	leukocyte associated immunoglobulin like receptor 1	Receptor	89	0.569	0.692	3.2563e-07	0.06		1	6	0	1995	2018
Rheumatoid Arthritis	C0003873	LGALS9	3965	O00182	galectin 9	Signaling	197	0.496	0.769	6.548e-06	0.06		1	6	2	2007	2019
Rheumatoid Arthritis	C0003873	LIF	3976	P15018	LIF interleukin 6 family cytokine	Signaling	236	0.483	0.769	0.5242	0.06		1	6	0	1992	2019
Rheumatoid Arthritis	C0003873	MDK	4192	P21741	midkine	Signaling	209	0.494	0.808	0.23005	0.06		1	6	0	2004	2020
Rheumatoid Arthritis	C0003873	MYD88	4615	Q99836	MYD88 innate immune signal transduction adaptor	Enzyme modulator	480	0.414	0.923	0.12443	0.06		1	6	0	2006	2019
Rheumatoid Arthritis	C0003873	NOTCH1	4851	P46531	notch receptor 1		693	0.369	0.885	1	0.06		1	6	0	2001	2018
Rheumatoid Arthritis	C0003873	IL21R	50615	Q9HBE5	interleukin 21 receptor	Receptor	110	0.55	0.731	0.99835	0.06		1	6	0	2004	2019
Rheumatoid Arthritis	C0003873	CLEC4A	50856	Q9UMR7	C-type lectin domain family 4 member A	Receptor	14	0.792	0.269	4.1872e-05	0.06		0.833	6	4	2007	2015
Rheumatoid Arthritis	C0003873	TLR7	51284	Q9NYK1	toll like receptor 7		276	0.464	0.885	0.97912	0.06		1	6	2	2010	2019
Rheumatoid Arthritis	C0003873	GDE1	51573	Q9NZC3	glycerophosphodiester phosphodiesterase 1		228	0.481	0.808	6.1163e-06	0.06		1	6	0	2014	2019
Rheumatoid Arthritis	C0003873	TLR9	54106	Q9NR96	toll like receptor 9		457	0.411	0.885	9.8117e-06	0.06		1	6	1	2009	2020
Rheumatoid Arthritis	C0003873	BANK1	55024	Q8NDB2	B cell scaffold protein with ankyrin repeats 1		51	0.653	0.538	4.7905e-12	0.06		0.5	6	3	2009	2018
Rheumatoid Arthritis	C0003873	MAP2K7	5609	O14733	mitogen-activated protein kinase kinase 7	Kinase	408	0.419	0.808	0.99552	0.06		1	6	0	2003	2018
Rheumatoid Arthritis	C0003873	HAMP	57817	P81172	hepcidin antimicrobial peptide		377	0.433	0.846	0.0081797	0.06		1	6	0	2008	2019
Rheumatoid Arthritis	C0003873	BDNF	627	P23560	brain derived neurotrophic factor	Signaling	992	0.345	0.923	0.65626	0.06		1	6	0	2009	2018
Rheumatoid Arthritis	C0003873	CCL7	6354	P80098	C-C motif chemokine ligand 7	Signaling	124	0.548	0.846	0.00089294	0.06		1	6	0	2005	2019
Rheumatoid Arthritis	C0003873	BRAF	673	P15056	B-Raf proto-oncogene, serine/threonine kinase	Kinase	1228	0.319	0.846	0.99995	0.06		1	6	0	2010	2019
Rheumatoid Arthritis	C0003873	TEK	7010	Q02763	TEK receptor tyrosine kinase	Kinase	300	0.462	0.692	1	0.06		1	6	0	2002	2020
Rheumatoid Arthritis	C0003873	C4A	720	P0C0L4;P0C0L5	complement C4A (Rodgers blood group)	Enzyme modulator	145	0.563	0.769	1.5416e-11	0.06		1	6	0	1989	1992
Rheumatoid Arthritis	C0003873	SUMO1	7341	P63165	small ubiquitin like modifier 1		133	0.533	0.731	0.86128	0.06		1	6	0	2000	2019
Rheumatoid Arthritis	C0003873	BEST1	7439	O76090	bestrophin 1	Ion channel	292	0.465	0.885	1.8214e-12	0.06		1	6	0	2002	2019
Rheumatoid Arthritis	C0003873	WNT5A	7474	P41221	Wnt family member 5A	Signaling	375	0.443	0.808	0.98732	0.06		1	6	0	2000	2019
Rheumatoid Arthritis	C0003873	XRCC1	7515	P18887	X-ray repair cross complementing 1		410	0.421	0.923	6.3386e-09	0.06		0.667	6	3	2006	2018
Rheumatoid Arthritis	C0003873	ZBTB16	7704	Q05516	zinc finger and BTB domain containing 16	Transcription factor	154	0.545	0.808	0.99907	0.06		1	6	0	1997	2019
Rheumatoid Arthritis	C0003873	CAST	831	P20810	calpastatin		141	0.541	0.846	4.1218e-12	0.06		1	6	0	1995	2011
Rheumatoid Arthritis	C0003873	CASP8	841	Q14790	caspase 8	Enzyme	480	0.404	0.923	3.7236e-06	0.06		1	6	0	2000	2017
Rheumatoid Arthritis	C0003873	TNFRSF25	8718	Q93038	TNF receptor superfamily member 25		96	0.573	0.769	0.0086475	0.06		1	6	0	2004	2018
Rheumatoid Arthritis	C0003873	ADAM15	8751	Q13444	ADAM metallopeptidase domain 15	Enzyme	59	0.626	0.577	2.4409e-16	0.06		1	6	0	2001	2019
Rheumatoid Arthritis	C0003873	NR1I2	8856	O75469	nuclear receptor subfamily 1 group I member 2	Nuclear receptor	462	0.418	0.846	7.2668e-09	0.06		1	6	0	2004	2018
Rheumatoid Arthritis	C0003873	CD86	942	P42081	CD86 molecule		219	0.483	0.769	0.94879	0.06		0.833	6	2	2000	2019
Rheumatoid Arthritis	C0003873	ADA	100	P00813	adenosine deaminase	Enzyme	379	0.44	0.885	2.8825e-12	0.05		1	5	0	2003	2018
Rheumatoid Arthritis	C0003873	KIR2DS2	100132285	P43631	killer cell immunoglobulin like receptor, two Ig domains and short cytoplasmic tail 2		69	0.599	0.615		0.05		1	5	0	2001	2016
Rheumatoid Arthritis	C0003873	CDKN1A	1026	P38936	cyclin dependent kinase inhibitor 1A		490	0.403	0.769	0.0018575	0.05		1	5	0	2000	2018
Rheumatoid Arthritis	C0003873	NFAT5	10725	O94916	nuclear factor of activated T cells 5	Transcription factor	88	0.601	0.692	1	0.05		1	5	0	2011	2019
Rheumatoid Arthritis	C0003873	LILRB1	10859	Q8NHL6	leukocyte immunoglobulin like receptor B1	Receptor	168	0.51	0.769	5.6502e-14	0.05		1	5	0	2005	2019
Rheumatoid Arthritis	C0003873	BTG3	10950	Q14201	BTG anti-proliferation factor 3		141	0.528	0.808	0.91582	0.05		1	5	0	1983	2019
Rheumatoid Arthritis	C0003873	CISH	1154	Q9NSE2	cytokine inducible SH2 containing protein	Enzyme modulator	195	0.5	0.808	0.00053852	0.05		1	5	0	2007	2018
Rheumatoid Arthritis	C0003873	TNFRSF13C	115650	Q96RJ3	TNF receptor superfamily member 13C		127	0.54	0.731	0.26993	0.05		1	5	1	2007	2017
Rheumatoid Arthritis	C0003873	CCR7	1236	P32248	C-C motif chemokine receptor 7	G-protein coupled receptor	320	0.443	0.769	0.057623	0.05		1	5	0	2017	2019
Rheumatoid Arthritis	C0003873	CNR2	1269	P34972	cannabinoid receptor 2	G-protein coupled receptor	197	0.509	0.846	6.5369e-06	0.05		1	5	3	2009	2019
Rheumatoid Arthritis	C0003873	SLCO6A1	133482	Q86UG4	solute carrier organic anion transporter family member 6A1	Transporter	449	0.412	0.885	2.8807e-11	0.05		0.8	5	0	1999	2011
Rheumatoid Arthritis	C0003873	CREB1	1385	P16220	cAMP responsive element binding protein 1		294	0.463	0.885	0.99673	0.05		1	5	0	2002	2017
Rheumatoid Arthritis	C0003873	CTSL	1514	P07711	cathepsin L	Enzyme	225	0.488	0.846	0.0080454	0.05		1	5	0	1990	2004
Rheumatoid Arthritis	C0003873	ADRB2	154	P07550	adrenoceptor beta 2	G-protein coupled receptor	387	0.442	0.923	0.52545	0.05		1	5	0	2004	2018
Rheumatoid Arthritis	C0003873	CYP1A2	1544	P05177	cytochrome P450 family 1 subfamily A member 2	Enzyme	218	0.494	0.923	2.4795e-10	0.05		0.8	5	0	2008	2018
Rheumatoid Arthritis	C0003873	OLIG3	167826	Q7RTU3	oligodendrocyte transcription factor 3	Enzyme	4	0.861	0.192	0.83391	0.05		1	5	1	2007	2018
Rheumatoid Arthritis	C0003873	DHODH	1723	Q02127	dihydroorotate dehydrogenase (quinone)	Enzyme	100	0.576	0.769	0.0029884	0.05		1	5	0	2009	2019
Rheumatoid Arthritis	C0003873	DNMT1	1786	P26358	DNA methyltransferase 1	Epigenetic regulator	496	0.406	0.885	1	0.05		1	5	0	2013	2018
Rheumatoid Arthritis	C0003873	EGR1	1958	P18146	early growth response 1	Nucleic acid binding	378	0.433	0.923	0.3509	0.05		1	5	0	1992	2017
Rheumatoid Arthritis	C0003873	FCGR1A	2209	P12314	Fc fragment of IgG receptor Ia	Cell adhesion	141	0.532	0.731	0.00013116	0.05		1	5	0	1997	2019
Rheumatoid Arthritis	C0003873	NLRP1	22861	Q9C000	NLR family pyrin domain containing 1		200	0.502	0.769	4.9693e-19	0.05		0.8	5	1	2008	2017
Rheumatoid Arthritis	C0003873	FOSB	2354	P53539	FosB proto-oncogene, AP-1 transcription factor subunit	Transcription factor	278	0.463	0.846	0.97553	0.05		1	5	0	1996	2017
Rheumatoid Arthritis	C0003873	MTOR	2475	P42345	mechanistic target of rapamycin kinase	Kinase	960	0.343	0.885	1	0.05		1	5	0	2017	2019
Rheumatoid Arthritis	C0003873	ACAD8	27034	Q9UKU7	acyl-CoA dehydrogenase family member 8	Enzyme	203	0.506	0.885	5.6389e-14	0.05		0.8	5	0	2017	2019
Rheumatoid Arthritis	C0003873	B3GAT1	27087	Q9P2W7	beta-1,3-glucuronyltransferase 1	Enzyme	199	0.494	0.769	0.13521	0.05		1	5	0	1990	1998
Rheumatoid Arthritis	C0003873	GSTM2	2946	P28161	glutathione S-transferase mu 2		195	0.488	0.808	3.3913e-07	0.05		1	5	0	2002	2018
Rheumatoid Arthritis	C0003873	GSTP1	2950	P09211	glutathione S-transferase pi 1		610	0.383	0.923	0.014155	0.05		0.8	5	0	1999	2012
Rheumatoid Arthritis	C0003873	TNC	3371	P24821	tenascin C		369	0.433	0.846	1.2592e-07	0.05		1	5	0	2005	2018
Rheumatoid Arthritis	C0003873	APOE	348	P02649	apolipoprotein E		1049	0.338	0.962	0.0018685	0.05		1	5	0	1996	2013
Rheumatoid Arthritis	C0003873	IGF1R	3480	P08069	insulin like growth factor 1 receptor	Kinase	556	0.399	0.885	0.96799	0.05		1	5	0	2014	2019
Rheumatoid Arthritis	C0003873	LINC01193	348120		long intergenic non-protein coding RNA 1193		91	0.565	0.692		0.05		1	5	0	2004	2013
Rheumatoid Arthritis	C0003873	IGHG3	3502	P01860	immunoglobulin heavy constant gamma 3 (G3m marker)		161	0.513	0.769		0.05		1	5	0	1997	2020
Rheumatoid Arthritis	C0003873	IL12A	3592	P29459	interleukin 12A		261	0.491	0.808	0.04746	0.05		1	5	1	2012	2019
Rheumatoid Arthritis	C0003873	ITGAM	3684	P11215	integrin subunit alpha M		343	0.443	0.808	3.3148e-11	0.05		0.8	5	1	2009	2019
Rheumatoid Arthritis	C0003873	ITGB1	3688	P05556	integrin subunit beta 1	Receptor	210	0.496	0.808	0.98208	0.05		1	5	0	1993	2019
Rheumatoid Arthritis	C0003873	JUNB	3726	P17275	JunB proto-oncogene, AP-1 transcription factor subunit	Transcription factor	264	0.467	0.769	0.86299	0.05		1	5	0	1996	2017
Rheumatoid Arthritis	C0003873	JUND	3727	P17535	JunD proto-oncogene, AP-1 transcription factor subunit	Transcription factor	242	0.475	0.808	0.70054	0.05		1	5	0	1996	2017
Rheumatoid Arthritis	C0003873	GSTK1	373156	Q9Y2Q3	glutathione S-transferase kappa 1		445	0.412	0.885	1.9374e-06	0.05		0.8	5	0	1999	2011
Rheumatoid Arthritis	C0003873	KLRB1	3820	Q12918	killer cell lectin like receptor B1		71	0.601	0.615	2.4129e-07	0.05		1	5	0	2010	2019
Rheumatoid Arthritis	C0003873	RPSA	3921	P08865	ribosomal protein SA	Nucleic acid binding	221	0.485	0.769	0.93037	0.05		1	5	0	2000	2019
Rheumatoid Arthritis	C0003873	LGALS1	3956	P09382	galectin 1	Signaling	362	0.435	0.846	0.004488	0.05		1	5	0	2003	2019
Rheumatoid Arthritis	C0003873	MIR126	406913		microRNA 126		305	0.447	0.846		0.05		1	5	0	2015	2018
Rheumatoid Arthritis	C0003873	MIR22	407004		microRNA 22		195	0.496	0.808		0.05		1	5	0	2014	2020
Rheumatoid Arthritis	C0003873	MIR221	407006		microRNA 221		304	0.449	0.846		0.05		1	5	0	2012	2020
Rheumatoid Arthritis	C0003873	MIR34A	407040		microRNA 34a		428	0.421	0.846		0.05		1	5	0	2012	2019
Rheumatoid Arthritis	C0003873	MCL1	4170	Q07820	MCL1 apoptosis regulator, BCL2 family member	Signaling	375	0.43	0.808	0.96349	0.05		1	5	0	2005	2019
Rheumatoid Arthritis	C0003873	MDM2	4193	Q00987	MDM2 proto-oncogene	Nucleic acid binding	702	0.362	0.846	0.99981	0.05		1	5	1	2005	2016
Rheumatoid Arthritis	C0003873	CXCL9	4283	Q07325	C-X-C motif chemokine ligand 9	Signaling	269	0.462	0.808	0.0029304	0.05		1	5	1	2003	2015
Rheumatoid Arthritis	C0003873	NFATC1	4772	O95644	nuclear factor of activated T cells 1	Transcription factor	161	0.517	0.731	0.15652	0.05		1	5	0	2007	2019
Rheumatoid Arthritis	C0003873	NR4A2	4929	P43354	nuclear receptor subfamily 4 group A member 2	Nuclear receptor	166	0.529	0.846	0.99959	0.05		1	5	0	2001	2013
Rheumatoid Arthritis	C0003873	HSPA14	51182	Q0VDF9	heat shock protein family A (Hsp70) member 14		178	0.502	0.769	0.67359	0.05		1	5	0	2007	2019
Rheumatoid Arthritis	C0003873	PLA2G1B	5319	P04054	phospholipase A2 group IB	Enzyme	268	0.468	0.846	1.0057e-10	0.05		1	5	0	1991	2011
Rheumatoid Arthritis	C0003873	PLAU	5328	P00749	plasminogen activator, urokinase	Enzyme	439	0.425	0.923	2.3058e-06	0.05		1	5	0	2000	2018
Rheumatoid Arthritis	C0003873	PTEN	5728	P60484	phosphatase and tensin homolog	Enzyme	1349	0.305	0.923	0.25651	0.05		0.6	5	0	1986	2017
Rheumatoid Arthritis	C0003873	PTH	5741	P01270	parathyroid hormone		528	0.397	0.846	0.012093	0.05		1	5	0	2001	2019
Rheumatoid Arthritis	C0003873	CXCL16	58191	Q9H2A7	C-X-C motif chemokine ligand 16	Signaling	178	0.502	0.769	3.4546e-05	0.05		1	5	0	2005	2016
Rheumatoid Arthritis	C0003873	RAC1	5879	P63000	Rac family small GTPase 1	Enzyme modulator	415	0.429	0.962	0.76228	0.05		1	5	0	2007	2019
Rheumatoid Arthritis	C0003873	RARRES2	5919	Q99969	retinoic acid receptor responder 2		180	0.519	0.731	2.716e-05	0.05		1	5	0	2012	2019
Rheumatoid Arthritis	C0003873	TNFRSF17	608	Q02223	TNF receptor superfamily member 17	Receptor	81	0.588	0.692	1.3715e-06	0.05		1	5	0	2001	2019
Rheumatoid Arthritis	C0003873	ROS1	6098	P08922	ROS proto-oncogene 1, receptor tyrosine kinase	Kinase	356	0.439	0.885	1.6184e-72	0.05		0.8	5	0	2017	2019
Rheumatoid Arthritis	C0003873	S100A4	6275	P26447	S100 calcium binding protein A4	Calcium-binding protein	308	0.448	0.769	0.0061838	0.05		1	5	0	2006	2019
Rheumatoid Arthritis	C0003873	S100A12	6283	P80511	S100 calcium binding protein A12	Calcium-binding protein	221	0.488	0.846	0.48234	0.05		1	5	0	2005	2019
Rheumatoid Arthritis	C0003873	SP1	6667	P08047	Sp1 transcription factor	Nucleic acid binding	209	0.493	0.769	0.99997	0.05		1	5	0	2017	2019
Rheumatoid Arthritis	C0003873	MAP3K7	6885	O43318	mitogen-activated protein kinase kinase kinase 7	Kinase	273	0.477	0.808	0.99971	0.05		1	5	0	2004	2020
Rheumatoid Arthritis	C0003873	TRB	6957	P0DSE2	T cell receptor beta locus		49	0.636	0.538		0.05		0.8	5	0	1994	2003
Rheumatoid Arthritis	C0003873	TSPO	706	P30536	translocator protein		341	0.444	0.885	0.00027398	0.05		1	5	0	2017	2020
Rheumatoid Arthritis	C0003873	TM7SF2	7108	O76062	transmembrane 7 superfamily member 2	Enzyme	217	0.486	0.808	1.366e-07	0.05		1	5	0	2002	2012
Rheumatoid Arthritis	C0003873	VPS51	738	Q9UID3	VPS51 subunit of GARP complex		292	0.452	0.846	1.052e-08	0.05		1	5	0	2002	2016
Rheumatoid Arthritis	C0003873	VEGFC	7424	P49767	vascular endothelial growth factor C	Signaling	291	0.459	0.769	0.49565	0.05		1	5	0	2002	2019
Rheumatoid Arthritis	C0003873	DHX40	79665	Q8IX18	DEAH-box helicase 40	Enzyme	64	0.608	0.769	0.7556	0.05		1	5	0	2007	2019
Rheumatoid Arthritis	C0003873	TSLP	85480	Q969D9	thymic stromal lymphopoietin		220	0.486	0.808	0.0040357	0.05		1	5	0	2014	2018
Rheumatoid Arthritis	C0003873	SOCS1	8651	O15524	suppressor of cytokine signaling 1	Enzyme modulator	315	0.445	0.808	0.58544	0.05		1	5	0	2004	2012
Rheumatoid Arthritis	C0003873	TNFSF10	8743	P50591	TNF superfamily member 10	Signaling	445	0.413	0.885	0.13495	0.05		1	5	0	2009	2017
Rheumatoid Arthritis	C0003873	TNFRSF10A	8797	O00220	TNF receptor superfamily member 10a		155	0.521	0.731	5.0697e-15	0.05		0.8	5	1	1989	2012
Rheumatoid Arthritis	C0003873	CFLAR	8837	O15519	CASP8 and FADD like apoptosis regulator	Enzyme	215	0.485	0.846	0.99967	0.05		1	5	0	2000	2017
Rheumatoid Arthritis	C0003873	SQSTM1	8878	Q13501	sequestosome 1		470	0.428	0.885	0.00086035	0.05		1	5	0	2005	2019
Rheumatoid Arthritis	C0003873	CD80	941	P33681	CD80 molecule		233	0.475	0.769	0.010898	0.05		1	5	0	2000	2018
Rheumatoid Arthritis	C0003873	ADAMTS4	9507	O75173	ADAM metallopeptidase with thrombospondin type 1 motif 4	Enzyme	84	0.582	0.692	1.9501e-06	0.05		1	5	0	2002	2015
Rheumatoid Arthritis	C0003873	GDF15	9518	Q99988	growth differentiation factor 15	Signaling	389	0.429	0.808	3.0133e-07	0.05		1	5	1	2007	2019
Rheumatoid Arthritis	C0003873	CD38	952	P28907	CD38 molecule	Enzyme	473	0.407	0.885	2.3129e-06	0.05		1	5	0	2003	2019
Rheumatoid Arthritis	C0003873	HOTAIR	100124700		HOX transcript antisense RNA		234	0.475	0.769		0.04		0.75	4	0	2017	2019
Rheumatoid Arthritis	C0003873	ZGLP1	100125288	P0C6A0	zinc finger GATA like protein 1		186	0.512	0.808	0.3868	0.04		1	4	0	2017	2018
Rheumatoid Arthritis	C0003873	IL18BP	10068	O95998	interleukin 18 binding protein		75	0.603	0.731	1.484e-08	0.04		1	4	0	2003	2016
Rheumatoid Arthritis	C0003873	NAMPT	10135	P43490	nicotinamide phosphoribosyltransferase	Signaling	199	0.502	0.808	0.97914	0.04		1	4	2	2011	2017
Rheumatoid Arthritis	C0003873	RABEPK	10244	Q7Z6M1	Rab9 effector protein with kelch motifs		112	0.553	0.692	2.8422e-11	0.04		1	4	0	2000	2018
Rheumatoid Arthritis	C0003873	LANCL1	10314	O43813	LanC like 1		113	0.552	0.692	1.0827e-11	0.04		1	4	0	2000	2018
Rheumatoid Arthritis	C0003873	CDKN2D	1032	P55273	cyclin dependent kinase inhibitor 2D		110	0.547	0.769	0.49473	0.04		1	4	0	1989	2009
Rheumatoid Arthritis	C0003873	NXF1	10482	Q9UBU9	nuclear RNA export factor 1	Nucleic acid binding	141	0.531	0.885	0.9763	0.04		1	4	0	1994	2000
Rheumatoid Arthritis	C0003873	LOC105379528	105379528		uncharacterized LOC105379528		55	0.617	0.615		0.04		1	4	0	1995	2007
Rheumatoid Arthritis	C0003873	KHDRBS1	10657	Q07666	KH RNA binding domain containing, signal transduction associated 1	Nucleic acid binding	289	0.457	0.846	0.99423	0.04		1	4	0	2018	2019
Rheumatoid Arthritis	C0003873	CXCR6	10663	O00574	C-X-C motif chemokine receptor 6	G-protein coupled receptor	325	0.448	0.885	5.7212e-05	0.04		1	4	0	1999	2016
Rheumatoid Arthritis	C0003873	MALT1	10892	Q9UDY8	MALT1 paracaspase	Enzyme	148	0.532	0.769	0.98651	0.04		1	4	0	2014	2019
Rheumatoid Arthritis	C0003873	EBNA1BP2	10969	Q99848	EBNA1 binding protein 2		116	0.55	0.692	1.3668e-09	0.04		1	4	0	2000	2018
Rheumatoid Arthritis	C0003873	H3P13	115482685		H3 histone pseudogene 13		78	0.584	0.769		0.04		1	4	0	1989	2009
Rheumatoid Arthritis	C0003873	H3P28	115482699		H3 histone pseudogene 28		111	0.553	0.692		0.04		1	4	0	2000	2018
Rheumatoid Arthritis	C0003873	LRG1	116844	P02750	leucine rich alpha-2-glycoprotein 1		109	0.564	0.731	0.095143	0.04		1	4	0	2012	2018
Rheumatoid Arthritis	C0003873	CLU	1191	P10909	clusterin		412	0.426	0.885	7.8072e-05	0.04		1	4	0	2006	2015
Rheumatoid Arthritis	C0003873	SERPINA3	12	P01011	serpin family A member 3	Enzyme modulator	229	0.486	0.846	8.833e-14	0.04		1	4	0	1990	2019
Rheumatoid Arthritis	C0003873	CCR4	1233	P51679	C-C motif chemokine receptor 4	G-protein coupled receptor	168	0.51	0.731	0.06863	0.04		1	4	0	2004	2019
Rheumatoid Arthritis	C0003873	CR2	1380	P20023	complement C3d receptor 2		123	0.556	0.654	4.7399e-19	0.04		1	4	0	2010	2013
Rheumatoid Arthritis	C0003873	CRABP2	1382	P29373	cellular retinoic acid binding protein 2		79	0.593	0.615	0.0015096	0.04		1	4	0	1996	2018
Rheumatoid Arthritis	C0003873	CSF1R	1436	P07333	colony stimulating factor 1 receptor	Kinase	356	0.448	0.808	0.13278	0.04		1	4	0	2016	2019
Rheumatoid Arthritis	C0003873	CTNNB1	1499	P35222	catenin beta 1		1368	0.303	0.885	0.99999	0.04		1	4	0	2011	2019
Rheumatoid Arthritis	C0003873	CYBB	1536	P04839	cytochrome b-245 beta chain	Ion channel	343	0.452	0.885	0.99904	0.04		1	4	0	2006	2019
Rheumatoid Arthritis	C0003873	DECR1	1666	Q16698	2,4-dienoyl-CoA reductase 1	Enzyme	399	0.426	0.885	4.4689e-14	0.04		1	4	0	2006	2019
Rheumatoid Arthritis	C0003873	ATN1	1822	P54259	atrophin 1		499	0.409	0.885	0.99992	0.04		1	4	1	2002	2016
Rheumatoid Arthritis	C0003873	S1PR1	1901	P21453	sphingosine-1-phosphate receptor 1	G-protein coupled receptor	126	0.546	0.769	0.73269	0.04		1	4	0	2008	2019
Rheumatoid Arthritis	C0003873	LPAR1	1902	Q92633	lysophosphatidic acid receptor 1	G-protein coupled receptor	145	0.534	0.808	0.18603	0.04		1	4	0	2008	2019
Rheumatoid Arthritis	C0003873	EDNRA	1909	P25101	endothelin receptor type A	G-protein coupled receptor	427	0.426	0.885	0.99158	0.04		0.75	4	0	1999	2014
Rheumatoid Arthritis	C0003873	EGF	1950	P01133	epidermal growth factor		774	0.357	0.923	8.5294e-17	0.04		1	4	2	2002	2019
Rheumatoid Arthritis	C0003873	F3	2152	P13726	coagulation factor III, tissue factor	Receptor	456	0.415	0.846	0.018872	0.04		1	4	0	2003	2018
Rheumatoid Arthritis	C0003873	F9	2158	P00740	coagulation factor IX	Enzyme	276	0.465	0.885	0.99776	0.04		1	4	1	1989	2009
Rheumatoid Arthritis	C0003873	MMRN1	22915	Q13201	multimerin 1		272	0.465	0.846	2.0714e-25	0.04		1	4	0	1993	2019
Rheumatoid Arthritis	C0003873	FOXC1	2296	Q12948	forkhead box C1	Transcription factor	242	0.483	0.846	0.95337	0.04		1	4	0	1988	2018
Rheumatoid Arthritis	C0003873	FLNB	2317	O75369	filamin B		374	0.458	0.923	6.0505e-10	0.04		1	4	0	1994	2000
Rheumatoid Arthritis	C0003873	SEC14L2	23541	O76054	SEC14 like lipid binding 2		198	0.494	0.885	2.9195e-08	0.04		1	4	0	1994	2000
Rheumatoid Arthritis	C0003873	FPR2	2358	P25090	formyl peptide receptor 2	G-protein coupled receptor	124	0.547	0.769	0.40137	0.04		1	4	0	2004	2018
Rheumatoid Arthritis	C0003873	BBC3	27113	Q96PG8;Q9BXH1	BCL2 binding component 3		157	0.517	0.769	0.0039762	0.04		0.75	4	0	2006	2017
Rheumatoid Arthritis	C0003873	GLB1	2720	P16278	galactosidase beta 1	Enzyme	385	0.448	0.808	7.9215e-10	0.04		1	4	0	1996	2019
Rheumatoid Arthritis	C0003873	IGHV3OR16-7	28309		immunoglobulin heavy variable 3/OR16-7 (pseudogene)		98	0.566	0.654		0.04		1	4	0	1995	2007
Rheumatoid Arthritis	C0003873	IGHV3-52	28421		immunoglobulin heavy variable 3-52 (pseudogene)		37	0.674	0.423		0.04		1	4	0	1993	2010
Rheumatoid Arthritis	C0003873	TRBV16	28571	A0A087WV62	T cell receptor beta variable 16 (gene/pseudogene)		29	0.695	0.5		0.04		0.75	4	0	1994	1997
Rheumatoid Arthritis	C0003873	TRBV7-9	28589	P04435	T cell receptor beta variable 7-9		29	0.695	0.5		0.04		0.75	4	0	1994	1997
Rheumatoid Arthritis	C0003873	TRBC1	28639	P01850	T cell receptor beta constant 1		29	0.695	0.5		0.04		0.75	4	0	1994	1997
Rheumatoid Arthritis	C0003873	GPT	2875	P24298	glutamic--pyruvic transaminase	Enzyme	511	0.403	0.923	3.5945e-19	0.04		1	4	0	2001	2019
Rheumatoid Arthritis	C0003873	GRN	2896	P28799	granulin precursor		412	0.435	0.846	0.069666	0.04		0.75	4	0	2015	2020
Rheumatoid Arthritis	C0003873	RMC1	29919	Q96DM3	regulator of MON1-CCZ1		110	0.555	0.731	0.98823	0.04		1	4	0	2007	2019
Rheumatoid Arthritis	C0003873	IL19	29949	Q9UHD0	interleukin 19		103	0.558	0.769	4.325e-05	0.04		1	4	5	2010	2018
Rheumatoid Arthritis	C0003873	ANXA1	301	P04083	annexin A1		336	0.442	0.885	1.2009e-07	0.04		1	4	0	2007	2019
Rheumatoid Arthritis	C0003873	ACACA	31	Q13085	acetyl-CoA carboxylase alpha		241	0.48	0.846	1	0.04		0.75	4	0	2008	2019
Rheumatoid Arthritis	C0003873	HLA-DRB3	3125	P79483	major histocompatibility complex, class II, DR beta 3	Immune response	85	0.57	0.885		0.04		0.5	4	0	1992	2019
Rheumatoid Arthritis	C0003873	HOXD9	3235	P28356	homeobox D9		34	0.67	0.462	0.017004	0.04		1	4	0	1996	2002
Rheumatoid Arthritis	C0003873	APC	324	P25054	APC regulator of WNT signaling pathway		703	0.373	0.962	1	0.04		1	4	0	1999	2011
Rheumatoid Arthritis	C0003873	HTR2A	3356	P28223	5-hydroxytryptamine receptor 2A	G-protein coupled receptor	289	0.473	0.846	0.51124	0.04		1	4	3	2006	2013
Rheumatoid Arthritis	C0003873	ARMH1	339541	Q6PIY5	armadillo like helical domain containing 1		111	0.553	0.692	1.6479e-05	0.04		1	4	0	2000	2018
Rheumatoid Arthritis	C0003873	IFNB1	3456	P01574	interferon beta 1		426	0.421	0.846		0.04		1	4	0	2012	2018
Rheumatoid Arthritis	C0003873	IGFBP5	3488	P24593	insulin like growth factor binding protein 5	Enzyme modulator	126	0.544	0.692	0.96283	0.04		1	4	0	2002	2018
Rheumatoid Arthritis	C0003873	LCE3B	353143	Q5TA77	late cornified envelope 3B		14	0.751	0.231	0.0034323	0.04		0.75	4	0	2010	2012
Rheumatoid Arthritis	C0003873	LCE3C	353144	Q5T5A8	late cornified envelope 3C		15	0.743	0.269	0.47523	0.04		0.75	4	0	2010	2012
Rheumatoid Arthritis	C0003873	IKBKB	3551	O14920	inhibitor of nuclear factor kappa B kinase subunit beta	Kinase	191	0.506	0.846	0.99192	0.04		1	4	0	2001	2020
Rheumatoid Arthritis	C0003873	IL5	3567	P05113	interleukin 5		359	0.437	0.846	0.0056529	0.04		0.75	4	0	1996	2019
Rheumatoid Arthritis	C0003873	CXCR2	3579	P25025	C-X-C motif chemokine receptor 2	G-protein coupled receptor	335	0.445	0.923	0.013736	0.04		1	4	0	1997	2015
Rheumatoid Arthritis	C0003873	IL10RA	3587	Q13651	interleukin 10 receptor subunit alpha	Receptor	90	0.579	0.692	0.017808	0.04		1	4	3	1999	2017
Rheumatoid Arthritis	C0003873	ITGA1	3672	P56199	integrin subunit alpha 1		58	0.644	0.654	2.6124e-16	0.04		1	4	0	1988	2019
Rheumatoid Arthritis	C0003873	KIR2DL2	3803	P43627	killer cell immunoglobulin like receptor, two Ig domains and long cytoplasmic tail 2	Receptor	65	0.612	0.654		0.04		1	4	0	2012	2019
Rheumatoid Arthritis	C0003873	KLRC1	3821	P26715	killer cell lectin like receptor C1		67	0.604	0.731	4.139e-05	0.04		1	4	1	2003	2017
Rheumatoid Arthritis	C0003873	SUMO4	387082	Q6EEV6	small ubiquitin like modifier 4		39	0.653	0.577		0.04		0.75	4	1	2005	2006
Rheumatoid Arthritis	C0003873	LOC390714	390714		immunoglobulin heavy chain variable region		55	0.617	0.615		0.04		1	4	0	1995	2007
Rheumatoid Arthritis	C0003873	LBP	3929	P18428	lipopolysaccharide binding protein		156	0.525	0.808	4.1897e-15	0.04		1	4	0	2018	2019
Rheumatoid Arthritis	C0003873	LOX	4015	P28300	lysyl oxidase		328	0.447	0.846	0.98769	0.04		1	4	0	1995	2018
Rheumatoid Arthritis	C0003873	MIR10A	406902		microRNA 10a		158	0.513	0.846		0.04		1	4	0	2016	2018
Rheumatoid Arthritis	C0003873	MIR145	406937		microRNA 145		366	0.431	0.846		0.04		1	4	0	2017	2019
Rheumatoid Arthritis	C0003873	CD46	4179	P15529	CD46 molecule		258	0.477	0.808	4.7013e-07	0.04		1	4	0	2017	2019
Rheumatoid Arthritis	C0003873	MIP	4284	P30301	major intrinsic protein of lens fiber	Ion channel	181	0.507	0.846	0.030956	0.04		1	4	0	1999	2003
Rheumatoid Arthritis	C0003873	MMP19	4327	Q99542	matrix metallopeptidase 19	Enzyme	64	0.623	0.615	1.9975e-20	0.04		1	4	0	1997	2004
Rheumatoid Arthritis	C0003873	PAEP	5047	P09466	progestagen associated endometrial protein	Enzyme	397	0.43	0.846	3.1109e-08	0.04		1	4	0	2003	2017
Rheumatoid Arthritis	C0003873	ANGPTL4	51129	Q9BY76	angiopoietin like 4	Signaling	198	0.498	0.731	2.3089e-11	0.04		1	4	0	2014	2017
Rheumatoid Arthritis	C0003873	PECAM1	5175	P16284	platelet and endothelial cell adhesion molecule 1	Cell adhesion	396	0.426	0.846		0.04		0.75	4	3	2004	2014
Rheumatoid Arthritis	C0003873	PGF	5228	P49763	placental growth factor	Signaling	288	0.46	0.846	0.1288	0.04		1	4	0	2009	2015
Rheumatoid Arthritis	C0003873	PRKCA	5578	P17252	protein kinase C alpha	Kinase	368	0.44	0.846	0.3677	0.04		1	4	0	2006	2020
Rheumatoid Arthritis	C0003873	IL26	55801	Q9NPH9	interleukin 26		51	0.631	0.538	0.00053514	0.04		1	4	0	2003	2020
Rheumatoid Arthritis	C0003873	PSMD7	5713	P51665	proteasome 26S subunit, non-ATPase 7	Enzyme	114	0.551	0.692	0.26367	0.04		1	4	0	2000	2018
Rheumatoid Arthritis	C0003873	MIR451A	574411		microRNA 451a		177	0.505	0.769		0.04		1	4	0	2014	2018
Rheumatoid Arthritis	C0003873	CCND1	595	P24385	cyclin D1	Enzyme modulator	859	0.344	0.923	0.89057	0.04		1	4	0	2001	2017
Rheumatoid Arthritis	C0003873	REG1A	5967	P05451	regenerating family member 1 alpha		264	0.467	0.846	1.3499e-05	0.04		1	4	0	1989	2009
Rheumatoid Arthritis	C0003873	REN	5972	P00797	renin	Enzyme	721	0.37	0.923	2.4297e-07	0.04		1	4	0	2017	2020
Rheumatoid Arthritis	C0003873	S100A1	6271	P23297	S100 calcium binding protein A1	Calcium-binding protein	396	0.421	0.846	0.0060044	0.04		1	4	0	2002	2019
Rheumatoid Arthritis	C0003873	S100B	6285	P04271	S100 calcium binding protein B	Calcium-binding protein	599	0.383	0.923	0.04387	0.04		1	4	0	2002	2019
Rheumatoid Arthritis	C0003873	CCL3L1	6349	P16619	C-C motif chemokine ligand 3 like 1		40	0.65	0.654	0.12057	0.04		0.75	4	0	2008	2016
Rheumatoid Arthritis	C0003873	CXCL5	6374	P42830	C-X-C motif chemokine ligand 5	Signaling	160	0.519	0.769	5.0431e-06	0.04		1	4	0	1997	2019
Rheumatoid Arthritis	C0003873	SELL	6402	P14151	selectin L		171	0.505	0.846	4.9624e-07	0.04		1	4	0	2006	2015
Rheumatoid Arthritis	C0003873	SELP	6403	P16109	selectin P		293	0.46	0.769	5.0448e-32	0.04		0.75	4	1	2007	2018
Rheumatoid Arthritis	C0003873	MAP2K4	6416	P45985	mitogen-activated protein kinase kinase 4	Kinase	100	0.559	0.692	0.99709	0.04		1	4	0	2003	2015
Rheumatoid Arthritis	C0003873	SFRP1	6422	Q8N474	secreted frizzled related protein 1		227	0.479	0.846	0.96457	0.04		0.75	4	0	1998	2011
Rheumatoid Arthritis	C0003873	SHBG	6462	P04278	sex hormone binding globulin		368	0.438	0.808	1.2538e-06	0.04		1	4	0	1992	2019
Rheumatoid Arthritis	C0003873	SLC22A5	6584	O76082	solute carrier family 22 member 5	Transporter	103	0.608	0.731	5.2651e-16	0.04		1	4	0	2005	2013
Rheumatoid Arthritis	C0003873	FSCN1	6624	Q16658	fascin actin-bundling protein 1	Cellular structure	175	0.504	0.731	0.86852	0.04		0.75	4	0	1992	2003
Rheumatoid Arthritis	C0003873	SOX5	6660	P35711	SRY-box transcription factor 5		150	0.545	0.769	0.99995	0.04		1	4	0	2016	2018
Rheumatoid Arthritis	C0003873	TAP1	6890	Q03518	transporter 1, ATP binding cassette subfamily B member	Transporter	181	0.5	0.808	5.3431e-06	0.04		1	4	2	1997	2004
Rheumatoid Arthritis	C0003873	TBX5	6910	Q99593	T-box transcription factor 5	Transcription factor	170	0.528	0.769	0.99954	0.04		1	4	0	2014	2018
Rheumatoid Arthritis	C0003873	TPMT	7172	P51580	thiopurine S-methyltransferase		83	0.593	0.692	7.1064e-06	0.04		1	4	0	2003	2018
Rheumatoid Arthritis	C0003873	C5AR1	728	P21730	complement C5a receptor 1	G-protein coupled receptor	179	0.513	0.808	0.40249	0.04		1	4	0	2002	2018
Rheumatoid Arthritis	C0003873	TXN	7295	P10599	thioredoxin		338	0.447	0.885	0.20119	0.04		1	4	0	2006	2018
Rheumatoid Arthritis	C0003873	VWF	7450	P04275	von Willebrand factor	Enzyme modulator	498	0.408	0.885	3.2187e-25	0.04		1	4	0	1984	2019
Rheumatoid Arthritis	C0003873	STEAP4	79689	Q687X5	STEAP4 metalloreductase		34	0.686	0.462	1.1959e-07	0.04		1	4	0	2009	2018
Rheumatoid Arthritis	C0003873	EHMT1	79813	Q9H9B1	euchromatic histone lysine methyltransferase 1	Epigenetic regulator	371	0.46	0.808	1	0.04		1	4	0	2017	2018
Rheumatoid Arthritis	C0003873	CD276	80381	Q5ZPR3	CD276 molecule	Enzyme modulator	169	0.505	0.731	2.4699e-09	0.04		1	4	0	2008	2019
Rheumatoid Arthritis	C0003873	IL1F10	84639	Q8WWZ1	interleukin 1 family member 10		57	0.636	0.462	2.023e-06	0.04		1	4	0	2010	2019
Rheumatoid Arthritis	C0003873	USO1	8615	O60763	USO1 vesicle transport factor	Transporter	153	0.522	0.885	0.33417	0.04		1	4	0	1994	2000
Rheumatoid Arthritis	C0003873	TP63	8626	Q9H3D4	tumor protein p63	Transcription factor	816	0.362	0.769	0.99728	0.04		1	4	0	2000	2018
Rheumatoid Arthritis	C0003873	CD1C	911	P29017	CD1c molecule		49	0.633	0.692	1.5963e-08	0.04		1	4	0	2017	2019
Rheumatoid Arthritis	C0003873	ARHGEF2	9181	Q92974	Rho/Rac guanine nucleotide exchange factor 2		205	0.502	0.769	1	0.04		1	4	0	2000	2018
Rheumatoid Arthritis	C0003873	TIMD4	91937	Q96H15	T cell immunoglobulin and mucin domain containing 4		49	0.644	0.654	2.6444e-10	0.04		0.75	4	1	2012	2015
Rheumatoid Arthritis	C0003873	MSC	9242	O60682	musculin		241	0.475	0.846	0.024651	0.04		1	4	0	2018	2019
Rheumatoid Arthritis	C0003873	CD27	939	P26842	CD27 molecule		154	0.517	0.692	0.010011	0.04		0.75	4	0	1996	2018
Rheumatoid Arthritis	C0003873	ADAM10	102	O14672	ADAM metallopeptidase domain 10		224	0.489	0.846	1	0.03		1	3	0	2015	2018
Rheumatoid Arthritis	C0003873	DDX39A	10212	O00148	DExD-box helicase 39A		37	0.674	0.692	0.60151	0.03		1	3	0	2001	2008
Rheumatoid Arthritis	C0003873	SPRY2	10253	O43597	sprouty RTK signaling antagonist 2	Signaling	111	0.554	0.654	0.97126	0.03		1	3	0	2015	2018
Rheumatoid Arthritis	C0003873	SIK1B	102724428	A0A0B4J2F2;P57059	salt inducible kinase 1B (putative)		48	0.653	0.385		0.03		1	3	0	2017	2019
Rheumatoid Arthritis	C0003873	KLF2	10365	Q9Y5W3	Kruppel like factor 2	Nucleic acid binding	132	0.542	0.692	0.56044	0.03		1	3	0	2015	2019
Rheumatoid Arthritis	C0003873	NOD1	10392	Q9Y239	nucleotide binding oligomerization domain containing 1	Enzyme	136	0.541	0.769	2.4602e-18	0.03		1	3	0	2008	2013
Rheumatoid Arthritis	C0003873	PDPN	10630	Q86YL7	podoplanin		256	0.47	0.769	0.00032048	0.03		1	3	0	2014	2019
Rheumatoid Arthritis	C0003873	TRAF3IP2	10758	O43734	TRAF3 interacting protein 2		103	0.585	0.692	1.615e-09	0.03		1	3	0	2013	2017
Rheumatoid Arthritis	C0003873	HPSE	10855	Q9Y251	heparanase	Enzyme	393	0.425	0.808	2.266e-14	0.03		1	3	0	2008	2017
Rheumatoid Arthritis	C0003873	LILRA3	11026	Q8N6C8	leukocyte immunoglobulin like receptor A3	Receptor	19	0.722	0.5	1.4548e-06	0.03		1	3	0	2010	2015
Rheumatoid Arthritis	C0003873	ADRM1	11047	Q16186	adhesion regulating molecule 1		51	0.633	0.538	0.99704	0.03		1	3	0	1989	2007
Rheumatoid Arthritis	C0003873	ADAMTS5	11096	Q9UNA0	ADAM metallopeptidase with thrombospondin type 1 motif 5	Enzyme	85	0.597	0.654	8.0325e-07	0.03		1	3	0	2002	2012
Rheumatoid Arthritis	C0003873	CD160	11126	O95971	CD160 molecule		87	0.59	0.615	6.8425e-05	0.03		1	3	1	1998	2012
Rheumatoid Arthritis	C0003873	SLC7A9	11136	P82251	solute carrier family 7 member 9	Transporter	48	0.666	0.692	9.0644e-10	0.03		1	3	0	2001	2008
Rheumatoid Arthritis	C0003873	POLG2	11232	Q9UHN1	DNA polymerase gamma 2, accessory subunit	Enzyme	158	0.558	0.769	1.528e-10	0.03		1	3	0	1992	2002
Rheumatoid Arthritis	C0003873	PRRT2	112476	Q7Z6L0	proline rich transmembrane protein 2		353	0.448	0.808	0.57919	0.03		1	3	0	2006	2012
Rheumatoid Arthritis	C0003873	ACOT7	11332	O00154	acyl-CoA thioesterase 7	Enzyme	146	0.531	0.769	0.75926	0.03		1	3	0	2017	2019
Rheumatoid Arthritis	C0003873	CTHRC1	115908	Q96CG8	collagen triple helix repeat containing 1	Enzyme	105	0.556	0.692	2.6661e-05	0.03		1	3	0	2012	2019
Rheumatoid Arthritis	C0003873	H4-16	121504	P62805	H4 histone 16	Nucleic acid binding	122	0.54	0.692	0.022279	0.03		1	3	0	2018	2019
Rheumatoid Arthritis	C0003873	CCR1	1230	P32246	C-C motif chemokine receptor 1	G-protein coupled receptor	192	0.531	0.769	0.38775	0.03		1	3	0	2005	2018
Rheumatoid Arthritis	C0003873	OSCAR	126014	Q8IYS5	osteoclast associated Ig-like receptor		17	0.743	0.462	0.00033644	0.03		1	3	0	2011	2017
Rheumatoid Arthritis	C0003873	SIK1	150094	A0A0B4J2F2;P57059	salt inducible kinase 1	Kinase	157	0.544	0.731	0.93716	0.03		1	3	0	2017	2019
Rheumatoid Arthritis	C0003873	CD55	1604	P08174	CD55 molecule (Cromer blood group)		187	0.51	0.808	5.6753e-12	0.03		1	3	0	2010	2019
Rheumatoid Arthritis	C0003873	DBP	1628	Q10586	D-box binding PAR bZIP transcription factor	Nucleic acid binding	105	0.556	0.731	0.23376	0.03		1	3	0	2014	2018
Rheumatoid Arthritis	C0003873	GADD45A	1647	P24522	growth arrest and DNA damage inducible alpha		151	0.526	0.769	0.044075	0.03		1	3	1	2008	2019
Rheumatoid Arthritis	C0003873	DNMT3B	1789	Q9UBC3	DNA methyltransferase 3 beta		315	0.453	0.846	0.19964	0.03		1	3	0	2010	2018
Rheumatoid Arthritis	C0003873	DPEP1	1800	P16444	dipeptidase 1		100	0.57	0.654	3.473e-10	0.03		1	3	0	2017	2019
Rheumatoid Arthritis	C0003873	E2F2	1870	Q14209	E2F transcription factor 2	Nucleic acid binding	75	0.599	0.692	0.25505	0.03		1	3	0	2014	2018
Rheumatoid Arthritis	C0003873	TYMP	1890	P19971	thymidine phosphorylase	Enzyme	246	0.495	0.769	0.00011694	0.03		1	3	0	2014	2019
Rheumatoid Arthritis	C0003873	ELAVL2	1993	Q12926	ELAV like RNA binding protein 2		199	0.486	0.808	0.99514	0.03		1	3	0	2019	2019
Rheumatoid Arthritis	C0003873	PRSS55	203074	Q6UWB4	serine protease 55	Enzyme	163	0.513	0.769	3.1731e-11	0.03		1	3	0	2006	2017
Rheumatoid Arthritis	C0003873	EPHB1	2047	P54762	EPH receptor B1	Kinase	169	0.518	0.846	0.9985	0.03		1	3	0	2008	2020
Rheumatoid Arthritis	C0003873	ERBB2	2064	P04626	erb-b2 receptor tyrosine kinase 2	Kinase	995	0.328	0.923	0.0059892	0.03		1	3	0	2005	2017
Rheumatoid Arthritis	C0003873	ERG	2078	P11308	ETS transcription factor ERG	Transcription factor	298	0.453	0.808	0.96413	0.03		1	3	0	1992	2002
Rheumatoid Arthritis	C0003873	EZH2	2146	Q15910	enhancer of zeste 2 polycomb repressive complex 2 subunit	Epigenetic regulator	653	0.376	0.885	1	0.03		1	3	0	2011	2019
Rheumatoid Arthritis	C0003873	FCGR1B	2210	Q92637	Fc fragment of IgG receptor Ib	Cell adhesion	57	0.633	0.692	1.3372e-10	0.03		1	3	0	1997	2019
Rheumatoid Arthritis	C0003873	FCN1	2219	O00602	ficolin 1	Signaling	43	0.647	0.577	3.9675e-17	0.03		0.667	3	1	2007	2019
Rheumatoid Arthritis	C0003873	FHL1	2273	Q13642	four and a half LIM domains 1		195	0.532	0.731	0.96979	0.03		1	3	0	2000	2017
Rheumatoid Arthritis	C0003873	FLG	2312	P20930	filaggrin	Cellular structure	173	0.525	0.846	0.00028793	0.03		1	3	0	1999	2019
Rheumatoid Arthritis	C0003873	ACSBG1	23205	Q96GR2	acyl-CoA synthetase bubblegum family member 1	Enzyme	73	0.603	0.654	3.959e-05	0.03		1	3	0	2007	2017
Rheumatoid Arthritis	C0003873	FLT3LG	2323	P49771	fms related receptor tyrosine kinase 3 ligand		100	0.564	0.577	0.9404	0.03		1	3	0	2008	2013
Rheumatoid Arthritis	C0003873	CLEC16A	23274	Q2KHT3	C-type lectin domain containing 16A		67	0.612	0.654	0.27595	0.03		0.667	3	4	2010	2010
Rheumatoid Arthritis	C0003873	DICER1	23405	Q9UPY3	dicer 1, ribonuclease III	Enzyme	302	0.446	0.846	1	0.03		1	3	0	2013	2018
Rheumatoid Arthritis	C0003873	SMUG1	23583	Q53HV7	single-strand-selective monofunctional uracil-DNA glycosylase 1		1034	0.322	0.923	0.00045154	0.03		1	3	0	2017	2019
Rheumatoid Arthritis	C0003873	NUP62	23636	P37198	nucleoporin 62	Transporter	273	0.47	0.885	0.95006	0.03		1	3	0	2018	2019
Rheumatoid Arthritis	C0003873	SH3BP4	23677	Q9P0V3	SH3 domain binding protein 4		74	0.593	0.692	0.0025338	0.03		1	3	0	2017	2019
Rheumatoid Arthritis	C0003873	ALOX15	246	P16050	arachidonate 15-lipoxygenase	Enzyme	205	0.502	0.846	1.1397e-23	0.03		1	3	0	1999	2013
Rheumatoid Arthritis	C0003873	FRZB	2487	Q92765	frizzled related protein		89	0.573	0.654	0.0010842	0.03		0.667	3	0	1998	2017
Rheumatoid Arthritis	C0003873	AOC1	26	P19801	amine oxidase copper containing 1		61	0.628	0.769	6.7236e-08	0.03		1	3	0	2018	2019
Rheumatoid Arthritis	C0003873	COPD	260431		Pulmonary disease, chronic obstructive, severe early-onset		349	0.456	0.885		0.03		1	3	0	2017	2019
Rheumatoid Arthritis	C0003873	MSTN	2660	O14793	myostatin	Signaling	159	0.528	0.731	0.5052	0.03		1	3	0	2017	2019
Rheumatoid Arthritis	C0003873	GDNF	2668	P39905	glial cell derived neurotrophic factor	Signaling	409	0.434	0.885	0.2035	0.03		1	3	0	2000	2018
Rheumatoid Arthritis	C0003873	SGSM3	27352	Q96HU1	small G protein signaling modulator 3	Enzyme	259	0.469	0.808	3.4061e-15	0.03		1	3	0	2004	2018
Rheumatoid Arthritis	C0003873	GLS	2744	O94925	glutaminase	Enzyme	217	0.489	0.808	0.96154	0.03		1	3	0	2007	2017
Rheumatoid Arthritis	C0003873	PYCARD	29108	Q9ULZ3	PYD and CARD domain containing	Enzyme	294	0.457	0.808	0.00019768	0.03		1	3	0	2005	2019
Rheumatoid Arthritis	C0003873	CXCL1	2919	P09341	C-X-C motif chemokine ligand 1	Signaling	315	0.449	0.923	0.11845	0.03		1	3	0	1999	2017
Rheumatoid Arthritis	C0003873	GTF2H1	2965	P32780	general transcription factor IIH subunit 1	Transcription factor	258	0.469	0.846	0.98982	0.03		1	3	0	2018	2019
Rheumatoid Arthritis	C0003873	GTF2I	2969	P78347	general transcription factor IIi		249	0.5	0.808	0.99592	0.03		1	3	1	2016	2019
Rheumatoid Arthritis	C0003873	GUSB	2990	P08236	glucuronidase beta		183	0.53	0.846	4.0382e-08	0.03		1	3	0	2003	2014
Rheumatoid Arthritis	C0003873	GZMA	3001	P12544	granzyme A	Enzyme	65	0.597	0.731	2.0457e-06	0.03		1	3	0	1992	2017
Rheumatoid Arthritis	C0003873	HFE	3077	Q30201	homeostatic iron regulator		415	0.436	0.846	2.5587e-08	0.03		1	3	2	2000	2006
Rheumatoid Arthritis	C0003873	HLA-DRB5	3127	Q30154	major histocompatibility complex, class II, DR beta 5	Immune response	62	0.608	0.731	3.6359e-07	0.03		1	3	0	1990	2019
Rheumatoid Arthritis	C0003873	HMOX1	3162	P09601	heme oxygenase 1		666	0.381	0.923	0.0096817	0.03		1	3	0	2007	2010
Rheumatoid Arthritis	C0003873	HOXC6	3223	P09630	homeobox C6	Transcription factor	80	0.595	0.692	0.51165	0.03		1	3	1	2019	2019
Rheumatoid Arthritis	C0003873	HSP90AA1	3320	P07900	heat shock protein 90 alpha family class A member 1	Chaperone	455	0.411	0.923	0.86025	0.03		1	3	0	2018	2019
Rheumatoid Arthritis	C0003873	APOB	338	P04114	apolipoprotein B		339	0.453	0.808	1.9234e-16	0.03		1	3	0	2012	2019
Rheumatoid Arthritis	C0003873	IDDM8	3407		insulin dependent diabetes mellitus 8		7	0.821	0.192		0.03		0.667	3	0	2000	2010
Rheumatoid Arthritis	C0003873	ACTBL2	345651	Q562R1	actin beta like 2		134	0.539	0.769	5.8166e-16	0.03		1	3	0	2017	2019
Rheumatoid Arthritis	C0003873	H3P44	347376		H3 histone pseudogene 44		40	0.636	0.462		0.03		1	3	0	1992	2002
Rheumatoid Arthritis	C0003873	IGF2	3481	P01344	insulin like growth factor 2		604	0.39	0.885	0.044127	0.03		1	3	0	1995	2010
Rheumatoid Arthritis	C0003873	IL1R1	3554	P14778	interleukin 1 receptor type 1	Receptor	184	0.509	0.769	0.15126	0.03		1	3	0	1997	2015
Rheumatoid Arthritis	C0003873	CXCR1	3577	P25024	C-X-C motif chemokine receptor 1	G-protein coupled receptor	167	0.508	0.769	3.0337e-07	0.03		1	3	0	2003	2019
Rheumatoid Arthritis	C0003873	AQP1	358	P29972	aquaporin 1 (Colton blood group)	Ion channel	268	0.467	0.885	2.5697e-07	0.03		1	3	0	2013	2018
Rheumatoid Arthritis	C0003873	TNFRSF9	3604	Q07011	TNF receptor superfamily member 9		177	0.502	0.769	0.32153	0.03		1	3	0	1998	2008
Rheumatoid Arthritis	C0003873	IRF1	3659	P10914	interferon regulatory factor 1	Transcription factor	257	0.468	0.769	0.9909	0.03		1	3	0	2012	2016
Rheumatoid Arthritis	C0003873	IRS1	3667	P35568	insulin receptor substrate 1		233	0.488	0.769	0.023645	0.03		1	3	1	2015	2018
Rheumatoid Arthritis	C0003873	ITGA4	3676	P13612	integrin subunit alpha 4		123	0.558	0.769	0.00010067	0.03		1	3	0	2000	2017
Rheumatoid Arthritis	C0003873	ABCC6	368	O95255	ATP binding cassette subfamily C member 6	Transporter	181	0.54	0.654	5.6167e-35	0.03		1	3	0	1988	2017
Rheumatoid Arthritis	C0003873	ITGAL	3683	P20701	integrin subunit alpha L		169	0.511	0.885	0.0043213	0.03		1	3	0	1988	2016
Rheumatoid Arthritis	C0003873	ITGB2	3689	P05107	integrin subunit beta 2	Receptor	340	0.444	0.923	5.0817e-15	0.03		1	3	0	1988	2009
Rheumatoid Arthritis	C0003873	KIR2DL1	3802	P43626	killer cell immunoglobulin like receptor, two Ig domains and long cytoplasmic tail 1	Receptor	49	0.631	0.615	3.5684e-15	0.03		1	3	0	2007	2015
Rheumatoid Arthritis	C0003873	KLRC2	3822	P26717	killer cell lectin like receptor C2		50	0.636	0.731	4.8735e-10	0.03		1	3	0	2003	2008
Rheumatoid Arthritis	C0003873	KLRD1	3824	Q13241	killer cell lectin like receptor D1		53	0.636	0.692	0.0008747	0.03		1	3	1	2003	2016
Rheumatoid Arthritis	C0003873	NPSR1	387129	Q6W5P4	neuropeptide S receptor 1		69	0.608	0.615	2.0518e-09	0.03		1	3	3	2010	2019
Rheumatoid Arthritis	C0003873	LRP5	4041	O75197	LDL receptor related protein 5		283	0.485	0.846	0.50992	0.03		1	3	3	2009	2018
Rheumatoid Arthritis	C0003873	LTB	4050	Q06643	lymphotoxin beta	Signaling	110	0.555	0.769	9.6063e-11	0.03		1	3	0	1999	2015
Rheumatoid Arthritis	C0003873	ARNTL	406	O00327	aryl hydrocarbon receptor nuclear translocator like	Transcription factor	200	0.51	0.885	0.99444	0.03		1	3	0	2013	2015
Rheumatoid Arthritis	C0003873	MIR140	406932		microRNA 140		144	0.522	0.769		0.03		1	3	0	2016	2018
Rheumatoid Arthritis	C0003873	MIR143	406935		microRNA 143		267	0.462	0.885		0.03		1	3	0	2017	2018
Rheumatoid Arthritis	C0003873	MIR20A	406982		microRNA 20a		180	0.498	0.769		0.03		1	3	0	2016	2018
Rheumatoid Arthritis	C0003873	MIR23B	407011		microRNA 23b		137	0.523	0.808		0.03		1	3	0	2012	2019
Rheumatoid Arthritis	C0003873	MIR27A	407018		microRNA 27a		248	0.466	0.846		0.03		1	3	0	2016	2019
Rheumatoid Arthritis	C0003873	MIR17HG	407975	Q75NE6	miR-17-92a-1 cluster host gene		224	0.483	0.808		0.03		1	3	0	2013	2018
Rheumatoid Arthritis	C0003873	SMAD3	4088	P84022	SMAD family member 3	Transcription factor	470	0.415	0.923	0.79796	0.03		0.333	3	3	2013	2019
Rheumatoid Arthritis	C0003873	MAP3K5	4217	Q99683	mitogen-activated protein kinase kinase kinase 5	Kinase	170	0.513	0.808	0.51964	0.03		1	3	0	2005	2018
Rheumatoid Arthritis	C0003873	FOXO4	4303	P98177	forkhead box O4		84	0.588	0.769	0.81332	0.03		1	3	0	2007	2019
Rheumatoid Arthritis	C0003873	MPG	4350	P29372	N-methylpurine DNA glycosylase	Enzyme	74	0.597	0.731	1.9454e-12	0.03		1	3	4	2010	2019
Rheumatoid Arthritis	C0003873	MPP1	4354	Q00013	membrane palmitoylated protein 1	Enzyme	54	0.617	0.5	0.9877	0.03		1	3	0	1992	2002
Rheumatoid Arthritis	C0003873	POTEKP	440915	Q9BYX7	POTE ankyrin domain family member K, pseudogene		131	0.542	0.769		0.03		1	3	0	2017	2019
Rheumatoid Arthritis	C0003873	MIR323A	442897		microRNA 323a		46	0.641	0.577		0.03		1	3	0	2012	2014
Rheumatoid Arthritis	C0003873	MIR338	442906		microRNA 338		128	0.535	0.808		0.03		1	3	0	2017	2018
Rheumatoid Arthritis	C0003873	MSRA	4482	Q9UJ68	methionine sulfoxide reductase A	Enzyme	89	0.608	0.615	1.5332e-15	0.03		1	3	1	2010	2013
Rheumatoid Arthritis	C0003873	MTR	4548	Q99707	5-methyltetrahydrofolate-homocysteine methyltransferase		245	0.482	0.808	2.4301e-12	0.03		1	3	1	2007	2018
Rheumatoid Arthritis	C0003873	MTRR	4552	Q9UBK8	5-methyltetrahydrofolate-homocysteine methyltransferase reductase		207	0.502	0.808	2.1794e-14	0.03		0.667	3	1	2007	2018
Rheumatoid Arthritis	C0003873	MUC1	4582	P15941	mucin 1, cell surface associated		594	0.384	0.885	0.018774	0.03		1	3	0	2008	2018
Rheumatoid Arthritis	C0003873	MYC	4609	P01106	MYC proto-oncogene, bHLH transcription factor	Transcription factor	821	0.344	0.923	0.99801	0.03		1	3	0	1990	2004
Rheumatoid Arthritis	C0003873	GADD45B	4616	O75293	growth arrest and DNA damage inducible beta		76	0.585	0.769	0.21058	0.03		1	3	1	2009	2019
Rheumatoid Arthritis	C0003873	NCAM1	4684	P13591	neural cell adhesion molecule 1		445	0.415	0.885	0.99999	0.03		1	3	0	1996	2014
Rheumatoid Arthritis	C0003873	NFKBIA	4792	P25963	NFKB inhibitor alpha		226	0.487	0.885	0.99452	0.03		1	3	0	2007	2019
Rheumatoid Arthritis	C0003873	DDR2	4921	Q16832	discoidin domain receptor tyrosine kinase 2	Kinase	147	0.541	0.769	0.5503	0.03		1	3	0	2006	2017
Rheumatoid Arthritis	C0003873	OGG1	4968	O15527	8-oxoguanine DNA glycosylase		313	0.453	0.808	3.9314e-12	0.03		0.333	3	4	2012	2016
Rheumatoid Arthritis	C0003873	OLR1	4973	P78380	oxidized low density lipoprotein receptor 1		133	0.544	0.769	0.007199	0.03		1	3	0	2004	2019
Rheumatoid Arthritis	C0003873	P4HB	5034	P07237	prolyl 4-hydroxylase subunit beta		222	0.488	0.808	0.99662	0.03		1	3	0	1992	2002
Rheumatoid Arthritis	C0003873	PCSK6	5046	P29122	proprotein convertase subtilisin/kexin type 6	Enzyme	65	0.626	0.538	5.3148e-13	0.03		1	3	1	2015	2017
Rheumatoid Arthritis	C0003873	PAK3	5063	O75914	p21 (RAC1) activated kinase 3	Kinase	134	0.569	0.731	0.98716	0.03		1	3	0	1988	2017
Rheumatoid Arthritis	C0003873	DCTN4	51164	Q9UJW0	dynactin subunit 4		253	0.472	0.846	0.73221	0.03		1	3	0	2018	2019
Rheumatoid Arthritis	C0003873	GP6	51206	Q9HCN6	glycoprotein VI platelet	Receptor	89	0.597	0.615	1.6361e-11	0.03		0.667	3	0	2013	2019
Rheumatoid Arthritis	C0003873	TLR8	51311	Q9NR97	toll like receptor 8		122	0.543	0.769	0.32401	0.03		1	3	0	2008	2019
Rheumatoid Arthritis	C0003873	PDE3A	5139	Q14432	phosphodiesterase 3A		58	0.67	0.577	0.00019291	0.03		0.667	3	0	2013	2016
Rheumatoid Arthritis	C0003873	NCKIPSD	51517	Q9NZQ3	NCK interacting protein with SH3 domain		62	0.612	0.577	0.00022309	0.03		1	3	0	2000	2006
Rheumatoid Arthritis	C0003873	SIRT6	51548	Q8N6T7	sirtuin 6	Epigenetic regulator	195	0.496	0.846	0.039119	0.03		1	3	0	2013	2018
Rheumatoid Arthritis	C0003873	PADI3	51702	Q9ULW8	peptidyl arginine deiminase 3		21	0.78	0.192	2.3615e-10	0.03		0.667	3	0	2007	2018
Rheumatoid Arthritis	C0003873	SERPINF1	5176	P36955	serpin family F member 1	Enzyme modulator	294	0.46	0.846	7.8044e-08	0.03		1	3	0	2016	2018
Rheumatoid Arthritis	C0003873	PF4	5196	P02776	platelet factor 4	Signaling	158	0.522	0.846	0.043062	0.03		1	3	0	2007	2019
Rheumatoid Arthritis	C0003873	PFKFB3	5209	Q16875	6-phosphofructo-2-kinase/fructose-2,6-biphosphatase 3	Kinase	104	0.561	0.808	0.24579	0.03		1	3	0	2013	2017
Rheumatoid Arthritis	C0003873	PIK3R2	5296	O00459	phosphoinositide-3-kinase regulatory subunit 2	Enzyme modulator	120	0.551	0.808	0.016273	0.03		1	3	0	2016	2019
Rheumatoid Arthritis	C0003873	SLCO1C1	53919	Q9NYB5	solute carrier organic anion transporter family member 1C1	Transporter	20	0.751	0.423	3.9889e-12	0.03		0.667	3	1	2013	2016
Rheumatoid Arthritis	C0003873	ACP5	54	P13686	acid phosphatase 5, tartrate resistant		130	0.561	0.731	0.078651	0.03		1	3	0	2002	2017
Rheumatoid Arthritis	C0003873	PPIA	5478	P62937	peptidylprolyl isomerase A		180	0.51	0.769	0.55734	0.03		1	3	0	2008	2011
Rheumatoid Arthritis	C0003873	ASPN	54829	Q9BXN1	asporin		51	0.636	0.5	1.0389e-07	0.03		0.667	3	0	2007	2018
Rheumatoid Arthritis	C0003873	SLC52A1	55065	Q9NWF4	solute carrier family 52 member 1	Transporter	160	0.526	0.769	3.5163e-06	0.03		1	3	0	2007	2012
Rheumatoid Arthritis	C0003873	ADI1	55256	Q9BV57	acireductone dioxygenase 1	Enzyme	36	0.674	0.654	3.1509e-05	0.03		1	3	0	2013	2017
Rheumatoid Arthritis	C0003873	MEG3	55384		maternally expressed 3		239	0.471	0.846		0.03		1	3	0	2019	2019
Rheumatoid Arthritis	C0003873	H4C15	554313	P62805	H4 clustered histone 15		121	0.541	0.692		0.03		1	3	0	2018	2019
Rheumatoid Arthritis	C0003873	PRKCB	5579	P05771	protein kinase C beta	Kinase	317	0.453	0.885	1	0.03		1	3	0	2006	2012
Rheumatoid Arthritis	C0003873	PROC	5624	P04070	protein C, inactivator of coagulation factors Va and VIIIa	Enzyme	200	0.504	0.808	1.9118e-05	0.03		1	3	0	2004	2019
Rheumatoid Arthritis	C0003873	HTRA1	5654	Q92743	HtrA serine peptidase 1	Enzyme	164	0.532	0.692	0.00049201	0.03		1	3	0	2013	2018
Rheumatoid Arthritis	C0003873	PSMD12	5718	O00232	proteasome 26S subunit, non-ATPase 12	Enzyme modulator	105	0.578	0.808	0.99984	0.03		1	3	0	1992	2002
Rheumatoid Arthritis	C0003873	PTCH1	5727	Q13635	patched 1		604	0.398	0.885	1	0.03		1	3	0	2014	2018
Rheumatoid Arthritis	C0003873	PTHLH	5744	P12272	parathyroid hormone like hormone		321	0.453	0.846	0.81146	0.03		1	3	0	1998	2015
Rheumatoid Arthritis	C0003873	SEMA6A	57556	Q9H2E6	semaphorin 6A	Signaling	211	0.486	0.808	0.99976	0.03		1	3	0	2017	2019
Rheumatoid Arthritis	C0003873	SIGIRR	59307	Q6IA17	single Ig and TIR domain containing	Receptor	36	0.67	0.615	5.9288e-06	0.03		1	3	0	2010	2020
Rheumatoid Arthritis	C0003873	HRH4	59340	Q9H3N8	histamine receptor H4	G-protein coupled receptor	48	0.659	0.462	5.2213e-08	0.03		1	3	0	2005	2017
Rheumatoid Arthritis	C0003873	RHO	6010	P08100	rhodopsin	G-protein coupled receptor	178	0.525	0.769	0.00013108	0.03		1	3	0	1999	2019
Rheumatoid Arthritis	C0003873	BCR	613	P11274	BCR activator of RhoGEF and GTPase	Enzyme modulator	392	0.431	0.885	0.98761	0.03		1	3	0	2017	2020
Rheumatoid Arthritis	C0003873	RPS6KA3	6197	P51812	ribosomal protein S6 kinase A3	Kinase	315	0.491	0.846	0.99999	0.03		1	3	0	2015	2019
Rheumatoid Arthritis	C0003873	BGLAP	632	P02818	bone gamma-carboxyglutamate protein		274	0.462	0.846	4.6155e-08	0.03		1	3	0	2007	2019
Rheumatoid Arthritis	C0003873	CCL13	6357	Q99616	C-C motif chemokine ligand 13	Signaling	50	0.628	0.692	0.040987	0.03		1	3	0	2006	2010
Rheumatoid Arthritis	C0003873	CCL18	6362	P55774	C-C motif chemokine ligand 18	Signaling	200	0.489	0.846	0.0091743	0.03		1	3	0	2007	2015
Rheumatoid Arthritis	C0003873	CXCL11	6373	O14625	C-X-C motif chemokine ligand 11	Signaling	164	0.519	0.808	0.31408	0.03		1	3	0	2005	2018
Rheumatoid Arthritis	C0003873	SDC1	6382	P18827	syndecan 1	Extracellular structure	323	0.445	0.769	0.0084118	0.03		1	3	0	2001	2019
Rheumatoid Arthritis	C0003873	IFIH1	64135	Q9BYX4	interferon induced with helicase C domain 1		319	0.471	0.808	6.9819e-44	0.03		0.333	3	1	2007	2013
Rheumatoid Arthritis	C0003873	POTEM	641455	A6NI47	POTE ankyrin domain family member M		133	0.541	0.769	0.00031637	0.03		1	3	0	2017	2019
Rheumatoid Arthritis	C0003873	ST6GAL1	6480	P15907	ST6 beta-galactoside alpha-2,6-sialyltransferase 1		101	0.569	0.731	0.2341	0.03		1	3	0	2018	2019
Rheumatoid Arthritis	C0003873	BMP2	650	P12643	bone morphogenetic protein 2	Signaling	428	0.432	0.846	0.98799	0.03		1	3	0	2003	2019
Rheumatoid Arthritis	C0003873	RAPH1	65059	Q70E73	Ras association (RalGDS/AF-6) and pleckstrin homology domains 1	Receptor	80	0.593	0.654	0.99985	0.03		1	3	0	2007	2017
Rheumatoid Arthritis	C0003873	SLC22A1	6580	O15245	solute carrier family 22 member 1	Transporter	119	0.556	0.731	1.4614e-22	0.03		1	3	0	1998	2017
Rheumatoid Arthritis	C0003873	SLPI	6590	P03973	secretory leukocyte peptidase inhibitor	Enzyme modulator	310	0.449	0.846	0.00089665	0.03		1	3	0	2003	2019
Rheumatoid Arthritis	C0003873	SST	6750	P61278	somatostatin	Signaling	535	0.399	0.885	0.34128	0.03		1	3	0	1997	2018
Rheumatoid Arthritis	C0003873	STAT5B	6777	P51692	signal transducer and activator of transcription 5B	Nucleic acid binding	357	0.442	0.808	0.99988	0.03		1	3	0	2000	2019
Rheumatoid Arthritis	C0003873	SULT2A1	6822	Q06520	sulfotransferase family 2A member 1		126	0.545	0.769	1.2523e-15	0.03		1	3	0	1999	2018
Rheumatoid Arthritis	C0003873	ABCC8	6833	Q09428	ATP binding cassette subfamily C member 8	Transporter	317	0.474	0.846	7.9571e-24	0.03		1	3	0	2005	2019
Rheumatoid Arthritis	C0003873	TACR1	6869	P25103	tachykinin receptor 1	G-protein coupled receptor	217	0.502	0.885	0.00038437	0.03		1	3	0	1998	2019
Rheumatoid Arthritis	C0003873	TRA	6955	P0DSE1	T cell receptor alpha locus		51	0.628	0.577		0.03		0.667	3	0	1997	2019
Rheumatoid Arthritis	C0003873	TFF3	7033	Q07654	trefoil factor 3	Signaling	163	0.518	0.885	0.01591	0.03		1	3	0	2017	2019
Rheumatoid Arthritis	C0003873	TIE1	7075	P35590	tyrosine kinase with immunoglobulin like and EGF like domains 1	Kinase	66	0.61	0.654	1.2446e-19	0.03		1	3	0	2002	2011
Rheumatoid Arthritis	C0003873	TIMP2	7077	P16035	TIMP metallopeptidase inhibitor 2	Enzyme modulator	404	0.425	0.846	0.78893	0.03		1	3	0	1998	2009
Rheumatoid Arthritis	C0003873	TIMP3	7078	P35625	TIMP metallopeptidase inhibitor 3	Enzyme modulator	325	0.445	0.923	0.63037	0.03		1	3	0	2003	2017
Rheumatoid Arthritis	C0003873	ACTG1	71	P63261	actin gamma 1	Cellular structure	291	0.477	0.846	0.0047837	0.03		1	3	0	2017	2019
Rheumatoid Arthritis	C0003873	TPI1	7167	P60174	triosephosphate isomerase 1	Enzyme	184	0.517	0.846	0.030193	0.03		1	3	0	2004	2019
Rheumatoid Arthritis	C0003873	CRISP2	7180	P16562	cysteine rich secretory protein 2	Immune response	168	0.512	0.769	1.4437e-12	0.03		1	3	0	2006	2017
Rheumatoid Arthritis	C0003873	ACTG2	72	P63267	actin gamma 2, smooth muscle	Cellular structure	205	0.505	0.808	0.071036	0.03		1	3	0	2017	2019
Rheumatoid Arthritis	C0003873	MUC5B	727897	Q9HC84	mucin 5B, oligomeric mucus/gel-forming		141	0.532	0.808	0.99999	0.03		1	3	0	2018	2019
Rheumatoid Arthritis	C0003873	TNFSF4	7292	P23510	TNF superfamily member 4	Signaling	129	0.54	0.808	0.049378	0.03		1	3	4	2015	2019
Rheumatoid Arthritis	C0003873	TXNRD1	7296	Q16881	thioredoxin reductase 1	Enzyme	136	0.529	0.692	1.6062e-06	0.03		0.667	3	0	2008	2019
Rheumatoid Arthritis	C0003873	VIL1	7429	P09327	villin 1	Cellular structure	32	0.691	0.423	2.6433e-14	0.03		1	3	0	1996	1997
Rheumatoid Arthritis	C0003873	VTN	7448	P04004	vitronectin		178	0.509	0.769	1.5014e-10	0.03		1	3	0	1999	2014
Rheumatoid Arthritis	C0003873	YY1	7528	P25490	YY1 transcription factor	Transcription factor	245	0.481	0.808	0.9938	0.03		1	3	0	1990	2019
Rheumatoid Arthritis	C0003873	VTCN1	79679	Q7Z7D3	V-set domain containing T cell activation inhibitor 1	Enzyme modulator	139	0.529	0.692	1.3669e-12	0.03		1	3	0	2012	2017
Rheumatoid Arthritis	C0003873	SCD5	79966	Q86SK9	stearoyl-CoA desaturase 5		40	0.682	0.654	0.0010398	0.03		1	3	0	2002	2014
Rheumatoid Arthritis	C0003873	PDCD1LG2	80380	Q9BQ51	programmed cell death 1 ligand 2		191	0.496	0.769	1.203e-05	0.03		0.667	3	0	2007	2018
Rheumatoid Arthritis	C0003873	SLC7A5	8140	Q01650	solute carrier family 7 member 5	Transporter	173	0.513	0.808	0.23505	0.03		1	3	0	2018	2018
Rheumatoid Arthritis	C0003873	ADAMTS12	81792	P58397	ADAM metallopeptidase with thrombospondin type 1 motif 12	Enzyme	26	0.7	0.462	2.4806e-17	0.03		1	3	3	2012	2018
Rheumatoid Arthritis	C0003873	TLR10	81793	Q9BXR5	toll like receptor 10		71	0.592	0.654	3.4787e-09	0.03		1	3	1	2016	2019
Rheumatoid Arthritis	C0003873	CAMP	820	P49913	cathelicidin antimicrobial peptide		262	0.466	0.846	0.0043897	0.03		1	3	0	2019	2019
Rheumatoid Arthritis	C0003873	H4C9	8294	P62805	H4 clustered histone 9		121	0.541	0.692	0.015809	0.03		1	3	0	2018	2019
Rheumatoid Arthritis	C0003873	H4C1	8359	P62805	H4 clustered histone 1		121	0.541	0.692	0.00020556	0.03		1	3	0	2018	2019
Rheumatoid Arthritis	C0003873	H4C4	8360	P62805	H4 clustered histone 4		125	0.537	0.692	0.0019851	0.03		1	3	0	2018	2019
Rheumatoid Arthritis	C0003873	H4C6	8361	P62805	H4 clustered histone 6		121	0.541	0.692	0.13072	0.03		1	3	0	2018	2019
Rheumatoid Arthritis	C0003873	H4C12	8362	P62805	H4 clustered histone 12		121	0.541	0.692	0.0015737	0.03		1	3	0	2018	2019
Rheumatoid Arthritis	C0003873	H4C11	8363	P62805	H4 clustered histone 11		121	0.541	0.692	0.38683	0.03		1	3	0	2018	2019
Rheumatoid Arthritis	C0003873	H4C3	8364	P62805	H4 clustered histone 3		132	0.534	0.731	0.00035964	0.03		1	3	0	2018	2019
Rheumatoid Arthritis	C0003873	H4C8	8365	P62805	H4 clustered histone 8		122	0.541	0.692	7.1537e-06	0.03		1	3	0	2018	2019
Rheumatoid Arthritis	C0003873	H4C2	8366	P62805	H4 clustered histone 2		128	0.537	0.731	0.0029154	0.03		1	3	0	2018	2019
Rheumatoid Arthritis	C0003873	H4C5	8367	P62805	H4 clustered histone 5		121	0.541	0.692	0.013453	0.03		1	3	0	2018	2019
Rheumatoid Arthritis	C0003873	H4C13	8368	P62805	H4 clustered histone 13		121	0.541	0.692	0.00034971	0.03		1	3	0	2018	2019
Rheumatoid Arthritis	C0003873	H4C14	8370	P62805	H4 clustered histone 14		121	0.541	0.692		0.03		1	3	0	2018	2019
Rheumatoid Arthritis	C0003873	PRAM1	84106	Q96QH2	PML-RARA regulated adaptor molecule 1		27	0.7	0.462	0.0003004	0.03		1	3	0	1995	2005
Rheumatoid Arthritis	C0003873	SPZ1	84654	Q9BXG8	spermatogenic leucine zipper 1		173	0.507	0.769		0.03		1	3	0	2006	2017
Rheumatoid Arthritis	C0003873	FCRLA	84824	Q7L513	Fc receptor like A	Cell adhesion	15	0.805	0.346	2.4445e-09	0.03		1	3	0	2003	2017
Rheumatoid Arthritis	C0003873	ORAI1	84876	Q96D31	ORAI calcium release-activated calcium modulator 1	Ion channel	195	0.52	0.808	1.9068e-05	0.03		1	3	1	2014	2019
Rheumatoid Arthritis	C0003873	PIK3R3	8503	Q92569	phosphoinositide-3-kinase regulatory subunit 3	Enzyme modulator	101	0.556	0.692	3.3583e-10	0.03		1	3	0	1992	2002
Rheumatoid Arthritis	C0003873	ABCC11	85320	Q96J66	ATP binding cassette subfamily C member 11	Transporter	91	0.565	0.769	3.9884e-46	0.03		1	3	0	2005	2019
Rheumatoid Arthritis	C0003873	BECN1	8678	Q14457	beclin 1	Enzyme modulator	373	0.432	0.846	0.93717	0.03		1	3	0	2013	2019
Rheumatoid Arthritis	C0003873	FADD	8772	Q13158	Fas associated via death domain		137	0.537	0.846	0.52595	0.03		1	3	0	2000	2006
Rheumatoid Arthritis	C0003873	CD84	8832	Q9UIB8	CD84 molecule		22	0.76	0.308	6.9102e-09	0.03		1	3	0	2013	2019
Rheumatoid Arthritis	C0003873	HDAC3	8841	O15379	histone deacetylase 3	Epigenetic regulator	179	0.511	0.731	0.56737	0.03		1	3	0	2012	2018
Rheumatoid Arthritis	C0003873	CCK	885	P06307	cholecystokinin		326	0.453	0.846	3.3034e-05	0.03		1	3	0	2015	2019
Rheumatoid Arthritis	C0003873	APLN	8862	Q9ULZ1	apelin		226	0.497	0.769	0.45897	0.03		1	3	0	2017	2019
Rheumatoid Arthritis	C0003873	PER2	8864	O15055	period circadian regulator 2	Transcription factor	238	0.488	0.846	0.7148	0.03		1	3	3	2013	2017
Rheumatoid Arthritis	C0003873	CCRL2	9034	O00421	C-C motif chemokine receptor like 2	G-protein coupled receptor	59	0.621	0.654	0.36861	0.03		1	3	0	2004	2010
Rheumatoid Arthritis	C0003873	FCGR2C	9103	P31995	Fc fragment of IgG receptor IIc (gene/pseudogene)	Cell adhesion	71	0.61	0.654		0.03		1	3	0	2004	2017
Rheumatoid Arthritis	C0003873	LPAR2	9170	Q9HBW0	lysophosphatidic acid receptor 2	G-protein coupled receptor	285	0.463	0.846	0.036658	0.03		1	3	0	1999	2012
Rheumatoid Arthritis	C0003873	XPR1	9213	Q9UBH6	xenotropic and polytropic retrovirus receptor 1	Transporter	217	0.488	0.731	0.99999	0.03		1	3	0	2012	2018
Rheumatoid Arthritis	C0003873	CD6	923	P30203	CD6 molecule	Enzyme	216	0.489	0.808	9.2695e-05	0.03		1	3	0	2009	2016
Rheumatoid Arthritis	C0003873	ASIC3	9311	Q9UHC3	acid sensing ion channel subunit 3	Ion channel	51	0.663	0.538	3.4071e-07	0.03		1	3	0	2014	2018
Rheumatoid Arthritis	C0003873	CD163	9332	Q86VB7	CD163 molecule	Enzyme	369	0.427	0.846	0.0008338	0.03		1	3	0	2012	2019
Rheumatoid Arthritis	C0003873	KL	9365	Q9UEF7	klotho	Enzyme	332	0.448	0.769	0.00022444	0.03		1	3	0	2007	2020
Rheumatoid Arthritis	C0003873	FHL5	9457	Q5TD97	four and a half LIM domains 5	Transcription factor	153	0.53	0.769	4.8464e-10	0.03		1	3	0	2017	2019
Rheumatoid Arthritis	C0003873	ENTPD1	953	P49961	ectonucleoside triphosphate diphosphohydrolase 1	Enzyme	206	0.499	0.769	0.0080716	0.03		1	3	0	2018	2019
Rheumatoid Arthritis	C0003873	BMS1	9790	Q14692	BMS1 ribosome biogenesis factor		192	0.499	0.846	0.0001753	0.03		0.667	3	0	2008	2019
Rheumatoid Arthritis	C0003873	CDC42	998	P60953	cell division cycle 42	Enzyme modulator	327	0.458	0.846	0.78728	0.03		1	3	0	1989	2016
Rheumatoid Arthritis	C0003873	SCO2	9997	O43819	synthesis of cytochrome C oxidase 2	Enzyme	294	0.479	0.846	7.5473e-07	0.03		1	3	0	2014	2019
Rheumatoid Arthritis	C0003873	MIR760	100126348		microRNA 760		37	0.674	0.385		0.02		1	2	0	2017	2019
Rheumatoid Arthritis	C0003873	SH2B3	10019	Q9UQQ2	SH2B adaptor protein 3		212	0.527	0.692	0.00010289	0.02		1	2	0	2009	2017
Rheumatoid Arthritis	C0003873	LINC01672	100505887		long intergenic non-protein coding RNA 1672		268	0.462	0.846		0.02		1	2	0	2017	2018
Rheumatoid Arthritis	C0003873	RPL17-C18orf32	100526842		RPL17-C18orf32 readthrough		93	0.572	0.615	0.57502	0.02		1	2	0	2004	2017
Rheumatoid Arthritis	C0003873	LINC-ROR	100885779		long intergenic non-protein coding RNA, regulator of reprogramming		108	0.548	0.769		0.02		0.5	2	0	2001	2012
Rheumatoid Arthritis	C0003873	ADAM8	101	P78325	ADAM metallopeptidase domain 8	Enzyme	81	0.59	0.731	2.1983e-14	0.02		1	2	0	2009	2014
Rheumatoid Arthritis	C0003873	CDK2	1017	P24941	cyclin dependent kinase 2	Kinase	270	0.456	0.692	0.61054	0.02		1	2	0	1997	2011
Rheumatoid Arthritis	C0003873	CALCRL	10203	Q16602	calcitonin receptor like receptor	G-protein coupled receptor	47	0.653	0.692	0.9853	0.02		0.5	2	0	2006	2009
Rheumatoid Arthritis	C0003873	PRG4	10216	Q92954	proteoglycan 4		73	0.601	0.615	1.7017e-08	0.02		1	2	0	2015	2017
Rheumatoid Arthritis	C0003873	SPRY1	10252	O43609	sprouty RTK signaling antagonist 1	Signaling	63	0.603	0.577	0.0030398	0.02		1	2	0	2017	2019
Rheumatoid Arthritis	C0003873	RAMP2	10266	O60895	receptor activity modifying protein 2	Receptor	60	0.626	0.654	0.051127	0.02		0.5	2	0	2006	2009
Rheumatoid Arthritis	C0003873	CCL26	10344	Q9Y258	C-C motif chemokine ligand 26	Signaling	60	0.617	0.654	0.010114	0.02		0.5	2	0	2005	2009
Rheumatoid Arthritis	C0003873	WARS2	10352	Q9UGM6	tryptophanyl tRNA synthetase 2, mitochondrial		110	0.617	0.577	0.050885	0.02		1	2	0	2015	2019
Rheumatoid Arthritis	C0003873	LINC02210-CRHR1	104909134	P34998	LINC02210-CRHR1 readthrough		123	0.57	0.692		0.02		1	2	0	2001	2011
Rheumatoid Arthritis	C0003873	SEMA4D	10507	Q92854	semaphorin 4D	Signaling	109	0.564	0.769	0.97472	0.02		1	2	0	2015	2018
Rheumatoid Arthritis	C0003873	CEBPD	1052	P49716	CCAAT enhancer binding protein delta	Transcription factor	97	0.57	0.769	0.61219	0.02		1	2	0	2012	2017
Rheumatoid Arthritis	C0003873	KAT5	10524	Q92993	lysine acetyltransferase 5		138	0.534	0.769	0.088234	0.02		1	2	0	2010	2019
Rheumatoid Arthritis	C0003873	IVNS1ABP	10625	Q9Y6Y0	influenza virus NS1A binding protein		67	0.608	0.769	0.99442	0.02		1	2	0	2003	2004
Rheumatoid Arthritis	C0003873	EBP	10682	Q15125	EBP cholestenol delta-isomerase	Enzyme	243	0.494	0.846	0.93645	0.02		1	2	0	2000	2009
Rheumatoid Arthritis	C0003873	CTSC	1075	P53634	cathepsin C	Enzyme	139	0.541	0.731	1.1451e-07	0.02		1	2	0	2017	2017
Rheumatoid Arthritis	C0003873	CFTR	1080	P13569	CF transmembrane conductance regulator	Ion channel	476	0.424	0.885	2.1735e-58	0.02		1	2	0	1999	2011
Rheumatoid Arthritis	C0003873	CCR9	10803	P51686	C-C motif chemokine receptor 9	G-protein coupled receptor	90	0.573	0.692	0.0041986	0.02		1	2	0	2010	2014
Rheumatoid Arthritis	C0003873	CHAT	1103	P28329	choline O-acetyltransferase	Enzyme	230	0.52	0.808	5.6328e-11	0.02		1	2	0	2008	2012
Rheumatoid Arthritis	C0003873	PSIP1	11168	O75475	PC4 and SFRS1 interacting protein 1	Signaling	210	0.49	0.846	0.99668	0.02		1	2	0	1992	2019
Rheumatoid Arthritis	C0003873	IRAK3	11213	Q9Y616	interleukin 1 receptor associated kinase 3	Kinase	59	0.615	0.615	5.3092e-21	0.02		1	2	0	2017	2018
Rheumatoid Arthritis	C0003873	KLF12	11278	Q9Y4X4	Kruppel like factor 12	Nucleic acid binding	58	0.647	0.654	0.98067	0.02		0.5	2	2	2008	2011
Rheumatoid Arthritis	C0003873	SAAL1	113174	Q96ER3	serum amyloid A like 1		4	0.89	0.115	4.3242e-09	0.02		1	2	0	2011	2018
Rheumatoid Arthritis	C0003873	TIRAP	114609	P58753	TIR domain containing adaptor protein		74	0.604	0.769	0.00076118	0.02		1	2	1	2008	2011
Rheumatoid Arthritis	C0003873	MIR155HG	114614		MIR155 host gene		56	0.617	0.615		0.02		1	2	1	2008	2017
Rheumatoid Arthritis	C0003873	CHUK	1147	O15111	component of inhibitor of nuclear factor kappa B kinase complex	Kinase	125	0.556	0.731	0.99403	0.02		1	2	0	2003	2017
Rheumatoid Arthritis	C0003873	C1QTNF3	114899	Q9BXJ4	C1q and TNF related 3		26	0.695	0.577	1.8089e-07	0.02		1	2	0	2014	2019
Rheumatoid Arthritis	C0003873	C1QTNF6	114904	Q9BXI9	C1q and TNF related 6		33	0.682	0.577	9.0082e-06	0.02		1	2	0	2010	2015
Rheumatoid Arthritis	C0003873	TADA1	117143	Q96BN2	transcriptional adaptor 1		23	0.705	0.654	0.090708	0.02		1	2	0	2003	2010
Rheumatoid Arthritis	C0003873	LTB4R	1241	Q15722	leukotriene B4 receptor	G-protein coupled receptor	107	0.576	0.692	0.11994	0.02		1	2	0	2003	2017
Rheumatoid Arthritis	C0003873	CNR1	1268	P21554	cannabinoid receptor 1	G-protein coupled receptor	393	0.446	0.808	0.50652	0.02		1	2	0	2009	2019
Rheumatoid Arthritis	C0003873	PPARGC1B	133522	Q86YN6	PPARG coactivator 1 beta	Transcription factor	102	0.569	0.731	0.50321	0.02		1	2	0	2014	2019
Rheumatoid Arthritis	C0003873	COX8A	1351	P10176	cytochrome c oxidase subunit 8A	Enzyme	526	0.4	0.846	0.11606	0.02		1	2	0	2000	2018
Rheumatoid Arthritis	C0003873	CPB1	1360	P15086	carboxypeptidase B1	Enzyme	57	0.626	0.654	2.6104e-22	0.02		1	2	0	2011	2014
Rheumatoid Arthritis	C0003873	CR1	1378	P17927	complement C3b/C4b receptor 1 (Knops blood group)		129	0.533	0.808	1.6488e-35	0.02		1	2	0	2013	2014
Rheumatoid Arthritis	C0003873	ATF2	1386	P15336	activating transcription factor 2	Transcription factor	122	0.551	0.808	0.99131	0.02		1	2	0	2007	2019
Rheumatoid Arthritis	C0003873	CREBBP	1387	Q92793	CREB binding protein		438	0.428	0.808	1	0.02		1	2	0	2003	2018
Rheumatoid Arthritis	C0003873	CRHR1	1394	P34998	corticotropin releasing hormone receptor 1		183	0.517	0.769	3.7856e-05	0.02		1	2	0	2001	2011
Rheumatoid Arthritis	C0003873	CSF3	1440	P09919	colony stimulating factor 3		687	0.377	0.885	0.38046	0.02		1	2	0	2017	2017
Rheumatoid Arthritis	C0003873	CSK	1445	P41240	C-terminal Src kinase	Kinase	91	0.606	0.692	0.99977	0.02		1	2	2	1999	2017
Rheumatoid Arthritis	C0003873	CST3	1471	P01034	cystatin C		370	0.436	0.808	0.0039011	0.02		1	2	0	2007	2018
Rheumatoid Arthritis	C0003873	ADRA1A	148	P35348	adrenoceptor alpha 1A	G-protein coupled receptor	294	0.462	0.846	3.3722e-07	0.02		1	2	0	1999	2004
Rheumatoid Arthritis	C0003873	CTSB	1508	P07858	cathepsin B	Enzyme	304	0.457	0.846	5.8819e-11	0.02		1	2	0	1991	2014
Rheumatoid Arthritis	C0003873	ADRA2B	151	P18089	adrenoceptor alpha 2B	G-protein coupled receptor	296	0.465	0.846	4.4533e-06	0.02		1	2	0	1999	2004
Rheumatoid Arthritis	C0003873	BTLA	151888	Q7Z6A9	B and T lymphocyte associated		74	0.593	0.577	0.020987	0.02		1	2	0	2006	2017
Rheumatoid Arthritis	C0003873	CYP2D6	1565	P10635	cytochrome P450 family 2 subfamily D member 6		432	0.437	0.885	1.0793e-25	0.02		0.5	2	0	1994	1996
Rheumatoid Arthritis	C0003873	CYP3A5	1577	P20815	cytochrome P450 family 3 subfamily A member 5	Enzyme	179	0.511	0.846	6.2948e-17	0.02		1	2	0	2015	2017
Rheumatoid Arthritis	C0003873	CYP17A1	1586	P05093	cytochrome P450 family 17 subfamily A member 1		326	0.462	0.769	0.00026255	0.02		1	2	0	2000	2005
Rheumatoid Arthritis	C0003873	CYP19A1	1588	P11511	cytochrome P450 family 19 subfamily A member 1	Enzyme	519	0.41	0.885	1.7022e-05	0.02		1	2	0	1999	2009
Rheumatoid Arthritis	C0003873	CYP26A1	1592	O43174	cytochrome P450 family 26 subfamily A member 1	Enzyme	59	0.619	0.577	8.4269e-11	0.02		1	2	0	2002	2019
Rheumatoid Arthritis	C0003873	DNAJB1P1	171221		DnaJ heat shock protein family (Hsp40) member B1 pseudogene 1		51	0.65	0.654		0.02		1	2	0	2019	2019
Rheumatoid Arthritis	C0003873	NLRP6	171389	P59044	NLR family pyrin domain containing 6		58	0.628	0.769	0.00027432	0.02		1	2	0	2017	2017
Rheumatoid Arthritis	C0003873	DHCR7	1717	Q9UBM7	7-dehydrocholesterol reductase	Enzyme	266	0.5	0.846	3.949e-13	0.02		1	2	0	2017	2019
Rheumatoid Arthritis	C0003873	AFP	174	P02771	alpha fetoprotein	Transporter	392	0.429	0.885	1.1383e-11	0.02		1	2	0	2017	2019
Rheumatoid Arthritis	C0003873	DNASE1	1773	P24855	deoxyribonuclease 1		180	0.505	0.846	6.9801e-21	0.02		1	2	0	2009	2014
Rheumatoid Arthritis	C0003873	DNTT	1791	P04053	DNA nucleotidylexotransferase	Enzyme	70	0.606	0.692	2.9548e-10	0.02		0.5	2	0	1999	2002
Rheumatoid Arthritis	C0003873	DR1	1810	Q01658	down-regulator of transcription 1		10	0.839	0.231	0.92117	0.02		1	2	0	1998	2004
Rheumatoid Arthritis	C0003873	DRD2	1813	P14416	dopamine receptor D2	G-protein coupled receptor	437	0.436	0.846	0.74709	0.02		1	2	0	2011	2015
Rheumatoid Arthritis	C0003873	JAG1	182	P78504	jagged canonical Notch ligand 1		420	0.429	0.808	1	0.02		1	2	0	2005	2009
Rheumatoid Arthritis	C0003873	TSC22D3	1831	Q99576	TSC22 domain family member 3		64	0.619	0.654	0.4339	0.02		1	2	0	2010	2014
Rheumatoid Arthritis	C0003873	DUSP1	1843	P28562	dual specificity phosphatase 1		214	0.491	0.808	0.010151	0.02		1	2	0	2010	2019
Rheumatoid Arthritis	C0003873	EDN1	1906	P05305	endothelin 1	Signaling	679	0.38	0.846	0.45504	0.02		1	2	0	1999	2008
Rheumatoid Arthritis	C0003873	EFNB1	1947	P98172	ephrin B1	Signaling	134	0.561	0.769	0.93251	0.02		1	2	0	2008	2015
Rheumatoid Arthritis	C0003873	EIF4EBP1	1978	Q13541	eukaryotic translation initiation factor 4E binding protein 1	Nucleic acid binding	201	0.494	0.885	0.20762	0.02		1	2	0	2018	2019
Rheumatoid Arthritis	C0003873	ELAVL1	1994	Q15717	ELAV like RNA binding protein 1		103	0.56	0.731	0.98849	0.02		1	2	0	2006	2007
Rheumatoid Arthritis	C0003873	ELF3	1999	P78545	E74 like ETS transcription factor 3	Transcription factor	112	0.551	0.808	0.98323	0.02		1	2	0	2003	2004
Rheumatoid Arthritis	C0003873	ELK3	2004	P41970	ETS transcription factor ELK3	Transcription factor	220	0.49	0.846	0.083508	0.02		1	2	0	2019	2020
Rheumatoid Arthritis	C0003873	EPAS1	2034	Q99814	endothelial PAS domain protein 1	Transcription factor	293	0.454	0.731	0.5961	0.02		1	2	0	2003	2017
Rheumatoid Arthritis	C0003873	FBL	2091	P22087	fibrillarin	Enzyme	94	0.572	0.654	0.99319	0.02		1	2	0	2019	2020
Rheumatoid Arthritis	C0003873	ETS2	2114	P15036	ETS proto-oncogene 2, transcription factor	Transcription factor	115	0.548	0.808	0.99888	0.02		1	2	0	1996	2001
Rheumatoid Arthritis	C0003873	F2R	2149	P25116	coagulation factor II thrombin receptor	G-protein coupled receptor	347	0.444	0.846	0.0084678	0.02		1	2	0	1995	2012
Rheumatoid Arthritis	C0003873	ALDH1A1	216	P00352	aldehyde dehydrogenase 1 family member A1	Enzyme	270	0.46	0.846	0.95448	0.02		1	2	0	2015	2019
Rheumatoid Arthritis	C0003873	PTK2B	2185	Q14289	protein tyrosine kinase 2 beta	Kinase	319	0.448	0.808	0.93536	0.02		1	2	0	2007	2007
Rheumatoid Arthritis	C0003873	FCER2	2208	P06734	Fc fragment of IgE receptor II	Receptor	104	0.56	0.654	7.6122e-12	0.02		0.5	2	0	1994	2011
Rheumatoid Arthritis	C0003873	FCN2	2220	Q15485	ficolin 2	Signaling	159	0.517	0.846	3.5646e-11	0.02		0.5	2	1	2015	2016
Rheumatoid Arthritis	C0003873	FGB	2244	P02675	fibrinogen beta chain	Signaling	95	0.584	0.692	0.56616	0.02		1	2	1	2012	2017
Rheumatoid Arthritis	C0003873	FGF1	2246	P05230	fibroblast growth factor 1	Signaling	184	0.507	0.846	0.44406	0.02		1	2	0	1990	2001
Rheumatoid Arthritis	C0003873	FGF13	2258	Q92913	fibroblast growth factor 13	Signaling	167	0.514	0.808	0.89489	0.02		1	2	0	2002	2003
Rheumatoid Arthritis	C0003873	CASC3	22794	O15234	CASC3 exon junction complex subunit		10	0.792	0.231	0.61338	0.02		1	2	0	2006	2008
Rheumatoid Arthritis	C0003873	COG2	22796	Q14746	component of oligomeric golgi complex 2		30	0.729	0.423	9.3658e-06	0.02		1	2	0	2017	2018
Rheumatoid Arthritis	C0003873	FOXO1	2308	Q12778	forkhead box O1		380	0.433	0.846	0.99725	0.02		1	2	0	2008	2015
Rheumatoid Arthritis	C0003873	KDM6B	23135	O15054	lysine demethylase 6B	Epigenetic regulator	173	0.514	0.808	1	0.02		1	2	0	2018	2019
Rheumatoid Arthritis	C0003873	FLT4	2324	P35916	fms related receptor tyrosine kinase 4	Kinase	306	0.457	0.808	1	0.02		1	2	0	2002	2018
Rheumatoid Arthritis	C0003873	BRD4	23476	O60885	bromodomain containing 4	Epigenetic regulator	335	0.446	0.885	1	0.02		1	2	0	2015	2016
Rheumatoid Arthritis	C0003873	ALPP	250	P05187	alkaline phosphatase, placental	Enzyme	209	0.487	0.808	1.8144e-13	0.02		1	2	0	2003	2019
Rheumatoid Arthritis	C0003873	TMEM158	25907	Q8WZ71	transmembrane protein 158 (gene/pseudogene)		22	0.736	0.385	0.14862	0.02		1	2	0	1994	1996
Rheumatoid Arthritis	C0003873	ASPM	259266	Q8IZT6	abnormal spindle microtubule assembly		159	0.526	0.769	3.3502e-49	0.02		1	2	0	2004	2018
Rheumatoid Arthritis	C0003873	GAPDH	2597	P04406	glyceraldehyde-3-phosphate dehydrogenase	Enzyme	305	0.447	0.808	0.11388	0.02		1	2	0	2007	2019
Rheumatoid Arthritis	C0003873	ATRNL1	26033	Q5VV63	attractin like 1	Enzyme modulator	117	0.546	0.769	0.99915	0.02		1	2	0	2003	2019
Rheumatoid Arthritis	C0003873	GAS6	2621	Q14393	growth arrest specific 6	Extracellular structure	190	0.5	0.769	0.034477	0.02		1	2	0	1999	2017
Rheumatoid Arthritis	C0003873	HSPB8	26353	Q9UJY1	heat shock protein family B (small) member 8		122	0.57	0.577	0.043128	0.02		1	2	0	2006	2008
Rheumatoid Arthritis	C0003873	GH1	2688	P01241	growth hormone 1	Signaling	686	0.373	0.923	0.030057	0.02		1	2	0	2006	2010
Rheumatoid Arthritis	C0003873	CBLIF	2694	P27352	cobalamin binding intrinsic factor		185	0.507	0.808	0.00024911	0.02		1	2	0	2017	2019
Rheumatoid Arthritis	C0003873	LAMP3	27074	Q9UQV4	lysosomal associated membrane protein 3	Transporter	104	0.56	0.692	0.00026747	0.02		0.5	2	0	2003	2008
Rheumatoid Arthritis	C0003873	HPLH1	27259		hemophagocytic lymphohistiocytosis 1		22	0.695	0.538		0.02		1	2	0	2000	2003
Rheumatoid Arthritis	C0003873	PDLIM3	27295	Q53GG5	PDZ and LIM domain 3	Cellular structure	118	0.547	0.769	3.032e-07	0.02		1	2	0	2003	2019
Rheumatoid Arthritis	C0003873	ABO	28	P16442	ABO, alpha 1-3-N-acetylgalactosaminyltransferase and alpha 1-3-galactosyltransferase	Enzyme	443	0.427	0.885		0.02		1	2	0	1982	1987
Rheumatoid Arthritis	C0003873	CCR10	2826	P46092	C-C motif chemokine receptor 10	G-protein coupled receptor	57	0.626	0.654	0.00050508	0.02		1	2	0	2015	2018
Rheumatoid Arthritis	C0003873	GPR15	2838	P49685	G protein-coupled receptor 15	G-protein coupled receptor	18	0.743	0.308	1.1106e-06	0.02		1	2	0	2014	2018
Rheumatoid Arthritis	C0003873	VSTM1	284415	Q6UX27	V-set and transmembrane domain containing 1	Receptor	8	0.821	0.192	6.372e-08	0.02		1	2	0	2014	2016
Rheumatoid Arthritis	C0003873	DLL1	28514	O00548	delta like canonical Notch ligand 1		212	0.492	0.808	0.99999	0.02		1	2	0	1990	2005
Rheumatoid Arthritis	C0003873	TRAV29DV5	28653	P04437	T cell receptor alpha variable 29/delta variable 5 (gene/pseudogene)		14	0.751	0.346		0.02		0.5	2	0	1997	1997
Rheumatoid Arthritis	C0003873	GPR42	2866	O15529	G protein-coupled receptor 42 (gene/pseudogene)	G-protein coupled receptor	255	0.475	0.846	0.050905	0.02		1	2	0	1999	2004
Rheumatoid Arthritis	C0003873	TRAJ60	28695		T cell receptor alpha joining 60 (pseudogene)		14	0.751	0.346		0.02		0.5	2	0	1997	1997
Rheumatoid Arthritis	C0003873	TRAC	28755	P01848	T cell receptor alpha constant	Receptor	28	0.691	0.615		0.02		0.5	2	0	1997	1997
Rheumatoid Arthritis	C0003873	GPX1	2876	P07203	glutathione peroxidase 1	Enzyme	290	0.458	0.923	3.8518e-05	0.02		1	2	0	2019	2019
Rheumatoid Arthritis	C0003873	ANPEP	290	P15144	alanyl aminopeptidase, membrane	Enzyme	280	0.462	0.769	3.7492e-09	0.02		1	2	0	2002	2019
Rheumatoid Arthritis	C0003873	SETD2	29072	Q9BYW2	SET domain containing 2, histone lysine methyltransferase	Epigenetic regulator	447	0.424	0.846	1	0.02		1	2	0	2009	2018
Rheumatoid Arthritis	C0003873	GRP	2922	P07492	gastrin releasing peptide		172	0.524	0.769	0.0025347	0.02		1	2	0	2008	2017
Rheumatoid Arthritis	C0003873	GSK3B	2932	P49841	glycogen synthase kinase 3 beta	Kinase	393	0.43	0.846	0.95571	0.02		1	2	0	2011	2018
Rheumatoid Arthritis	C0003873	MSH6	2956	P52701	mutS homolog 6	Nucleic acid binding	296	0.462	0.731	3.6705e-05	0.02		1	2	0	2003	2003
Rheumatoid Arthritis	C0003873	SENP1	29843	Q9P0U3	SUMO specific peptidase 1	Enzyme	79	0.593	0.654	0.99358	0.02		1	2	0	2007	2010
Rheumatoid Arthritis	C0003873	A1CF	29974	Q9NQ94	APOBEC1 complementation factor		71	0.604	0.692	5.9218e-10	0.02		1	2	0	2004	2018
Rheumatoid Arthritis	C0003873	TBX21	30009	Q9UL17	T-box transcription factor 21	Transcription factor	124	0.541	0.808	0.99636	0.02		1	2	1	2009	2019
Rheumatoid Arthritis	C0003873	SLC40A1	30061	Q9NP59	solute carrier family 40 member 1	Transporter	101	0.57	0.731	0.98835	0.02		1	2	0	2018	2019
Rheumatoid Arthritis	C0003873	HDAC1	3065	Q13547	histone deacetylase 1	Epigenetic regulator	277	0.46	0.846	0.61427	0.02		1	2	0	2010	2015
Rheumatoid Arthritis	C0003873	HDGF	3068	P51858	heparin binding growth factor	Signaling	89	0.575	0.654	0.27272	0.02		1	2	0	1990	2004
Rheumatoid Arthritis	C0003873	ADGRE2	30817	Q9UHX3	adhesion G protein-coupled receptor E2	G-protein coupled receptor	86	0.581	0.615	2.7615e-28	0.02		1	2	0	2000	2010
Rheumatoid Arthritis	C0003873	HGF	3082	P14210	hepatocyte growth factor	Enzyme	671	0.374	0.885	0.99947	0.02		1	2	0	1997	2001
Rheumatoid Arthritis	C0003873	ANXA6	309	P08133	annexin A6		156	0.514	0.846	1.0804e-08	0.02		1	2	0	1998	2017
Rheumatoid Arthritis	C0003873	HIP1	3092	O00291	huntingtin interacting protein 1	Cellular structure	56	0.653	0.577	0.76173	0.02		1	2	0	2018	2018
Rheumatoid Arthritis	C0003873	NR4A1	3164	P22736	nuclear receptor subfamily 4 group A member 1	Nuclear receptor	216	0.49	0.731	0.37074	0.02		1	2	0	2002	2019
Rheumatoid Arthritis	C0003873	HRAS	3265	P01112	HRas proto-oncogene, GTPase	Enzyme modulator	698	0.378	0.885	0.079774	0.02		0.5	2	0	1995	2000
Rheumatoid Arthritis	C0003873	HSD11B2	3291	P80365	hydroxysteroid 11-beta dehydrogenase 2	Enzyme	163	0.532	0.808	0.11777	0.02		1	2	0	2006	2015
Rheumatoid Arthritis	C0003873	HSPA8	3312	P11142	heat shock protein family A (Hsp70) member 8		124	0.553	0.808	0.99863	0.02		0.5	2	0	2002	2018
Rheumatoid Arthritis	C0003873	BIRC5	332	O15392	baculoviral IAP repeat containing 5	Enzyme modulator	199	0.495	0.731	0.055854	0.02		1	2	0	2007	2016
Rheumatoid Arthritis	C0003873	DNAJB1	3337	P25685	DnaJ heat shock protein family (Hsp40) member B1		82	0.597	0.692	0.039437	0.02		1	2	0	2019	2019
Rheumatoid Arthritis	C0003873	ICA1	3382	Q05084	islet cell autoantigen 1		34	0.686	0.5	0.00099069	0.02		1	2	0	1995	1999
Rheumatoid Arthritis	C0003873	ID1	3397	P41134	inhibitor of DNA binding 1, HLH protein	Transcription factor	125	0.544	0.692	0.00031026	0.02		1	2	0	2001	2019
Rheumatoid Arthritis	C0003873	IFNGR1	3459	P15260	interferon gamma receptor 1	Receptor	153	0.529	0.692	0.015503	0.02		0.5	2	0	2006	2015
Rheumatoid Arthritis	C0003873	IGFBP1	3484	P08833	insulin like growth factor binding protein 1	Enzyme modulator	191	0.502	0.808	0.00094677	0.02		1	2	0	2017	2018
Rheumatoid Arthritis	C0003873	IGHA1	3493	P01876	immunoglobulin heavy constant alpha 1		64	0.617	0.692		0.02		1	2	0	1991	2017
Rheumatoid Arthritis	C0003873	APP	351	P05067	amyloid beta precursor protein	Enzyme modulator	485	0.422	0.846	0.046544	0.02		1	2	0	2011	2016
Rheumatoid Arthritis	C0003873	APRT	353	P07741	adenine phosphoribosyltransferase		384	0.423	0.846	5.4539e-13	0.02		1	2	0	2018	2019
Rheumatoid Arthritis	C0003873	KLK3	354	P07288	kallikrein related peptidase 3	Enzyme	358	0.443	0.885	4.4271e-06	0.02		1	2	0	1994	2016
Rheumatoid Arthritis	C0003873	IL1RAP	3556	Q9NPH3	interleukin 1 receptor accessory protein	Receptor	49	0.647	0.654	0.25846	0.02		1	2	0	2019	2020
Rheumatoid Arthritis	C0003873	IL5RA	3568	Q01344	interleukin 5 receptor subunit alpha	Signaling	48	0.647	0.654	2.6791e-08	0.02		0.5	2	0	1995	1998
Rheumatoid Arthritis	C0003873	IL9R	3581	Q01113	interleukin 9 receptor	Receptor	44	0.659	0.654	2.6805e-22	0.02		1	2	1	2009	2018
Rheumatoid Arthritis	C0003873	IL10RB	3588	Q08334	interleukin 10 receptor subunit beta	Receptor	50	0.636	0.577	2.5103e-06	0.02		1	2	0	2006	2013
Rheumatoid Arthritis	C0003873	IL11	3589	P20809	interleukin 11		244	0.481	0.808	0.00031772	0.02		1	2	0	2000	2018
Rheumatoid Arthritis	C0003873	IDO1	3620	P14902	indoleamine 2,3-dioxygenase 1		295	0.454	0.846	3.3013e-06	0.02		1	2	0	2011	2017
Rheumatoid Arthritis	C0003873	INHBA	3624	P08476	inhibin subunit beta A	Signaling	83	0.601	0.615	0.97979	0.02		0.5	2	0	1998	2006
Rheumatoid Arthritis	C0003873	INSR	3643	P06213	insulin receptor	Kinase	452	0.432	0.846	3.6145e-05	0.02		1	2	0	2016	2017
Rheumatoid Arthritis	C0003873	INSRR	3645	P14616	insulin receptor related receptor	Kinase	186	0.508	0.808	5.3976e-24	0.02		1	2	0	2017	2018
Rheumatoid Arthritis	C0003873	AQP9	366	O43315	aquaporin 9	Ion channel	100	0.565	0.808	0.24027	0.02		1	2	0	2016	2017
Rheumatoid Arthritis	C0003873	ITGA2	3673	P17301	integrin subunit alpha 2		166	0.522	0.731	6.2805e-11	0.02		0.5	2	0	2009	2018
Rheumatoid Arthritis	C0003873	ITGAE	3682	P38570	integrin subunit alpha E		95	0.579	0.692	3.9199e-20	0.02		1	2	0	2017	2019
Rheumatoid Arthritis	C0003873	ITGAX	3687	P20702	integrin subunit alpha X		170	0.504	0.769	1.3665e-15	0.02		1	2	0	2010	2012
Rheumatoid Arthritis	C0003873	AREG	374	P15514	amphiregulin	Signaling	221	0.487	0.769	0.35407	0.02		1	2	0	2006	2010
Rheumatoid Arthritis	C0003873	KCNMA1	3778	Q12791	potassium calcium-activated channel subfamily M alpha 1	Ion channel	205	0.518	0.846	0.99731	0.02		1	2	0	2017	2018
Rheumatoid Arthritis	C0003873	MALAT1	378938		metastasis associated lung adenocarcinoma transcript 1		336	0.435	0.846		0.02		1	2	0	2019	2019
Rheumatoid Arthritis	C0003873	KIR2DL3	3804	P43628	killer cell immunoglobulin like receptor, two Ig domains and long cytoplasmic tail 3	Receptor	57	0.612	0.654	2.6789e-09	0.02		1	2	0	2012	2015
Rheumatoid Arthritis	C0003873	KIR2DS5	3810	Q14953	killer cell immunoglobulin like receptor, two Ig domains and short cytoplasmic tail 5	Receptor	27	0.678	0.5		0.02		1	2	0	2010	2015
Rheumatoid Arthritis	C0003873	KLK1	3816	P06870	kallikrein 1	Enzyme	132	0.533	0.769	0.00015311	0.02		1	2	0	2007	2019
Rheumatoid Arthritis	C0003873	KNG1	3827	P01042	kininogen 1	Enzyme modulator	279	0.481	0.885	3.2071e-10	0.02		1	2	0	2017	2018
Rheumatoid Arthritis	C0003873	ARG1	383	P05089	arginase 1	Enzyme	273	0.476	0.846	0.00035944	0.02		1	2	0	2013	2020
Rheumatoid Arthritis	C0003873	KPNA1	3836	P52294	karyopherin subunit alpha 1	Transporter	22	0.736	0.577	0.99818	0.02		1	2	0	2008	2008
Rheumatoid Arthritis	C0003873	CCL4L1	388372	P13236;Q8NHW4	C-C motif chemokine ligand 4 like 1		135	0.534	0.885	0.33576	0.02		1	2	0	1994	1995
Rheumatoid Arthritis	C0003873	LDLR	3949	P01130	low density lipoprotein receptor		336	0.449	0.885	9.841e-24	0.02		1	2	0	2013	2017
Rheumatoid Arthritis	C0003873	LGALS2	3957	P05162	galectin 2	Signaling	27	0.7	0.385	0.020219	0.02		0.5	2	0	2008	2009
Rheumatoid Arthritis	C0003873	LGALS3BP	3959	Q08380	galectin 3 binding protein		127	0.546	0.769	2.679e-07	0.02		1	2	0	2000	2003
Rheumatoid Arthritis	C0003873	LGALS8	3964	O00214	galectin 8	Signaling	51	0.628	0.615	3.8769e-06	0.02		1	2	1	2009	2012
Rheumatoid Arthritis	C0003873	LIG4	3981	P49917	DNA ligase 4		293	0.478	0.846	4.1635e-06	0.02		1	2	0	2003	2009
Rheumatoid Arthritis	C0003873	LRPAP1	4043	P30533	LDL receptor related protein associated protein 1		95	0.579	0.731	4.4951e-07	0.02		1	2	0	2003	2003
Rheumatoid Arthritis	C0003873	SH2D1A	4068	O60880	SH2 domain containing 1A		160	0.525	0.731	0.38935	0.02		1	2	0	2001	2016
Rheumatoid Arthritis	C0003873	MIR132	406921		microRNA 132		222	0.485	0.846		0.02		1	2	0	2008	2019
Rheumatoid Arthritis	C0003873	MIR152	406943		microRNA 152		136	0.521	0.769		0.02		1	2	0	2014	2018
Rheumatoid Arthritis	C0003873	MIR17	406952		microRNA 17		270	0.459	0.846		0.02		1	2	0	2018	2018
Rheumatoid Arthritis	C0003873	MIR192	406967		microRNA 192		173	0.503	0.846		0.02		1	2	0	2017	2020
Rheumatoid Arthritis	C0003873	MIR210	406992		microRNA 210		277	0.46	0.846		0.02		1	2	0	2017	2018
Rheumatoid Arthritis	C0003873	MIR214	406996		microRNA 214		221	0.48	0.808		0.02		1	2	0	2017	2019
Rheumatoid Arthritis	C0003873	MIR222	407007		microRNA 222		210	0.486	0.808		0.02		1	2	0	2019	2019
Rheumatoid Arthritis	C0003873	MIR29A	407021		microRNA 29a		278	0.459	0.808		0.02		1	2	0	2014	2017
Rheumatoid Arthritis	C0003873	MIR30A	407029		microRNA 30a		218	0.478	0.808		0.02		1	2	0	2013	2014
Rheumatoid Arthritis	C0003873	MIR98	407054		microRNA 98		104	0.565	0.731		0.02		1	2	0	2016	2019
Rheumatoid Arthritis	C0003873	SMAD7	4092	O15105	SMAD family member 7	Transcription factor	269	0.47	0.769	0.54854	0.02		1	2	0	2016	2018
Rheumatoid Arthritis	C0003873	MCAM	4162	P43121	melanoma cell adhesion molecule	Cell adhesion	169	0.514	0.731	0.00015954	0.02		1	2	0	1999	2015
Rheumatoid Arthritis	C0003873	MET	4233	P08581	MET proto-oncogene, receptor tyrosine kinase	Kinase	594	0.38	0.846	0.96998	0.02		1	2	0	2001	2019
Rheumatoid Arthritis	C0003873	MFAP1	4236	P55081	microfibril associated protein 1	Extracellular structure	357	0.431	0.846	0.79602	0.02		1	2	0	2018	2019
Rheumatoid Arthritis	C0003873	MFAP4	4239	P55083	microfibril associated protein 4	Signaling	31	0.691	0.462	0.11416	0.02		1	2	0	2019	2020
Rheumatoid Arthritis	C0003873	MKI67	4288	P46013	marker of proliferation Ki-67		351	0.431	0.808	1.2598e-28	0.02		1	2	0	2001	2002
Rheumatoid Arthritis	C0003873	ASIP	434	P42127	agouti signaling protein	Signaling	89	0.584	0.692	0.016298	0.02		1	2	0	2004	2018
Rheumatoid Arthritis	C0003873	MOG	4340	Q16653	myelin oligodendrocyte glycoprotein	Enzyme modulator	136	0.546	0.731	0.13748	0.02		1	2	0	2011	2017
Rheumatoid Arthritis	C0003873	MRC1	4360	P22897	mannose receptor C-type 1		431	0.413	0.846	0.94335	0.02		1	2	0	2003	2017
Rheumatoid Arthritis	C0003873	MRE11	4361	P49959	MRE11 homolog, double strand break repair nuclease		171	0.527	0.808	1.264e-12	0.02		1	2	0	2009	2019
Rheumatoid Arthritis	C0003873	ZFAS1	441951		ZNFX1 antisense RNA 1		82	0.582	0.615		0.02		0.5	2	0	2018	2019
Rheumatoid Arthritis	C0003873	MIR346	442911		microRNA 346		52	0.631	0.615		0.02		1	2	0	2009	2011
Rheumatoid Arthritis	C0003873	ASPA	443	P45381	aspartoacylase		123	0.564	0.731	0.00041128	0.02		1	2	0	2004	2018
Rheumatoid Arthritis	C0003873	MST1	4485	P26927	macrophage stimulating 1	Enzyme	281	0.465	0.885	4.7831e-19	0.02		1	2	0	2015	2017
Rheumatoid Arthritis	C0003873	COX1	4512	P00395	cytochrome c oxidase subunit I	Enzyme	421	0.441	0.885		0.02		1	2	0	1994	2002
Rheumatoid Arthritis	C0003873	MUTYH	4595	Q9UIF7	mutY DNA glycosylase	Enzyme	156	0.521	0.769	1.2619e-18	0.02		1	2	2	2015	2017
Rheumatoid Arthritis	C0003873	MYO9B	4650	Q13459	myosin IXB		65	0.644	0.615	1	0.02		1	2	2	2007	2008
Rheumatoid Arthritis	C0003873	ATHS	470		atherosclerosis susceptibility (lipoprotein associated)		112	0.551	0.769		0.02		1	2	0	2003	2019
Rheumatoid Arthritis	C0003873	ATM	472	Q13315	ATM serine/threonine kinase	Kinase	684	0.374	0.885	5.5884e-47	0.02		1	2	0	2018	2019
Rheumatoid Arthritis	C0003873	NGF	4803	P01138	nerve growth factor	Signaling	616	0.391	0.885	0.82026	0.02		1	2	0	1993	2009
Rheumatoid Arthritis	C0003873	NHS	4810	Q6T4R5	NHS actin remodeling regulator		295	0.466	0.846	0.99999	0.02		1	2	1	2017	2019
Rheumatoid Arthritis	C0003873	NME1	4830	P15531	NME/NM23 nucleoside diphosphate kinase 1	Kinase	329	0.443	0.808	0.0031764	0.02		1	2	0	1996	2017
Rheumatoid Arthritis	C0003873	NOS1	4842	P29475	nitric oxide synthase 1		521	0.408	0.885	1	0.02		1	2	0	2009	2010
Rheumatoid Arthritis	C0003873	NOTCH3	4854	Q9UM47	notch receptor 3		418	0.435	0.808	0.40757	0.02		1	2	0	2001	2016
Rheumatoid Arthritis	C0003873	NPPA	4878	P01160	natriuretic peptide A		217	0.505	0.769	0.00054522	0.02		1	2	0	1993	2018
Rheumatoid Arthritis	C0003873	NT5E	4907	P21589	5'-nucleotidase ecto	Enzyme	376	0.436	0.885	2.2881e-11	0.02		1	2	0	1999	2019
Rheumatoid Arthritis	C0003873	ODC1	4953	P11926	ornithine decarboxylase 1	Enzyme	184	0.51	0.731	0.16966	0.02		1	2	0	2000	2018
Rheumatoid Arthritis	C0003873	OXA1L	5018	Q15070	OXA1L mitochondrial inner membrane protein	Transporter	75	0.59	0.731	1.8749e-10	0.02		1	2	0	2019	2019
Rheumatoid Arthritis	C0003873	G0S2	50486	P27469	G0/G1 switch 2		47	0.656	0.423	0.37788	0.02		1	2	0	2008	2014
Rheumatoid Arthritis	C0003873	NOX4	50507	Q9NPH5	NADPH oxidase 4	Enzyme	260	0.471	0.885	5.7555e-20	0.02		1	2	0	2006	2019
Rheumatoid Arthritis	C0003873	PAK1	5058	Q13153	p21 (RAC1) activated kinase 1	Kinase	221	0.494	0.808	0.0013306	0.02		1	2	0	2012	2019
Rheumatoid Arthritis	C0003873	PAM	5066	P19021	peptidylglycine alpha-amidating monooxygenase	Enzyme	155	0.542	0.692	6.934e-06	0.02		1	2	0	2002	2019
Rheumatoid Arthritis	C0003873	PAX5	5079	Q02548	paired box 5		199	0.487	0.654	0.99798	0.02		1	2	0	2013	2014
Rheumatoid Arthritis	C0003873	ASCC1	51008	Q8N9N2	activating signal cointegrator 1 complex subunit 1		209	0.495	0.846	2.6051e-14	0.02		1	2	1	2002	2015
Rheumatoid Arthritis	C0003873	ADIPOR1	51094	Q96A54	adiponectin receptor 1	Receptor	148	0.529	0.808	0.6584	0.02		1	2	1	2009	2011
Rheumatoid Arthritis	C0003873	PCNA	5111	P12004	proliferating cell nuclear antigen	Nucleic acid binding	581	0.382	0.846	0.97606	0.02		1	2	0	1997	2001
Rheumatoid Arthritis	C0003873	PLEKHO1	51177	Q53GL0	pleckstrin homology domain containing O1		44	0.638	0.615	0.48341	0.02		1	2	0	2018	2019
Rheumatoid Arthritis	C0003873	PDC	5132	P20941	phosducin		95	0.581	0.731	0.00010134	0.02		1	2	0	2012	2020
Rheumatoid Arthritis	C0003873	TNFRSF12A	51330	Q9NP84	TNF receptor superfamily member 12A		173	0.509	0.692	0.017995	0.02		1	2	0	2007	2012
Rheumatoid Arthritis	C0003873	TRPV2	51393	Q9Y5S1	transient receptor potential cation channel subfamily V member 2	Ion channel	90	0.581	0.615	7.9184e-13	0.02		1	2	0	2015	2019
Rheumatoid Arthritis	C0003873	PDE4A	5141	P27815	phosphodiesterase 4A		168	0.523	0.846	0.98167	0.02		1	2	0	2011	2019
Rheumatoid Arthritis	C0003873	PDE7A	5150	Q13946	phosphodiesterase 7A		40	0.659	0.577	0.0045645	0.02		1	2	0	2006	2018
Rheumatoid Arthritis	C0003873	PDGFRA	5156	P16234	platelet derived growth factor receptor alpha	Kinase	452	0.415	0.808	1	0.02		1	2	0	2007	2018
Rheumatoid Arthritis	C0003873	ENPP2	5168	Q13822	ectonucleotide pyrophosphatase/phosphodiesterase 2	Enzyme	95	0.582	0.769	0.0027913	0.02		1	2	0	2001	2015
Rheumatoid Arthritis	C0003873	ADA2	51816	Q9NZK5	adenosine deaminase 2	Enzyme	165	0.545	0.846	8.1396e-08	0.02		1	2	0	2003	2010
Rheumatoid Arthritis	C0003873	PGR	5241	P06401	progesterone receptor	Nuclear receptor	392	0.426	0.885	0.051042	0.02		1	2	0	2004	2009
Rheumatoid Arthritis	C0003873	PITX2	5308	Q99697	paired like homeodomain 2		248	0.489	0.808	0.97618	0.02		1	2	0	2011	2020
Rheumatoid Arthritis	C0003873	PLA2G4A	5321	P47712	phospholipase A2 group IVA	Enzyme	202	0.496	0.846	5.9817e-05	0.02		1	2	0	2004	2010
Rheumatoid Arthritis	C0003873	TREM2	54209	Q9NZC2	triggering receptor expressed on myeloid cells 2		239	0.519	0.769	3.2892e-09	0.02		1	2	0	2012	2018
Rheumatoid Arthritis	C0003873	POU2AF1	5450	Q16633	POU class 2 homeobox associating factor 1		70	0.608	0.615	0.56553	0.02		1	2	0	2017	2019
Rheumatoid Arthritis	C0003873	ARL15	54622	Q9NXU5	ADP ribosylation factor like GTPase 15		34	0.769	0.346	0.00093584	0.02		1	2	1	2013	2018
Rheumatoid Arthritis	C0003873	AHI1	54806	Q8N157	Abelson helper integration site 1		221	0.513	0.846	1.0773e-25	0.02		1	2	0	2000	2004
Rheumatoid Arthritis	C0003873	ATG16L1	55054	Q676U5	autophagy related 16 like 1		120	0.543	0.769	0.96452	0.02		1	2	0	2012	2019
Rheumatoid Arthritis	C0003873	NAT10	55226	Q9H0A0	N-acetyltransferase 10		133	0.536	0.769	4.1206e-22	0.02		1	2	0	2003	2019
Rheumatoid Arthritis	C0003873	PRELP	5549	P51888	proline and arginine rich end leucine rich repeat protein		26	0.695	0.5	4.7067e-05	0.02		1	2	0	2012	2018
Rheumatoid Arthritis	C0003873	CHD7	55636	Q9P2D1	chromodomain helicase DNA binding protein 7		419	0.441	0.846	1	0.02		1	2	0	2014	2018
Rheumatoid Arthritis	C0003873	WDR11	55717	Q9BZH6	WD repeat domain 11		179	0.524	0.808	1.3704e-08	0.02		1	2	0	2001	2007
Rheumatoid Arthritis	C0003873	MAP2K1	5604	Q02750	mitogen-activated protein kinase kinase 1	Kinase	389	0.439	0.846	0.89669	0.02		1	2	0	2010	2019
Rheumatoid Arthritis	C0003873	CCL28	56477	Q9NRJ3	C-C motif chemokine ligand 28		85	0.587	0.769	0.051599	0.02		1	2	0	2015	2018
Rheumatoid Arthritis	C0003873	SLC12A9	56996	Q9BXP2	solute carrier family 12 member 9	Transporter	280	0.454	0.769	1.1806e-15	0.02		1	2	0	2000	2003
Rheumatoid Arthritis	C0003873	CEMIP	57214	Q8WUJ3	cell migration inducing hyaluronidase 1		64	0.617	0.615	4.4023e-17	0.02		1	2	0	2013	2015
Rheumatoid Arthritis	C0003873	AICDA	57379	Q9GZX7	activation induced cytidine deaminase	Enzyme	265	0.463	0.885	9.2098e-06	0.02		1	2	0	2009	2010
Rheumatoid Arthritis	C0003873	MIR410	574434		microRNA 410		87	0.575	0.692		0.02		1	2	0	2019	2019
Rheumatoid Arthritis	C0003873	KIDINS220	57498	Q9ULH0	kinase D interacting substrate 220		145	0.534	0.769	0.073562	0.02		1	2	1	2009	2018
Rheumatoid Arthritis	C0003873	MIB1	57534	Q86YT6	mindbomb E3 ubiquitin protein ligase 1	Enzyme	329	0.438	0.769	3.3574e-88	0.02		1	2	0	2001	2002
Rheumatoid Arthritis	C0003873	PTN	5764	P21246	pleiotrophin	Signaling	164	0.515	0.808	0.0075073	0.02		1	2	0	2003	2017
Rheumatoid Arthritis	C0003873	CIP2A	57650	Q8TCG1	cellular inhibitor of PP2A		141	0.524	0.808	1.3591e-13	0.02		1	2	0	2012	2013
Rheumatoid Arthritis	C0003873	PHRF1	57661	Q9P1Y6	PHD and ring finger domains 1		17	0.743	0.346	0.056521	0.02		1	2	0	2011	2014
Rheumatoid Arthritis	C0003873	BAK1	578	Q16611	BCL2 antagonist/killer 1	Signaling	115	0.555	0.769	7.4028e-06	0.02		1	2	0	2007	2018
Rheumatoid Arthritis	C0003873	RAC2	5880	P15153	Rac family small GTPase 2	Enzyme modulator	119	0.556	0.731	0.96627	0.02		1	2	0	2007	2020
Rheumatoid Arthritis	C0003873	MOK	5891	Q9UQ07	MOK protein kinase	Kinase	251	0.476	0.769	8.8397e-22	0.02		1	2	0	2009	2014
Rheumatoid Arthritis	C0003873	RAF1	5894	P04049	Raf-1 proto-oncogene, serine/threonine kinase	Kinase	470	0.418	0.885	0.85295	0.02		1	2	0	2004	2013
Rheumatoid Arthritis	C0003873	BCHE	590	P06276	butyrylcholinesterase		392	0.447	0.923	1.0643e-13	0.02		1	2	0	2015	2019
Rheumatoid Arthritis	C0003873	PLAAT4	5920	Q9UL19	phospholipase A and acyltransferase 4		190	0.5	0.808	1.2234e-07	0.02		1	2	0	2008	2009
Rheumatoid Arthritis	C0003873	RB1	5925	P06400	RB transcriptional corepressor 1	Nucleic acid binding	339	0.444	0.885	1	0.02		1	2	0	2004	2018
Rheumatoid Arthritis	C0003873	UBL5	59286	Q9BZL1	ubiquitin like 5		29	0.686	0.5	0.016321	0.02		1	2	0	2018	2018
Rheumatoid Arthritis	C0003873	RBP2	5948	P50120	retinol binding protein 2		60	0.615	0.615	0.22089	0.02		1	2	0	1996	2005
Rheumatoid Arthritis	C0003873	RDX	5962	P35241	radixin	Cellular structure	80	0.593	0.615	0.85245	0.02		1	2	0	2014	2020
Rheumatoid Arthritis	C0003873	RNASE2	6036	P10153	ribonuclease A family member 2		61	0.621	0.692		0.02		1	2	1	2015	2019
Rheumatoid Arthritis	C0003873	BCL6	604	P41182	BCL6 transcription repressor		309	0.444	0.808	0.96038	0.02		0.5	2	0	2018	2019
Rheumatoid Arthritis	C0003873	RNF2	6045	Q99496	ring finger protein 2		63	0.608	0.615	0.99743	0.02		1	2	0	2009	2018
Rheumatoid Arthritis	C0003873	IGAN1	60498		IgA nephropathy		140	0.524	0.808		0.02		1	2	0	1994	2019
Rheumatoid Arthritis	C0003873	RORC	6097	P51449	RAR related orphan receptor C	Nuclear receptor	88	0.576	0.769	0.99985	0.02		1	2	0	2016	2019
Rheumatoid Arthritis	C0003873	RPL17	6139	P18621	ribosomal protein L17		104	0.559	0.731	0.92412	0.02		1	2	0	2004	2017
Rheumatoid Arthritis	C0003873	SAA3P	6290		serum amyloid A3, pseudogene		23	0.722	0.5		0.02		1	2	0	2001	2011
Rheumatoid Arthritis	C0003873	SAT1	6303	P21673	spermidine/spermine N1-acetyltransferase 1		135	0.539	0.808	0.8706	0.02		1	2	0	2000	2014
Rheumatoid Arthritis	C0003873	CCL4	6351	P13236;Q8NHW4	C-C motif chemokine ligand 4	Signaling	276	0.466	0.923	0.24134	0.02		1	2	1	1994	1995
Rheumatoid Arthritis	C0003873	CCL17	6361	Q92583	C-C motif chemokine ligand 17	Signaling	162	0.518	0.808	0.00013932	0.02		1	2	0	2001	2017
Rheumatoid Arthritis	C0003873	CCL19	6363	Q99731	C-C motif chemokine ligand 19	Signaling	126	0.542	0.692	0.31691	0.02		1	2	0	2017	2017
Rheumatoid Arthritis	C0003873	CCL22	6367	O00626	C-C motif chemokine ligand 22	Signaling	182	0.5	0.846	0.0084014	0.02		1	2	0	2010	2017
Rheumatoid Arthritis	C0003873	CCL25	6370	O15444	C-C motif chemokine ligand 25	Signaling	61	0.61	0.692	0.015241	0.02		1	2	0	2010	2014
Rheumatoid Arthritis	C0003873	SDC2	6383	P34741	syndecan 2	Extracellular structure	120	0.536	0.808	0.4049	0.02		1	2	0	2005	2012
Rheumatoid Arthritis	C0003873	TINAGL1	64129	Q9GZM7	tubulointerstitial nephritis antigen like 1	Enzyme	38	0.659	0.538	0.00032933	0.02		1	2	0	2012	2013
Rheumatoid Arthritis	C0003873	SEMA4A	64218	Q9H3S1	semaphorin 4A	Signaling	141	0.569	0.692	1.8394e-05	0.02		1	2	0	2015	2015
Rheumatoid Arthritis	C0003873	CLEC7A	64581	Q9BXN2	C-type lectin domain containing 7A		126	0.553	0.769	5.5087e-12	0.02		1	2	1	2010	2013
Rheumatoid Arthritis	C0003873	AGXT2	64902	Q9BYV1	alanine--glyoxylate aminotransferase 2		25	0.729	0.385	3.7108e-28	0.02		1	2	0	2017	2019
Rheumatoid Arthritis	C0003873	SLC2A3	6515	P11169	solute carrier family 2 member 3	Transporter	144	0.534	0.769	0.010333	0.02		1	2	0	2014	2019
Rheumatoid Arthritis	C0003873	SLC6A2	6530	P23975	solute carrier family 6 member 2	Transporter	238	0.49	0.846	0.081524	0.02		1	2	0	2019	2020
Rheumatoid Arthritis	C0003873	SUMO3	6612	P55854	small ubiquitin like modifier 3		30	0.686	0.538	0.32841	0.02		1	2	0	2013	2019
Rheumatoid Arthritis	C0003873	SUMO2	6613	P61956	small ubiquitin like modifier 2		42	0.666	0.615	0.86943	0.02		1	2	0	2013	2019
Rheumatoid Arthritis	C0003873	SNCA	6622	P37840	synuclein alpha	Transporter	449	0.427	0.885	0.8829	0.02		1	2	0	2004	2017
Rheumatoid Arthritis	C0003873	SOD1	6647	P00441	superoxide dismutase 1	Enzyme	689	0.379	0.962	0.1773	0.02		1	2	0	2008	2008
Rheumatoid Arthritis	C0003873	SOD3	6649	P08294	superoxide dismutase 3	Enzyme	138	0.531	0.808	0.00072272	0.02		1	2	0	2001	2009
Rheumatoid Arthritis	C0003873	SPARC	6678	P09486	secreted protein acidic and cysteine rich	Signaling	344	0.445	0.846	0.89148	0.02		1	2	0	2015	2019
Rheumatoid Arthritis	C0003873	SSRP1	6749	Q08945	structure specific recognition protein 1		86	0.575	0.731	0.99585	0.02		1	2	0	2003	2017
Rheumatoid Arthritis	C0003873	SSTR4	6754	P31391	somatostatin receptor 4	G-protein coupled receptor	273	0.469	0.846	3.6978e-13	0.02		1	2	0	1999	2004
Rheumatoid Arthritis	C0003873	STAT5A	6776	P42229	signal transducer and activator of transcription 5A	Nucleic acid binding	318	0.445	0.808	0.99994	0.02		1	2	0	2012	2019
Rheumatoid Arthritis	C0003873	STAT6	6778	P42226	signal transducer and activator of transcription 6	Nucleic acid binding	281	0.475	0.808	0.98849	0.02		1	2	0	2000	2010
Rheumatoid Arthritis	C0003873	BRS3	680	P32247	bombesin receptor subtype 3	G-protein coupled receptor	261	0.474	0.846	0.94849	0.02		1	2	0	1999	2004
Rheumatoid Arthritis	C0003873	CNTN2	6900	Q02246	contactin 2	Receptor	99	0.581	0.692	0.0021095	0.02		1	2	0	1995	2003
Rheumatoid Arthritis	C0003873	TBCA	6902	O75347	tubulin folding cofactor A	Chaperone	43	0.682	0.538	0.16004	0.02		1	2	0	2018	2019
Rheumatoid Arthritis	C0003873	GCFC2	6936	P16383	GC-rich sequence DNA-binding factor 2	Nucleic acid binding	21	0.722	0.462	2.5566e-24	0.02		1	2	0	2019	2019
Rheumatoid Arthritis	C0003873	TG	7038	P01266	thyroglobulin	Enzyme modulator	240	0.48	0.808	2.8802e-59	0.02		1	2	1	2018	2018
Rheumatoid Arthritis	C0003873	TGFA	7039	P01135	transforming growth factor alpha	Signaling	376	0.432	0.885	0.71981	0.02		1	2	0	1993	2005
Rheumatoid Arthritis	C0003873	TGM2	7052	P21980	transglutaminase 2	Enzyme	315	0.445	0.808	6.8118e-18	0.02		1	2	0	2007	2013
Rheumatoid Arthritis	C0003873	THBD	7056	P07204	thrombomodulin		303	0.457	0.769	0.053769	0.02		1	2	0	2012	2018
Rheumatoid Arthritis	C0003873	THOP1	7064	P52888	thimet oligopeptidase 1	Enzyme	91	0.573	0.846	0.0001213	0.02		1	2	0	2017	2017
Rheumatoid Arthritis	C0003873	THY1	7070	P04216	Thy-1 cell surface antigen		197	0.496	0.808	0.049895	0.02		1	2	0	2017	2019
Rheumatoid Arthritis	C0003873	TIA1	7072	P31483	TIA1 cytotoxic granule associated RNA binding protein		96	0.595	0.577	0.27493	0.02		1	2	0	2006	2007
Rheumatoid Arthritis	C0003873	TLR1	7096	Q15399	toll like receptor 1		198	0.496	0.808	5.8704e-23	0.02		1	2	1	2011	2017
Rheumatoid Arthritis	C0003873	TTR	7276	P02766	transthyretin	Transporter	461	0.423	0.885	0.51566	0.02		1	2	0	2015	2019
Rheumatoid Arthritis	C0003873	POTEF	728378	A5A3E0	POTE ankyrin domain family member F		215	0.481	0.885	5.4522e-06	0.02		1	2	0	2018	2019
Rheumatoid Arthritis	C0003873	TNFRSF4	7293	P43489	TNF receptor superfamily member 4		123	0.547	0.692	0.00015133	0.02		1	2	0	2017	2019
Rheumatoid Arthritis	C0003873	TYROBP	7305	O43914	transmembrane immune signaling adaptor TYROBP		135	0.573	0.769	0.20238	0.02		0.5	2	0	2014	2015
Rheumatoid Arthritis	C0003873	UQCRFS1	7386	P47985	ubiquinol-cytochrome c reductase, Rieske iron-sulfur polypeptide 1		109	0.558	0.654	0.18923	0.02		1	2	0	1994	1996
Rheumatoid Arthritis	C0003873	VPREB1	7441	P12018	V-set pre-B cell surrogate light chain 1	Immune response	28	0.695	0.5	0.096491	0.02		1	2	0	2011	2014
Rheumatoid Arthritis	C0003873	WARS1	7453	P23381	tryptophanyl-tRNA synthetase 1	Enzyme	60	0.65	0.654	0.30288	0.02		1	2	0	2015	2019
Rheumatoid Arthritis	C0003873	WNT3	7473	P56703	Wnt family member 3	Signaling	140	0.536	0.808	0.87515	0.02		0.5	2	0	2009	2018
Rheumatoid Arthritis	C0003873	WNT10B	7480	O00744	Wnt family member 10B	Signaling	90	0.576	0.654	0.0003616	0.02		1	2	0	2006	2014
Rheumatoid Arthritis	C0003873	YWHAZ	7534	P63104	tyrosine 3-monooxygenase/tryptophan 5-monooxygenase activation protein zeta	Chaperone	247	0.475	0.846	0.93965	0.02		1	2	0	2004	2011
Rheumatoid Arthritis	C0003873	CA1	759	P00915	carbonic anhydrase 1		66	0.623	0.769	4.7481e-11	0.02		1	2	1	2001	2018
Rheumatoid Arthritis	C0003873	IL1R2	7850	P27930	interleukin 1 receptor type 2	Receptor	76	0.593	0.846	6.5372e-15	0.02		1	2	0	2012	2018
Rheumatoid Arthritis	C0003873	IRX1	79192	P78414	iroquois homeobox 1	Transcription factor	28	0.695	0.538	0.0004765	0.02		1	2	0	2013	2016
Rheumatoid Arthritis	C0003873	ADIPOR2	79602	Q86V24	adiponectin receptor 2	Receptor	103	0.564	0.731	0.36218	0.02		1	2	1	2009	2011
Rheumatoid Arthritis	C0003873	RHBDF2	79651	Q6PJF5	rhomboid 5 homolog 2	Enzyme	90	0.595	0.538	0.0011919	0.02		1	2	0	2018	2019
Rheumatoid Arthritis	C0003873	ASRGL1	80150	Q7L266	asparaginase and isoaspartyl peptidase 1	Enzyme	205	0.494	0.808	2.7632e-05	0.02		1	2	0	2003	2019
Rheumatoid Arthritis	C0003873	TAM	8205		Myeloproliferative syndrome, transient (transient abnormal		141	0.528	0.731		0.02		1	2	0	2017	2018
Rheumatoid Arthritis	C0003873	CAPG	822	P40121	capping actin protein, gelsolin like	Cellular structure	111	0.548	0.731	9.357e-14	0.02		1	2	0	2018	2019
Rheumatoid Arthritis	C0003873	FCRL4	83417	Q96PJ5	Fc receptor like 4	Cell adhesion	35	0.67	0.5	7.9109e-10	0.02		1	2	0	2015	2017
Rheumatoid Arthritis	C0003873	JAM3	83700	Q9BX67	junctional adhesion molecule 3		66	0.619	0.654	0.0006158	0.02		1	2	0	2007	2008
Rheumatoid Arthritis	C0003873	LOH19CR1	8378		loss of heterozygosity, 19, chromosomal region 1		96	0.569	0.808		0.02		1	2	0	2017	2019
Rheumatoid Arthritis	C0003873	CASP5	838	P51878	caspase 5	Enzyme	47	0.653	0.5	1.752e-16	0.02		0.5	2	2	2017	2018
Rheumatoid Arthritis	C0003873	ROPN1L	83853	Q96C74	rhophilin associated tail protein 1 like		62	0.617	0.692	2.7455e-06	0.02		1	2	0	2004	2018
Rheumatoid Arthritis	C0003873	CASP7	840	P55210	caspase 7	Enzyme	83	0.581	0.654	5.3589e-05	0.02		0.5	2	1	2007	2008
Rheumatoid Arthritis	C0003873	NLRC5	84166	Q86WI3	NLR family CARD domain containing 5	Enzyme	47	0.653	0.5	9.4211e-08	0.02		1	2	0	2017	2019
Rheumatoid Arthritis	C0003873	MINDY4	84182	Q4G0A6	MINDY lysine 48 deubiquitinase 4		122	0.538	0.731	3.2175e-19	0.02		1	2	0	2013	2018
Rheumatoid Arthritis	C0003873	CUL1	8454	Q13616	cullin 1	Enzyme	58	0.617	0.615	1	0.02		1	2	0	2005	2011
Rheumatoid Arthritis	C0003873	IL17RC	84818	Q8NAC3	interleukin 17 receptor C		65	0.633	0.615	2.3004e-14	0.02		0.5	2	0	2013	2018
Rheumatoid Arthritis	C0003873	SEMA7A	8482	O75326	semaphorin 7A (John Milton Hagen blood group)	Signaling	53	0.636	0.615	0.17976	0.02		1	2	0	2017	2020
Rheumatoid Arthritis	C0003873	UBASH3B	84959	Q8TF42	ubiquitin associated and SH3 domain containing B		104	0.561	0.769	4.7054e-05	0.02		1	2	0	1998	2017
Rheumatoid Arthritis	C0003873	CAV1	857	Q03135	caveolin 1	Enzyme modulator	633	0.388	0.885	0.008274	0.02		1	2	0	2017	2018
Rheumatoid Arthritis	C0003873	SERPINH1	871	P50454	serpin family H member 1	Enzyme modulator	148	0.545	0.769	0.027553	0.02		1	2	0	1998	2005
Rheumatoid Arthritis	C0003873	TNFSF12	8742	O43508	TNF superfamily member 12		123	0.556	0.769	0.76997	0.02		1	2	0	2007	2012
Rheumatoid Arthritis	C0003873	TNFRSF10B	8795	O14763	TNF receptor superfamily member 10b		179	0.505	0.769	0.00019928	0.02		1	2	0	2003	2005
Rheumatoid Arthritis	C0003873	IL18RAP	8807	O95256	interleukin 18 receptor accessory protein	Receptor	41	0.674	0.577	0.0021796	0.02		1	2	0	2003	2017
Rheumatoid Arthritis	C0003873	NRP1	8829	O14786	neuropilin 1		246	0.476	0.808	0.98584	0.02		1	2	0	2006	2012
Rheumatoid Arthritis	C0003873	CCN6	8838	O95389	cellular communication network factor 6	Signaling	126	0.568	0.731	0.00061942	0.02		1	2	0	2004	2015
Rheumatoid Arthritis	C0003873	SPHK1	8877	Q9NYA1	sphingosine kinase 1	Kinase	236	0.48	0.808	3.0327e-07	0.02		1	2	0	2014	2019
Rheumatoid Arthritis	C0003873	MBD4	8930	O95243	methyl-CpG binding domain 4, DNA glycosylase	Enzyme	62	0.61	0.615	1.9706e-14	0.02		0.5	2	2	2012	2012
Rheumatoid Arthritis	C0003873	MBD2	8932	Q9UBB5	methyl-CpG binding domain protein 2	Epigenetic regulator	256	0.466	0.846	0.34957	0.02		1	2	0	2018	2019
Rheumatoid Arthritis	C0003873	PGLYRP1	8993	O75594	peptidoglycan recognition protein 1		20	0.78	0.346	1.7919e-05	0.02		1	2	1	2015	2019
Rheumatoid Arthritis	C0003873	PSTPIP1	9051	O43586	proline-serine-threonine phosphatase interacting protein 1	Cellular structure	54	0.65	0.577	2.4606e-06	0.02		1	2	0	2002	2016
Rheumatoid Arthritis	C0003873	CD1D	912	P15813	CD1d molecule		140	0.532	0.769	1.8805e-06	0.02		1	2	0	2003	2009
Rheumatoid Arthritis	C0003873	PDCD5	9141	O14737	programmed cell death 5	Enzyme modulator	67	0.61	0.538	0.0036424	0.02		1	2	0	2007	2013
Rheumatoid Arthritis	C0003873	INTS4	92105	Q96HW7	integrator complex subunit 4		23	0.705	0.538	1.1349e-11	0.02		0.5	2	0	2009	2018
Rheumatoid Arthritis	C0003873	CD8A	925	P01732	CD8a molecule		87	0.587	0.769	1.6806e-05	0.02		0.5	2	0	1992	1992
Rheumatoid Arthritis	C0003873	DNER	92737	Q8NFT8	delta/notch like EGF repeat containing		203	0.493	0.769	0.1859	0.02		1	2	0	2016	2019
Rheumatoid Arthritis	C0003873	KLF4	9314	O43474	Kruppel like factor 4	Nucleic acid binding	307	0.449	0.769	0.99714	0.02		1	2	0	2016	2018
Rheumatoid Arthritis	C0003873	CD22	933	P20273	CD22 molecule		106	0.556	0.615	0.8044	0.02		1	2	0	1999	2019
Rheumatoid Arthritis	C0003873	TNFRSF8	943	P28908	TNF receptor superfamily member 8		301	0.444	0.808	0.86407	0.02		1	2	0	2000	2003
Rheumatoid Arthritis	C0003873	ADAMTS3	9508	O15072	ADAM metallopeptidase with thrombospondin type 1 motif 3	Enzyme	116	0.581	0.808	1.0278e-10	0.02		1	2	0	2012	2015
Rheumatoid Arthritis	C0003873	TBPL1	9519	P62380	TATA-box binding protein like 1	Transcription factor	198	0.506	0.846	0.37902	0.02		0.5	2	0	2000	2019
Rheumatoid Arthritis	C0003873	CCL4L2	9560	P13236;Q8NHW4	C-C motif chemokine ligand 4 like 2		133	0.535	0.885	0.088586	0.02		1	2	0	1994	1995
Rheumatoid Arthritis	C0003873	CD48	962	P09326	CD48 molecule		74	0.592	0.692	1.7302e-05	0.02		1	2	0	1990	1990
Rheumatoid Arthritis	C0003873	IKBKE	9641	Q14164	inhibitor of nuclear factor kappa B kinase subunit epsilon	Kinase	79	0.597	0.731	0.0090053	0.02		1	2	0	2005	2017
Rheumatoid Arthritis	C0003873	SDC3	9672	O75056	syndecan 3	Extracellular structure	30	0.711	0.654	0.41455	0.02		1	2	0	2005	2019
Rheumatoid Arthritis	C0003873	FAM53B	9679	Q14153	family with sequence similarity 53 member B		28	0.716	0.423	0.85523	0.02		1	2	0	2010	2017
Rheumatoid Arthritis	C0003873	CD70	970	P32970	CD70 molecule		127	0.542	0.692	0.010394	0.02		1	2	0	2007	2016
Rheumatoid Arthritis	C0003873	HDAC9	9734	Q9UKV0	histone deacetylase 9	Epigenetic regulator	340	0.439	0.846	0.99973	0.02		1	2	0	2012	2015
Rheumatoid Arthritis	C0003873	ADGRE5	976	P48960	adhesion G protein-coupled receptor E5	G-protein coupled receptor	74	0.601	0.538	3.0761e-06	0.02		1	2	0	2000	2010
Rheumatoid Arthritis	C0003873	PIEZO1	9780	Q92508	piezo type mechanosensitive ion channel component 1	Ion channel	130	0.552	0.769	3.9379e-21	0.02		1	2	0	2001	2002
Rheumatoid Arthritis	C0003873	KEAP1	9817	Q14145	kelch like ECH associated protein 1		251	0.475	0.808	0.00038766	0.02		1	2	0	2018	2019
Rheumatoid Arthritis	C0003873	SPATA2	9825	Q9UM82	spermatogenesis associated 2		107	0.556	0.615	0.97889	0.02		1	2	0	2004	2017
Rheumatoid Arthritis	C0003873	CDKN2B-AS1	100048912		CDKN2B antisense RNA 1		213	0.491	0.769		0.01		1	1	3	2019	2019
Rheumatoid Arthritis	C0003873	TEC	100124696		transient erythroblastopenia of childhood		40	0.659	0.577		0.01		1	1	0	2017	2017
Rheumatoid Arthritis	C0003873	MIR708	100126333		microRNA 708		86	0.57	0.692		0.01		1	1	0	2018	2018
Rheumatoid Arthritis	C0003873	MIR887	100126347		microRNA 887		6	0.839	0.231		0.01		1	1	0	2017	2017
Rheumatoid Arthritis	C0003873	C20orf181	100128998		chromosome 20 open reading frame 181		246	0.479	0.885		0.01		1	1	0	2019	2019
Rheumatoid Arthritis	C0003873	HDAC6	10013	Q9UBN7	histone deacetylase 6	Epigenetic regulator	288	0.465	0.846	1	0.01		0	1	0	2016	2016
Rheumatoid Arthritis	C0003873	HDAC5	10014	Q9UQL6	histone deacetylase 5	Epigenetic regulator	114	0.552	0.769	1	0.01		1	1	0	2016	2016
Rheumatoid Arthritis	C0003873	BCL2L11	10018	O43521	BCL2 like 11		173	0.51	0.731	0.88857	0.01		1	1	0	2015	2015
Rheumatoid Arthritis	C0003873	TRAP	100187907		triiodothyronine receptor auxiliary protein		80	0.579	0.731		0.01		1	1	0	2014	2014
Rheumatoid Arthritis	C0003873	MIR1246	100302142		microRNA 1246		76	0.592	0.808		0.01		1	1	0	2015	2015
Rheumatoid Arthritis	C0003873	MIR1908	100302263		microRNA 1908		37	0.67	0.577		0.01		1	1	0	2018	2018
Rheumatoid Arthritis	C0003873	TMED7-TICAM2	100302736	Q86XR7;Q9Y3B3	TMED7-TICAM2 readthrough		329	0.438	0.769	0.0025936	0.01		1	1	0	2005	2005
Rheumatoid Arthritis	C0003873	MIR762	100313837		microRNA 762		13	0.769	0.423		0.01		1	1	0	2018	2018
Rheumatoid Arthritis	C0003873	AAA1	100329167		aortic aneurysm, familial abdominal 1		29	0.695	0.615		0.01		1	1	0	2016	2016
Rheumatoid Arthritis	C0003873	PARP2	10038	Q9UGN5	poly(ADP-ribose) polymerase 2		40	0.663	0.538	2.3289e-13	0.01		1	1	0	2019	2019
Rheumatoid Arthritis	C0003873	DNAJB6	10049	O75190	DnaJ heat shock protein family (Hsp40) member B6		65	0.659	0.462	0.85436	0.01		1	1	0	1999	1999
Rheumatoid Arthritis	C0003873	SLC17A4	10050	Q9Y2C5	solute carrier family 17 member 4	Transporter	15	0.78	0.385	1.5714e-09	0.01		1	1	0	2017	2017
Rheumatoid Arthritis	C0003873	GAPLINC	100505592		gastric adenocarcinoma associated, positive CD44 regulator, long intergenic non-coding RNA		20	0.736	0.269		0.01		1	1	0	2018	2018
Rheumatoid Arthritis	C0003873	LOC100505909	100505909		histidine-rich glycoprotein		17	0.722	0.385		0.01		1	1	0	2018	2018
Rheumatoid Arthritis	C0003873	LOC100506023	100506023		uncharacterized LOC100506023		1	1	0.115		0.01		1	1	3	2016	2016
Rheumatoid Arthritis	C0003873	CNNM3-DT	100506036		CNNM3 divergent transcript		1	1	0.115		0.01		1	1	0	2016	2016
Rheumatoid Arthritis	C0003873	OCLN	100506658	Q16625	occludin		195	0.507	0.846	8.5583e-07	0.01		1	1	0	2018	2018
Rheumatoid Arthritis	C0003873	CASP12	100506742	Q6UXS9	caspase 12 (gene/pseudogene)		44	0.638	0.808	0.00012749	0.01		1	1	0	2014	2014
Rheumatoid Arthritis	C0003873	H3P43	100506811		H3 histone pseudogene 43		1	1	0.115		0.01		1	1	0	2017	2017
Rheumatoid Arthritis	C0003873	P2RX5-TAX1BP3	100533970		P2RX5-TAX1BP3 readthrough (NMD candidate)		91	0.588	0.769		0.01		1	1	0	2010	2010
Rheumatoid Arthritis	C0003873	DNM1L	10059	O00429	dynamin 1 like	Enzyme modulator	273	0.475	0.808	0.00056753	0.01		1	1	0	2020	2020
Rheumatoid Arthritis	C0003873	MIR4701	100616262		microRNA 4701		2	0.931	0.192		0.01		1	1	0	2019	2019
Rheumatoid Arthritis	C0003873	MIR4764	100616295		microRNA 4764		1	1	0.115		0.01		1	1	0	2015	2015
Rheumatoid Arthritis	C0003873	PSC	100653366		Cholangitis, primary sclerosing		67	0.603	0.731		0.01		1	1	0	1997	1997
Rheumatoid Arthritis	C0003873	PTPRU	10076	Q92729	protein tyrosine phosphatase receptor type U	Enzyme	88	0.581	0.654	0.39251	0.01		1	1	0	2017	2017
Rheumatoid Arthritis	C0003873	MIR5571	100847006		microRNA 5571		3	0.89	0.154		0.01		1	1	0	2019	2019
Rheumatoid Arthritis	C0003873	MIR5100	100847014		microRNA 5100		16	0.769	0.269		0.01		1	1	0	2018	2018
Rheumatoid Arthritis	C0003873	G3BP1	10146	Q13283	G3BP stress granule assembly factor 1	Nucleic acid binding	78	0.597	0.654	0.033122	0.01		1	1	0	2003	2003
Rheumatoid Arthritis	C0003873	CHST4	10164	Q8NCG5	carbohydrate sulfotransferase 4		12	0.792	0.269	2.0001e-09	0.01		1	1	0	2005	2005
Rheumatoid Arthritis	C0003873	CDK4	1019	P11802	cyclin dependent kinase 4	Kinase	433	0.412	0.808	0.062909	0.01		1	1	0	2006	2006
Rheumatoid Arthritis	C0003873	CDK7	1022	P50613	cyclin dependent kinase 7	Kinase	89	0.566	0.731	4.4725e-07	0.01		1	1	0	2018	2018
Rheumatoid Arthritis	C0003873	GDF11	10220	O95390	growth differentiation factor 11	Signaling	86	0.584	0.692	0.97645	0.01		1	1	0	2019	2019
Rheumatoid Arthritis	C0003873	RASGRP2	10235	Q7LDG7	RAS guanyl releasing protein 2	Enzyme modulator	18	0.769	0.231	0.2436	0.01		1	1	0	2018	2018
Rheumatoid Arthritis	C0003873	SLC17A2	10246	O00624	solute carrier family 17 member 2	Transporter	13	0.805	0.269	1.4228e-06	0.01		1	1	0	2018	2018
Rheumatoid Arthritis	C0003873	MIR6089	102464837		microRNA 6089		2	0.931	0.192		0.01		1	1	0	2019	2019
Rheumatoid Arthritis	C0003873	MIR6716	102466719		microRNA 6716		6	0.861	0.192		0.01		0	1	0	2017	2017
Rheumatoid Arthritis	C0003873	MIR6785	102466911		microRNA 6785		2	0.931	0.154		0.01		1	1	0	2019	2019
Rheumatoid Arthritis	C0003873	CDK2AP2	10263	O75956	cyclin dependent kinase 2 associated protein 2	Enzyme modulator	117	0.544	0.808	0.78801	0.01		1	1	0	1990	1990
Rheumatoid Arthritis	C0003873	IRX5	10265	P78411	iroquois homeobox 5	Transcription factor	63	0.623	0.846	0.9747	0.01		1	1	0	2019	2019
Rheumatoid Arthritis	C0003873	THRIL	102659353		TNF and HNRNPL related immunoregulatory long non-coding RNA		16	0.743	0.5		0.01		1	1	0	2019	2019
Rheumatoid Arthritis	C0003873	CDKN1B	1027	P46527	cyclin dependent kinase inhibitor 1B		454	0.409	0.769	0.62376	0.01		1	1	0	2015	2015
Rheumatoid Arthritis	C0003873	FSTL3	10272	O95633	follistatin like 3	Enzyme modulator	33	0.695	0.423	0.68658	0.01		0	1	0	2005	2005
Rheumatoid Arthritis	C0003873	LOC102724334	102724334	P57053	histone H2B type F-S-like		22	0.711	0.615		0.01		1	1	0	2019	2019
Rheumatoid Arthritis	C0003873	LOC102725035	102725035	O75022	leukocyte immunoglobulin-like receptor subfamily B member 3		6	0.839	0.231		0.01		1	1	0	2016	2016
Rheumatoid Arthritis	C0003873	LILRB2	10288		leukocyte immunoglobulin like receptor B2		56	0.623	0.615	1.2812e-14	0.01		1	1	0	2002	2002
Rheumatoid Arthritis	C0003873	DNAJA2	10294	O60884	DnaJ heat shock protein family (Hsp40) member A2		10	0.839	0.308	0.99796	0.01		1	1	0	1999	1999
Rheumatoid Arthritis	C0003873	ADAR	103	P55265	adenosine deaminase RNA specific	Enzyme	256	0.501	0.808	0.026282	0.01		1	1	0	2020	2020
Rheumatoid Arthritis	C0003873	CDKN2C	1031	P42773	cyclin dependent kinase inhibitor 2C		149	0.527	0.654	0.39526	0.01		1	1	0	2006	2006
Rheumatoid Arthritis	C0003873	CRISP3	10321	P54108	cysteine rich secretory protein 3	Immune response	31	0.716	0.577	2.565e-06	0.01		1	1	0	2019	2019
Rheumatoid Arthritis	C0003873	CDKN3	1033	Q16667	cyclin dependent kinase inhibitor 3		150	0.514	0.769	0.0019455	0.01		1	1	0	2006	2006
Rheumatoid Arthritis	C0003873	CDR1-AS	103611090		CDR1 antisense RNA		51	0.623	0.654		0.01		1	1	0	2019	2019
Rheumatoid Arthritis	C0003873	CPQ	10404	Q9Y646	carboxypeptidase Q	Enzyme	87	0.579	0.769	1.3154e-14	0.01		1	1	0	2002	2002
Rheumatoid Arthritis	C0003873	SPAG11B	10407	Q08648;Q6PDA7	sperm associated antigen 11B		44	0.65	0.731	0.027751	0.01		1	1	0	2009	2009
Rheumatoid Arthritis	C0003873	YAP1	10413	P46937	Yes associated protein 1	Enzyme modulator	374	0.432	0.808	0.99918	0.01		1	1	0	2019	2019
Rheumatoid Arthritis	C0003873	PRMT5	10419	O14744	protein arginine methyltransferase 5	Epigenetic regulator	131	0.539	0.769	0.99999	0.01		1	1	0	2017	2017
Rheumatoid Arthritis	C0003873	CFDP1	10428	Q9UEE9	craniofacial development protein 1		71	0.619	0.615	0.0036535	0.01		1	1	0	2014	2014
Rheumatoid Arthritis	C0003873	TMEM147	10430	Q9BVK8	transmembrane protein 147	Receptor	4	0.861	0.192	0.00014005	0.01		1	1	0	2019	2019
Rheumatoid Arthritis	C0003873	MERTK	10461	Q12866	MER proto-oncogene, tyrosine kinase	Kinase	154	0.531	0.692	2.6593e-11	0.01		1	1	0	2018	2018
Rheumatoid Arthritis	C0003873	CLEC10A	10462	Q8IUN9	C-type lectin domain containing 10A	Receptor	64	0.606	0.692	7.7599e-06	0.01		1	1	0	2006	2006
Rheumatoid Arthritis	C0003873	FST	10468	P19883	follistatin	Enzyme modulator	182	0.513	0.731	0.98014	0.01		1	1	0	2019	2019
Rheumatoid Arthritis	C0003873	CREB3	10488	O43889	cAMP responsive element binding protein 3		39	0.663	0.654	1.8489e-05	0.01		1	1	0	2006	2006
Rheumatoid Arthritis	C0003873	SEMA6B	10501	Q9H3T3	semaphorin 6B	Signaling	13	0.78	0.231	0.06227	0.01		1	1	0	2018	2018
Rheumatoid Arthritis	C0003873	CEBPB	1051	P17676	CCAAT enhancer binding protein beta	Transcription factor	182	0.508	0.731	0.35809	0.01		1	1	0	2015	2015
Rheumatoid Arthritis	C0003873	SEMA3C	10512	Q99985	semaphorin 3C	Signaling	71	0.619	0.731	0.00087445	0.01		1	1	0	2004	2004
Rheumatoid Arthritis	C0003873	MYBBP1A	10514	Q9BQG0	MYB binding protein 1a	Enzyme	31	0.695	0.615	5.2346e-42	0.01		1	1	0	2003	2003
Rheumatoid Arthritis	C0003873	CIB1	10519	Q99828	calcium and integrin binding 1		275	0.458	0.769	0.00032612	0.01		1	1	0	2015	2015
Rheumatoid Arthritis	C0003873	ZNRD2	10534	O60232	zinc ribbon domain containing 2		311	0.443	0.769	1.8426e-07	0.01		1	1	0	2005	2005
Rheumatoid Arthritis	C0003873	UPK3B	105375355	Q9BT76	uroplakin 3B		82	0.584	0.808	0.00023426	0.01		1	1	0	2015	2015
Rheumatoid Arthritis	C0003873	CERNA3	105375847		competing endogenous lncRNA 3 for miR-645		140	0.531	0.808		0.01		1	1	0	2011	2011
Rheumatoid Arthritis	C0003873	BATF	10538	Q16520	basic leucine zipper ATF-like transcription factor	Transcription factor	31	0.674	0.5	0.85462	0.01		1	1	0	2014	2014
Rheumatoid Arthritis	C0003873	CECR	1055		cat eye syndrome chromosome region		81	0.599	0.731		0.01		1	1	0	2019	2019
Rheumatoid Arthritis	C0003873	ARPC1A	10552	Q92747	actin related protein 2/3 complex subunit 1A	Cellular structure	15	0.78	0.308	0.73997	0.01		1	1	1	2018	2018
Rheumatoid Arthritis	C0003873	IFI44	10561	Q8TCB0	interferon induced protein 44		38	0.678	0.538	1.9433e-15	0.01		1	1	0	2013	2013
Rheumatoid Arthritis	C0003873	NPC2	10577	P61916	NPC intracellular cholesterol transporter 2		81	0.612	0.769	0.0017755	0.01		1	1	0	2011	2011
Rheumatoid Arthritis	C0003873	LOC106007493	106007493		regulatory region in intron 4 of PAX6		1	1	0.115		0.01		1	1	0	1999	1999
Rheumatoid Arthritis	C0003873	TRIM3	10612	O75382	tripartite motif containing 3	Enzyme	31	0.682	0.423	0.9893	0.01		1	1	0	2019	2019
Rheumatoid Arthritis	C0003873	CENPE	1062	Q02224	centromere protein E	Cellular structure	78	0.636	0.692	0.24146	0.01		0	1	0	1999	1999
Rheumatoid Arthritis	C0003873	POSTN	10631	Q15063	periostin	Signaling	378	0.428	0.885	1.0666e-09	0.01		1	1	0	2019	2019
Rheumatoid Arthritis	C0003873	DCTN6	10671	O00399	dynactin subunit 6	Cellular structure	315	0.442	0.769	0.055741	0.01		1	1	0	2005	2005
Rheumatoid Arthritis	C0003873	YME1L1	10730	Q96TA2	YME1 like 1 ATPase	Enzyme	60	0.633	0.654	0.028988	0.01		1	1	0	2014	2014
Rheumatoid Arthritis	C0003873	MAP3K2	10746	Q9Y2U5	mitogen-activated protein kinase kinase kinase 2	Kinase	37	0.686	0.231	0.99999	0.01		1	1	0	2004	2004
Rheumatoid Arthritis	C0003873	MASP2	10747	O00187	mannan binding lectin serine peptidase 2	Enzyme	86	0.582	0.692	3.0428e-14	0.01		1	1	0	2014	2014
Rheumatoid Arthritis	C0003873	LOC107987462	107987462	O75022	leukocyte immunoglobulin-like receptor subfamily B member 3		6	0.839	0.231		0.01		1	1	0	2016	2016
Rheumatoid Arthritis	C0003873	CYSLTR1	10800	Q9Y271	cysteinyl leukotriene receptor 1	G-protein coupled receptor	81	0.593	0.769	0.01203	0.01		1	1	0	2017	2017
Rheumatoid Arthritis	C0003873	NEU3	10825	Q9UQ49	neuraminidase 3	Enzyme	39	0.666	0.654	2.4425e-08	0.01		1	1	0	2019	2019
Rheumatoid Arthritis	C0003873	CEACAM8	1088	P31997	CEA cell adhesion molecule 8		29	0.682	0.538	3.3021e-07	0.01		1	1	0	2019	2019
Rheumatoid Arthritis	C0003873	LYVE1	10894	Q9Y5Y7	lymphatic vessel endothelial hyaluronan receptor 1		80	0.587	0.731	4.7185e-07	0.01		1	1	0	2017	2017
Rheumatoid Arthritis	C0003873	JTB	10899	O76095	jumping translocation breakpoint		64	0.615	0.769	0.42432	0.01		1	1	0	2018	2018
Rheumatoid Arthritis	C0003873	SUB1	10923	P53999	SUB1 regulator of transcription		260	0.465	0.846	0.89245	0.01		1	1	0	1990	1990
Rheumatoid Arthritis	C0003873	TMED2	10959	Q15363	transmembrane p24 trafficking protein 2	Transporter	73	0.61	0.692	0.89231	0.01		1	1	0	1989	1989
Rheumatoid Arthritis	C0003873	IFI44L	10964	Q53G44	interferon induced protein 44 like		23	0.729	0.462	1.3464e-12	0.01		1	1	0	2016	2016
Rheumatoid Arthritis	C0003873	RAB40B	10966	Q12829	RAB40B, member RAS oncogene family		99	0.563	0.731	8.6559e-06	0.01		1	1	0	2017	2017
Rheumatoid Arthritis	C0003873	ERVK-32	110006328		endogenous retrovirus group K member 32, envelope		158	0.522	0.692		0.01		1	1	0	2017	2017
Rheumatoid Arthritis	C0003873	IL24	11009	Q13007	interleukin 24		202	0.498	0.769	5.8826e-07	0.01		1	1	0	2008	2008
Rheumatoid Arthritis	C0003873	LILRA1	11024	O75019	leukocyte immunoglobulin like receptor A1	Receptor	8	0.805	0.308	7.3933e-20	0.01		1	1	0	2008	2008
Rheumatoid Arthritis	C0003873	LILRB3	11025	O75022	leukocyte immunoglobulin like receptor B3		10	0.805	0.269	3.1087e-06	0.01		1	1	0	2016	2016
Rheumatoid Arthritis	C0003873	LILRA2	11027	Q8N149	leukocyte immunoglobulin like receptor A2	Receptor	6	0.861	0.231	6.9073e-20	0.01		1	1	0	2002	2002
Rheumatoid Arthritis	C0003873	PIM2	11040	Q9P1W9	Pim-2 proto-oncogene, serine/threonine kinase	Kinase	68	0.606	0.538	0.94801	0.01		1	1	0	2015	2015
Rheumatoid Arthritis	C0003873	C5-OT1	110599590		C5 3' UTR overlapping transcript 1		1	1	0.115		0.01		1	1	3	2016	2016
Rheumatoid Arthritis	C0003873	TPPP	11076	O94811	tubulin polymerization promoting protein	Cellular structure	110	0.57	0.692	0.20334	0.01		1	1	0	1989	1989
Rheumatoid Arthritis	C0003873	DNAJB4	11080	Q9UDY4	DnaJ heat shock protein family (Hsp40) member B4		37	0.705	0.346	0.016227	0.01		1	1	0	2014	2014
Rheumatoid Arthritis	C0003873	RCAN3	11123	Q9UKA8	RCAN family member 3	Signaling	9	0.821	0.154	0.00015715	0.01		1	1	0	2017	2017
Rheumatoid Arthritis	C0003873	CHGA	1113	P10645	chromogranin A		218	0.49	0.808	0.030369	0.01		1	1	0	2008	2008
Rheumatoid Arthritis	C0003873	IL1RAPL1	11141	Q9NZN1	interleukin 1 receptor accessory protein like 1	Receptor	103	0.617	0.692	0.99886	0.01		1	1	0	2020	2020
Rheumatoid Arthritis	C0003873	KAT7	11143	O95251	lysine acetyltransferase 7	Enzyme	35	0.682	0.538	0.99999	0.01		1	1	0	2017	2017
Rheumatoid Arthritis	C0003873	ADAMTS7	11173	Q9UKP4	ADAM metallopeptidase with thrombospondin type 1 motif 7	Enzyme	40	0.666	0.577	2.2517e-14	0.01		1	1	0	2006	2006
Rheumatoid Arthritis	C0003873	TREH	11181	O43280	trehalase		42	0.67	0.654	8.9579e-15	0.01		0	1	0	2017	2017
Rheumatoid Arthritis	C0003873	WIF1	11197	Q9Y5W5	WNT inhibitory factor 1	Calcium-binding protein	171	0.507	0.731	1.3249e-09	0.01		1	1	0	2013	2013
Rheumatoid Arthritis	C0003873	CHEK2	11200	O96017	checkpoint kinase 2	Kinase	297	0.46	0.808	1.2103e-24	0.01		1	1	0	2005	2005
Rheumatoid Arthritis	C0003873	CHN2	1124	P52757	chimerin 2		25	0.711	0.615	0.0023008	0.01		1	1	0	2018	2018
Rheumatoid Arthritis	C0003873	CHP1	11261	Q99653	calcineurin like EF-hand protein 1		141	0.546	0.769	0.62667	0.01		1	1	0	1989	1989
Rheumatoid Arthritis	C0003873	TREX1	11277	Q9NSU2	three prime repair exonuclease 1		241	0.517	0.808	0.57528	0.01		1	1	0	2010	2010
Rheumatoid Arthritis	C0003873	B4GALT7	11285	Q9UBV7	beta-1,4-galactosyltransferase 7		79	0.628	0.654	0.00011304	0.01		1	1	0	2010	2010
Rheumatoid Arthritis	C0003873	CHRM3	1131	P20309	cholinergic receptor muscarinic 3	G-protein coupled receptor	284	0.464	0.885	0.99253	0.01		1	1	0	2020	2020
Rheumatoid Arthritis	C0003873	CDCA5	113130	Q96FF9	cell division cycle associated 5		105	0.563	0.808	0.0011583	0.01		1	1	0	2015	2015
Rheumatoid Arthritis	C0003873	SLC46A1	113235	Q96NT5	solute carrier family 46 member 1	Transporter	97	0.606	0.731	0.021858	0.01		1	1	0	2018	2018
Rheumatoid Arthritis	C0003873	VSIG4	11326	Q9Y279	V-set and immunoglobulin domain containing 4		51	0.628	0.615	1.4953e-09	0.01		1	1	0	2002	2002
Rheumatoid Arthritis	C0003873	GLCCI1	113263	Q86VQ1	glucocorticoid induced 1		27	0.716	0.385	0.05903	0.01		1	1	1	2015	2015
Rheumatoid Arthritis	C0003873	CHRNA7	1139	P36544;Q494W8	cholinergic receptor nicotinic alpha 7 subunit	Ion channel	172	0.532	0.654	0.00041549	0.01		1	1	0	2019	2019
Rheumatoid Arthritis	C0003873	DBA2	114086		Diamond-Blackfan anemia 2		74	0.599	0.731		0.01		1	1	0	1999	1999
Rheumatoid Arthritis	C0003873	UCN3	114131	Q969E3	urocortin 3		82	0.593	0.731	0.043878	0.01		1	1	0	2011	2011
Rheumatoid Arthritis	C0003873	CIRBP	1153	Q14011	cold inducible RNA binding protein	Nucleic acid binding	72	0.592	0.731	0.33636	0.01		1	1	0	2018	2018
Rheumatoid Arthritis	C0003873	H3P8	115482693		H3 histone pseudogene 8		116	0.544	0.808		0.01		1	1	0	1990	1990
Rheumatoid Arthritis	C0003873	H3P23	115482696		H3 histone pseudogene 23		310	0.443	0.769		0.01		1	1	0	2005	2005
Rheumatoid Arthritis	C0003873	H3P19	115482709		H3 histone pseudogene 19		62	0.631	0.577		0.01		1	1	0	1989	1989
Rheumatoid Arthritis	C0003873	H3P40	115482723		H3 histone pseudogene 40		175	0.506	0.846		0.01		1	1	0	2002	2002
Rheumatoid Arthritis	C0003873	ADCYAP1R1	117	P41586	ADCYAP receptor type I	G-protein coupled receptor	118	0.561	0.769	7.2275e-10	0.01		1	1	0	2018	2018
Rheumatoid Arthritis	C0003873	PRAP1	118471	Q96NZ9	proline rich acidic protein 1		59	0.621	0.615	0.032463	0.01		1	1	0	2005	2005
Rheumatoid Arthritis	C0003873	TPP1	1200	O14773	tripeptidyl peptidase 1	Enzyme	151	0.551	0.808	6.2564e-07	0.01		1	1	0	2012	2012
Rheumatoid Arthritis	C0003873	CYP2R1	120227	Q6VVX0	cytochrome P450 family 2 subfamily R member 1		139	0.563	0.731	3.793e-10	0.01		1	1	0	2014	2014
Rheumatoid Arthritis	C0003873	CLTA	1211	P09496	clathrin light chain A	Transporter	55	0.628	0.654	0.96319	0.01		1	1	0	2005	2005
Rheumatoid Arthritis	C0003873	TPH2	121278	Q8IWU9	tryptophan hydroxylase 2		137	0.546	0.654	2.5364e-07	0.01		1	1	0	2012	2012
Rheumatoid Arthritis	C0003873	CMKLR1	1240	Q99788	chemerin chemokine-like receptor 1	G-protein coupled receptor	75	0.612	0.692	0.010767	0.01		1	1	0	2012	2012
Rheumatoid Arthritis	C0003873	GGT6	124975	Q6P531	gamma-glutamyltransferase 6		2	0.931	0.115	2.9754e-08	0.01		1	1	0	2017	2017
Rheumatoid Arthritis	C0003873	PLK3	1263	Q9H4B4	polo like kinase 3	Kinase	52	0.644	0.538	1.8504e-06	0.01		1	1	0	2017	2017
Rheumatoid Arthritis	C0003873	CNN2	1265	Q99439	calponin 2	Cellular structure	36	0.666	0.538	0.024399	0.01		1	1	0	2016	2016
Rheumatoid Arthritis	C0003873	COL1A1	1277	P02452	collagen type I alpha 1 chain		487	0.43	0.808	1	0.01		1	1	0	2015	2015
Rheumatoid Arthritis	C0003873	OSCP1	127700	Q8WVF1	organic solute carrier partner 1		61	0.61	0.692	7.0317e-10	0.01		1	1	0	2002	2002
Rheumatoid Arthritis	C0003873	COL1A2	1278	P08123	collagen type I alpha 2 chain		271	0.486	0.846	1	0.01		1	1	0	2017	2017
Rheumatoid Arthritis	C0003873	COL4A5	1287	P29400	collagen type IV alpha 5 chain		124	0.553	0.654	1	0.01		1	1	0	2019	2019
Rheumatoid Arthritis	C0003873	COL9A2	1298	Q14055	collagen type IX alpha 2 chain		116	0.572	0.769	1.0453e-08	0.01		0	1	0	2006	2006
Rheumatoid Arthritis	C0003873	COL12A1	1303	Q99715	collagen type XII alpha 1 chain	Receptor	93	0.615	0.692	0.97361	0.01		1	1	0	2015	2015
Rheumatoid Arthritis	C0003873	KLF6	1316	Q99612	Kruppel like factor 6	Nucleic acid binding	204	0.501	0.846	0.97946	0.01		1	1	0	2018	2018
Rheumatoid Arthritis	C0003873	ADAD1	132612	Q96M93	adenosine deaminase domain containing 1	Enzyme	8	0.821	0.269	0.038952	0.01		1	1	1	2010	2010
Rheumatoid Arthritis	C0003873	ZFP42	132625	Q96MM3	ZFP42 zinc finger protein	Transcription factor	30	0.678	0.346		0.01		1	1	0	2010	2010
Rheumatoid Arthritis	C0003873	CD109	135228	Q6YHK3	CD109 molecule		81	0.595	0.654	2.2707e-44	0.01		1	1	0	2019	2019
Rheumatoid Arthritis	C0003873	CPA1	1357	P15085	carboxypeptidase A1	Enzyme	61	0.65	0.577	2.6567e-11	0.01		1	1	0	2019	2019
Rheumatoid Arthritis	C0003873	CPB2	1361	Q96IY4	carboxypeptidase B2	Enzyme	148	0.536	0.846	2.7076e-17	0.01		1	1	0	2019	2019
Rheumatoid Arthritis	C0003873	CLDN7	1366	O95471	claudin 7	Cell-cell junction	192	0.494	0.808	0.0028828	0.01		1	1	0	2018	2018
Rheumatoid Arthritis	C0003873	CPOX	1371	P36551	coproporphyrinogen oxidase	Enzyme	246	0.488	0.846	0.17152	0.01		1	1	0	2000	2000
Rheumatoid Arthritis	C0003873	CRABP1	1381	P29762	cellular retinoic acid binding protein 1		53	0.631	0.615	0.0058779	0.01		1	1	0	2015	2015
Rheumatoid Arthritis	C0003873	CRHR2	1395	Q13324	corticotropin releasing hormone receptor 2	G-protein coupled receptor	89	0.584	0.731	8.5473e-17	0.01		1	1	0	2011	2011
Rheumatoid Arthritis	C0003873	CRKL	1399	P46109	CRK like proto-oncogene, adaptor protein		140	0.553	0.769	0.44604	0.01		1	1	0	2013	2013
Rheumatoid Arthritis	C0003873	ADORA3	140	P0DMS8	adenosine A3 receptor	G-protein coupled receptor	36	0.682	0.5	0.0001441	0.01		1	1	0	2019	2019
Rheumatoid Arthritis	C0003873	MUC17	140453	Q685J3	mucin 17, cell surface associated		53	0.638	0.577	7.8985e-63	0.01		1	1	0	2008	2008
Rheumatoid Arthritis	C0003873	NRSN1	140767	Q8IZ57	neurensin 1		76	0.604	0.731	0.00030819	0.01		1	1	0	1989	1989
Rheumatoid Arthritis	C0003873	SIRPA	140885	P78324	signal regulatory protein alpha	Signaling	82	0.592	0.769	0.67197	0.01		1	1	0	2008	2008
Rheumatoid Arthritis	C0003873	CSE1L	1434	P55060	chromosome segregation 1 like	Enzyme modulator	163	0.521	0.808	1	0.01		1	1	0	2001	2001
Rheumatoid Arthritis	C0003873	PIWIL4	143689	Q7Z3Z4	piwi like RNA-mediated gene silencing 4		83	0.579	0.692	1.8323e-06	0.01		1	1	0	2016	2016
Rheumatoid Arthritis	C0003873	CSF2RA	1438	P15509	colony stimulating factor 2 receptor subunit alpha	Signaling	49	0.67	0.615	2.3956e-10	0.01		1	1	0	1994	1994
Rheumatoid Arthritis	C0003873	CSF3R	1441	Q99062	colony stimulating factor 3 receptor	Signaling	120	0.55	0.692	1.5225e-10	0.01		1	1	0	2016	2016
Rheumatoid Arthritis	C0003873	OR2AG1	144125	Q9H205	olfactory receptor family 2 subfamily AG member 1 (gene/pseudogene)	G-protein coupled receptor	100	0.582	0.808	3.1156e-11	0.01		1	1	0	2008	2008
Rheumatoid Arthritis	C0003873	CSNK1E	1454	P49674	casein kinase 1 epsilon		61	0.619	0.615	0.99926	0.01		1	1	0	2019	2019
Rheumatoid Arthritis	C0003873	PWAR1	145624		Prader Willi/Angelman region RNA 1		246	0.49	0.769		0.01		1	1	0	2012	2012
Rheumatoid Arthritis	C0003873	B3GNTL1	146712	Q67FW5	UDP-GlcNAc:betaGal beta-1,3-N-acetylglucosaminyltransferase like 1	Enzyme	12	0.76	0.346	4.0733e-28	0.01		1	1	0	1988	1988
Rheumatoid Arthritis	C0003873	PTPRVP	148713		protein tyrosine phosphatase receptor type V, pseudogene		27	0.705	0.577		0.01		1	1	0	2016	2016
Rheumatoid Arthritis	C0003873	CTH	1491	P32929	cystathionine gamma-lyase	Enzyme	93	0.578	0.615	7.482e-08	0.01		1	1	0	2019	2019
Rheumatoid Arthritis	C0003873	CTRB1	1504	P17538	chymotrypsinogen B1	Enzyme	18	0.76	0.385	2.4233e-06	0.01		0	1	0	2013	2013
Rheumatoid Arthritis	C0003873	COMMD1	150684	Q8N668	copper metabolism domain containing 1		55	0.633	0.692	0.2201	0.01		1	1	0	2017	2017
Rheumatoid Arthritis	C0003873	GPBAR1	151306	Q8TDU6	G protein-coupled bile acid receptor 1	G-protein coupled receptor	122	0.548	0.731	1.3633e-09	0.01		1	1	0	2019	2019
Rheumatoid Arthritis	C0003873	RMDN2	151393	Q96LZ7	regulator of microtubule dynamics 2		137	0.531	0.769	4.4061e-24	0.01		1	1	0	2019	2019
Rheumatoid Arthritis	C0003873	CTSS	1520	P25774	cathepsin S	Enzyme	131	0.539	0.731	0.34178	0.01		1	1	0	2002	2002
Rheumatoid Arthritis	C0003873	CUX1	1523	P39880;Q13948	cut like homeobox 1	Transcription factor	283	0.465	0.846	1	0.01		1	1	0	1992	1992
Rheumatoid Arthritis	C0003873	CYB5A	1528	P00167	cytochrome b5 type A	Enzyme	95	0.601	0.654	0.0015821	0.01		1	1	1	2015	2015
Rheumatoid Arthritis	C0003873	CREBRF	153222	Q8IUR6	CREB3 regulatory factor		50	0.636	0.5	0.99997	0.01		1	1	0	2011	2011
Rheumatoid Arthritis	C0003873	CYBA	1535	P13498	cytochrome b-245 alpha chain		177	0.52	0.769	8.8678e-06	0.01		1	1	0	2018	2018
Rheumatoid Arthritis	C0003873	CYLD	1540	Q9NQC7	CYLD lysine 63 deubiquitinase	Enzyme	211	0.498	0.846	0.99993	0.01		1	1	0	2005	2005
Rheumatoid Arthritis	C0003873	CYP1A1	1543	P04798	cytochrome P450 family 1 subfamily A member 1	Enzyme	379	0.436	0.846	1.0635e-17	0.01		0	1	1	2003	2003
Rheumatoid Arthritis	C0003873	AMOT	154796	Q4VCS5	angiomotin		52	0.641	0.538	0.99666	0.01		1	1	0	2009	2009
Rheumatoid Arthritis	C0003873	ADRB3	155	P13945	adrenoceptor beta 3	G-protein coupled receptor	142	0.533	0.731	2.4637e-07	0.01		1	1	0	2003	2003
Rheumatoid Arthritis	C0003873	CYP2B6	1555	P20813	cytochrome P450 family 2 subfamily B member 6		388	0.428	0.846	1.9303e-10	0.01		1	1	1	1994	1994
Rheumatoid Arthritis	C0003873	CYP2C19	1557	P33261	cytochrome P450 family 2 subfamily C member 19		274	0.467	0.846	6.4882e-20	0.01		1	1	0	2012	2012
Rheumatoid Arthritis	C0003873	CYP2E1	1571	P05181	cytochrome P450 family 2 subfamily E member 1		306	0.459	0.885	8.0688e-09	0.01		1	1	0	2018	2018
Rheumatoid Arthritis	C0003873	CYP3A4	1576	P08684	cytochrome P450 family 3 subfamily A member 4	Enzyme	291	0.462	0.885	5.7979e-11	0.01		1	1	0	2017	2017
Rheumatoid Arthritis	C0003873	DCC	1630	P43146	DCC netrin 1 receptor		279	0.471	0.808	0.99448	0.01		0	1	1	2003	2003
Rheumatoid Arthritis	C0003873	DCK	1633	P27707	deoxycytidine kinase	Kinase	102	0.561	0.692	1.545e-05	0.01		1	1	0	2013	2013
Rheumatoid Arthritis	C0003873	IFNLR1	163702	Q8IU57	interferon lambda receptor 1	Receptor	40	0.647	0.615	0.062532	0.01		1	1	0	2013	2013
Rheumatoid Arthritis	C0003873	KANK4	163782	Q5T7N3	KN motif and ankyrin repeat domains 4		7	0.839	0.269	2.0713e-09	0.01		1	1	0	2014	2014
Rheumatoid Arthritis	C0003873	DEFA1	1667	P59665	defensin alpha 1		57	0.636	0.731		0.01		1	1	0	2003	2003
Rheumatoid Arthritis	C0003873	DEFA3	1668	P59666	defensin alpha 3		23	0.716	0.538	0.090546	0.01		1	1	0	2003	2003
Rheumatoid Arthritis	C0003873	IDO2	169355	Q6ZQW0	indoleamine 2,3-dioxygenase 2		31	0.695	0.577	3.1422e-09	0.01		1	1	0	2017	2017
Rheumatoid Arthritis	C0003873	AAVS1	17		adeno-associated virus integration site 1		78	0.595	0.731		0.01		1	1	0	2006	2006
Rheumatoid Arthritis	C0003873	NQO1	1728	P15559	NAD(P)H quinone dehydrogenase 1		368	0.434	0.885	1.1867e-09	0.01		1	1	0	2018	2018
Rheumatoid Arthritis	C0003873	SARDH	1757	Q9UL12	sarcosine dehydrogenase	Enzyme	166	0.523	0.846	5.2689e-16	0.01		1	1	0	2004	2004
Rheumatoid Arthritis	C0003873	DNAH8	1769	Q96JB1	dynein axonemal heavy chain 8	Enzyme	120	0.556	0.731	1.1489e-60	0.01		1	1	0	2016	2016
Rheumatoid Arthritis	C0003873	DOCK2	1794	Q92608	dedicator of cytokinesis 2		40	0.674	0.462	0.99969	0.01		1	1	0	2019	2019
Rheumatoid Arthritis	C0003873	AGT	183	P01019	angiotensinogen	Enzyme modulator	765	0.367	0.923	4.9706e-08	0.01		1	1	0	2018	2018
Rheumatoid Arthritis	C0003873	DSPP	1834	Q9NZW4	dentin sialophosphoprotein		114	0.556	0.769	1.1191e-07	0.01		1	1	0	2018	2018
Rheumatoid Arthritis	C0003873	DUSP2	1844	Q05923	dual specificity phosphatase 2		118	0.558	0.769	4.4697e-05	0.01		1	1	0	2018	2018
Rheumatoid Arthritis	C0003873	AGTR1	185	P30556	angiotensin II receptor type 1	G-protein coupled receptor	440	0.423	0.846	0.00053161	0.01		1	1	0	2018	2018
Rheumatoid Arthritis	C0003873	DUSP8	1850	Q13202	dual specificity phosphatase 8		12	0.769	0.385	0.69975	0.01		1	1	0	2001	2001
Rheumatoid Arthritis	C0003873	DVL2	1856	O14641	dishevelled segment polarity protein 2	Signaling	58	0.621	0.577	1.3576e-05	0.01		1	1	0	2017	2017
Rheumatoid Arthritis	C0003873	DYRK1A	1859	Q13627	dual specificity tyrosine phosphorylation regulated kinase 1A	Kinase	212	0.533	0.769	0.99967	0.01		0	1	0	2018	2018
Rheumatoid Arthritis	C0003873	AGTR2	186	P50052	angiotensin II receptor type 2	G-protein coupled receptor	229	0.496	0.808	0.0082345	0.01		1	1	0	2017	2017
Rheumatoid Arthritis	C0003873	S1PR3	1903	Q99500	sphingosine-1-phosphate receptor 3	G-protein coupled receptor	47	0.638	0.654	0.046945	0.01		1	1	0	2008	2008
Rheumatoid Arthritis	C0003873	EDNRB	1910	P24530	endothelin receptor type B	G-protein coupled receptor	300	0.47	0.846	0.0092419	0.01		1	1	0	1999	1999
Rheumatoid Arthritis	C0003873	EFNB2	1948	P52799	ephrin B2	Signaling	109	0.561	0.692	0.98845	0.01		1	1	0	2015	2015
Rheumatoid Arthritis	C0003873	EGR2	1959	P11161	early growth response 2	Nucleic acid binding	133	0.547	0.769	0.50292	0.01		1	1	0	2010	2010
Rheumatoid Arthritis	C0003873	AHSG	197	P02765	alpha 2-HS glycoprotein	Enzyme modulator	204	0.506	0.846	3.209e-10	0.01		1	1	0	2017	2017
Rheumatoid Arthritis	C0003873	NLRC3	197358	Q7RTR2	NLR family CARD domain containing 3	Enzyme	21	0.769	0.269	2.2317e-25	0.01		1	1	0	2017	2017
Rheumatoid Arthritis	C0003873	EIF4E	1977	P06730	eukaryotic translation initiation factor 4E	Nucleic acid binding	317	0.448	0.846	0.94133	0.01		1	1	0	2018	2018
Rheumatoid Arthritis	C0003873	EIF4G1	1981	Q04637	eukaryotic translation initiation factor 4 gamma 1	Nucleic acid binding	139	0.553	0.808	1	0.01		1	1	0	2006	2006
Rheumatoid Arthritis	C0003873	ELANE	1991	P08246	elastase, neutrophil expressed	Enzyme	346	0.447	0.846	0.0012274	0.01		1	1	1	2014	2014
Rheumatoid Arthritis	C0003873	A2M	2	P01023	alpha-2-macroglobulin	Enzyme modulator	147	0.529	0.769	4.5229e-11	0.01		1	1	0	1999	1999
Rheumatoid Arthritis	C0003873	ELN	2006	P15502	elastin		545	0.415	0.885	2.1429e-14	0.01		1	1	0	2019	2019
Rheumatoid Arthritis	C0003873	EMD	2010	P50402	emerin		163	0.542	0.731	0.93178	0.01		1	1	0	2017	2017
Rheumatoid Arthritis	C0003873	MARK2	2011	Q7KZI7	microtubule affinity regulating kinase 2	Kinase	115	0.555	0.692	0.99999	0.01		1	1	0	2012	2012
Rheumatoid Arthritis	C0003873	TIGIT	201633	Q495A1	T cell immunoreceptor with Ig and ITIM domains		56	0.623	0.538	0.017915	0.01		0	1	0	2019	2019
Rheumatoid Arthritis	C0003873	ENG	2022	P17813	endoglin		371	0.446	0.846	0.99858	0.01		1	1	0	2003	2003
Rheumatoid Arthritis	C0003873	C9orf72	203228	Q96LT7	C9orf72-SMCR8 complex subunit		258	0.496	0.769	1.0647e-06	0.01		1	1	0	2019	2019
Rheumatoid Arthritis	C0003873	EPHA1	2041	P21709	EPH receptor A1	Kinase	119	0.544	0.731	1.4624e-23	0.01		1	1	0	2008	2008
Rheumatoid Arthritis	C0003873	EPHA3	2042	P29320	EPH receptor A3	Kinase	193	0.497	0.692	1.1953e-05	0.01		1	1	0	2004	2004
Rheumatoid Arthritis	C0003873	CLN8	2055	Q9UBY8	CLN8 transmembrane ER and ERGIC protein		50	0.682	0.423	0.0035591	0.01		1	1	0	2007	2007
Rheumatoid Arthritis	C0003873	EPO	2056	P01588	erythropoietin		646	0.381	0.885	0.01125	0.01		1	1	0	2019	2019
Rheumatoid Arthritis	C0003873	LVRN	206338	Q6Q4G3	laeverin	Enzyme	7	0.89	0.192	5.3008e-17	0.01		1	1	0	2006	2006
Rheumatoid Arthritis	C0003873	ERBB3	2065	P21860	erb-b2 receptor tyrosine kinase 3	Kinase	318	0.448	0.808	1.7003e-15	0.01		1	1	0	2016	2016
Rheumatoid Arthritis	C0003873	ERCC2	2068	P18074	ERCC excision repair 2, TFIIH core complex helicase subunit	Enzyme	499	0.42	0.846	7.0654e-20	0.01		1	1	0	2015	2015
Rheumatoid Arthritis	C0003873	EREG	2069	O14944	epiregulin	Signaling	121	0.554	0.692	1.1659e-05	0.01		1	1	0	2014	2014
Rheumatoid Arthritis	C0003873	AKT2	208	P31751	AKT serine/threonine kinase 2	Kinase	264	0.474	0.769	0.64432	0.01		1	1	0	2018	2018
Rheumatoid Arthritis	C0003873	ERV3-1	2086	Q14264	endogenous retrovirus group 3 member 1, envelope		27	0.7	0.423		0.01		0	1	0	1995	1995
Rheumatoid Arthritis	C0003873	ESRRB	2103	O95718	estrogen related receptor beta	Nuclear receptor	102	0.565	0.846	0.12609	0.01		1	1	0	2017	2017
Rheumatoid Arthritis	C0003873	MECOM	2122	Q03112	MDS1 and EVI1 complex locus		191	0.513	0.731	1	0.01		1	1	0	2017	2017
Rheumatoid Arthritis	C0003873	EXT1	2131	Q16394	exostosin glycosyltransferase 1	Enzyme	205	0.522	0.769	0.99732	0.01		1	1	0	2005	2005
Rheumatoid Arthritis	C0003873	ALCAM	214	Q13740	activated leukocyte cell adhesion molecule	Cell adhesion	181	0.502	0.808	0.73267	0.01		1	1	0	2016	2016
Rheumatoid Arthritis	C0003873	F10	2159	P00742	coagulation factor X	Enzyme	228	0.493	0.769	2.3473e-06	0.01		1	1	0	2017	2017
Rheumatoid Arthritis	C0003873	ALDH2	217	P05091	aldehyde dehydrogenase 2 family member	Enzyme	337	0.457	0.885	3.3959e-10	0.01		1	1	0	1994	1994
Rheumatoid Arthritis	C0003873	FABP5	2171	Q01469	fatty acid binding protein 5		85	0.585	0.731	0.047008	0.01		1	1	0	2018	2018
Rheumatoid Arthritis	C0003873	FAP	2191	Q12884	fibroblast activation protein alpha	Enzyme	216	0.496	0.808	1.9009e-28	0.01		1	1	0	2017	2017
Rheumatoid Arthritis	C0003873	FAT1	2195	Q14517	FAT atypical cadherin 1		178	0.508	0.808	1.1969e-12	0.01		1	1	0	2015	2015
Rheumatoid Arthritis	C0003873	UNC5B	219699	Q8IZJ1	unc-5 netrin receptor B	Receptor	38	0.682	0.462	2.6935e-07	0.01		1	1	0	2009	2009
Rheumatoid Arthritis	C0003873	ALDH1A3	220	P47895	aldehyde dehydrogenase 1 family member A3	Enzyme	83	0.578	0.654	0.14128	0.01		1	1	0	2015	2015
Rheumatoid Arthritis	C0003873	DLEU7	220107	Q6UYE1	deleted in lymphocytic leukemia 7		34	0.705	0.346	0.18452	0.01		1	1	0	1990	1990
Rheumatoid Arthritis	C0003873	EFEMP1	2202	Q12805	EGF containing fibulin extracellular matrix protein 1	Extracellular structure	153	0.54	0.769	0.99992	0.01		1	1	0	2018	2018
Rheumatoid Arthritis	C0003873	FCGRT	2217	P55899	Fc fragment of IgG receptor and transporter		102	0.563	0.654	0.041493	0.01		1	1	0	2015	2015
Rheumatoid Arthritis	C0003873	FGD1	2245	P98174	FYVE, RhoGEF and PH domain containing 1	Enzyme modulator	131	0.573	0.731	0.9997	0.01		1	1	0	2017	2017
Rheumatoid Arthritis	C0003873	FGF4	2249	P08620	fibroblast growth factor 4	Signaling	86	0.588	0.577	0.1406	0.01		1	1	0	1998	1998
Rheumatoid Arthritis	C0003873	FGF7	2252	P21781	fibroblast growth factor 7	Signaling	167	0.519	0.846	0.77089	0.01		1	1	0	1992	1992
Rheumatoid Arthritis	C0003873	FGF9	2254	P31371	fibroblast growth factor 9	Signaling	153	0.528	0.846	0.94704	0.01		1	1	0	2018	2018
Rheumatoid Arthritis	C0003873	FGFR1	2260	P11362	fibroblast growth factor receptor 1	Kinase	816	0.362	0.885	0.99984	0.01		1	1	0	2003	2003
Rheumatoid Arthritis	C0003873	FGFR3	2261	P22607	fibroblast growth factor receptor 3	Kinase	654	0.391	0.846	1.6432e-05	0.01		1	1	0	2018	2018
Rheumatoid Arthritis	C0003873	FHL2	2274	Q14192	four and a half LIM domains 2	Transcription factor	121	0.556	0.731	2.8693e-05	0.01		1	1	0	2015	2015
Rheumatoid Arthritis	C0003873	VEGFD	2277	O43915	vascular endothelial growth factor D	Signaling	132	0.538	0.769	2.498e-05	0.01		1	1	0	2002	2002
Rheumatoid Arthritis	C0003873	IKZF2	22807	Q9UKS7	IKAROS family zinc finger 2	Transcription factor	39	0.656	0.5	0.98731	0.01		1	1	0	2018	2018
Rheumatoid Arthritis	C0003873	NR1I4	22817		nuclear receptor subfamily 1 group I member 4		3	0.89	0.385		0.01		1	1	0	2001	2001
Rheumatoid Arthritis	C0003873	PUF60	22827	Q9UHX1	poly(U) binding splicing factor 60		188	0.536	0.769	0.99677	0.01		1	1	0	2018	2018
Rheumatoid Arthritis	C0003873	FOXJ3	22887	Q9UPW0	forkhead box J3		5	0.89	0.192	0.99598	0.01		1	1	2	2013	2013
Rheumatoid Arthritis	C0003873	SACM1L	22908	Q9NTJ5	SAC1 like phosphatidylinositide phosphatase		31	0.682	0.5	0.69536	0.01		1	1	0	1989	1989
Rheumatoid Arthritis	C0003873	CD93	22918	Q9NPY3	CD93 molecule	Calcium-binding protein	36	0.663	0.5	1.9782e-10	0.01		1	1	0	1993	1993
Rheumatoid Arthritis	C0003873	SNW1	22938	Q13573	SNW domain containing 1	Transcription factor	29	0.682	0.423	0.99961	0.01		1	1	0	2019	2019
Rheumatoid Arthritis	C0003873	P2RX2	22953	Q9UBL9	purinergic receptor P2X 2	Ion channel	99	0.585	0.769	9.6508e-13	0.01		1	1	0	2010	2010
Rheumatoid Arthritis	C0003873	FOXJ1	2302	Q92949	forkhead box J1		61	0.619	0.577	0.96901	0.01		1	1	0	2007	2007
Rheumatoid Arthritis	C0003873	MAST3	23031	O60307	microtubule associated serine/threonine kinase 3	Kinase	10	0.931	0.154	0.99991	0.01		1	1	0	2019	2019
Rheumatoid Arthritis	C0003873	ZNF292	23036	O60281	zinc finger protein 292	Enzyme	53	0.695	0.423	1	0.01		1	1	0	2015	2015
Rheumatoid Arthritis	C0003873	MON2	23041	Q7Z3U7	MON2 homolog, regulator of endosome-to-Golgi trafficking		15	0.751	0.308	0.59388	0.01		1	1	0	2014	2014
Rheumatoid Arthritis	C0003873	SMG1	23049	Q96Q15	SMG1 nonsense mediated mRNA decay associated PI3K related kinase	Kinase	90	0.575	0.808	1	0.01		1	1	0	2001	2001
Rheumatoid Arthritis	C0003873	ZNF423	23090	Q2M1K9	zinc finger protein 423		97	0.592	0.808	0.99996	0.01		1	1	0	2010	2010
Rheumatoid Arthritis	C0003873	TAB2	23118	Q9NYJ8	TGF-beta activated kinase 1 (MAP3K7) binding protein 2		72	0.617	0.654	0.99998	0.01		1	1	1	2006	2006
Rheumatoid Arthritis	C0003873	CIC	23152	Q96RK0	capicua transcriptional repressor		141	0.523	0.692	0.99999	0.01		1	1	0	2010	2010
Rheumatoid Arthritis	C0003873	FLNA	2316	P21333	filamin A		571	0.419	0.846	1	0.01		1	1	0	2017	2017
Rheumatoid Arthritis	C0003873	PHLDB1	23187	Q86UU1	pleckstrin homology like domain family B member 1		20	0.722	0.423	0.10667	0.01		0	1	0	2017	2017
Rheumatoid Arthritis	C0003873	FLT3	2322	P36888	fms related receptor tyrosine kinase 3	Kinase	270	0.462	0.654	0.60777	0.01		1	1	0	2019	2019
Rheumatoid Arthritis	C0003873	ARC	23237	Q7LC44	activity regulated cytoskeleton associated protein		101	0.573	0.769	0.59433	0.01		1	1	0	1997	1997
Rheumatoid Arthritis	C0003873	SATB2	23314	Q9UPW6	SATB homeobox 2	Transcription factor	233	0.503	0.769	0.99999	0.01		1	1	0	2013	2013
Rheumatoid Arthritis	C0003873	SYNM	23336	O15061	synemin		93	0.575	0.731	3.0339e-24	0.01		1	1	0	2019	2019
Rheumatoid Arthritis	C0003873	COTL1	23406	Q14019	coactosin like F-actin binding protein 1	Cellular structure	62	0.615	0.538	0.039077	0.01		1	1	0	2009	2009
Rheumatoid Arthritis	C0003873	HARS2	23438	P49590	histidyl-tRNA synthetase 2, mitochondrial	Enzyme	25	0.705	0.462	2.7868e-05	0.01		1	1	0	2006	2006
Rheumatoid Arthritis	C0003873	FOLR1	2348	P15328	folate receptor alpha		174	0.522	0.885	0.12642	0.01		1	1	0	2017	2017
Rheumatoid Arthritis	C0003873	CABIN1	23523	Q9Y6J0	calcineurin binding protein 1	Enzyme modulator	136	0.536	0.846	3.2844e-17	0.01		1	1	0	2010	2010
Rheumatoid Arthritis	C0003873	SNAPIN	23557	O95295	SNAP associated protein		4	0.931	0.192	0.0015332	0.01		1	1	0	2012	2012
Rheumatoid Arthritis	C0003873	DDAH2	23564	O95865	dimethylarginine dimethylaminohydrolase 2	Enzyme	36	0.67	0.538	0.013773	0.01		0	1	0	2014	2014
Rheumatoid Arthritis	C0003873	LPAR3	23566	Q9UBY5	lysophosphatidic acid receptor 3	G-protein coupled receptor	194	0.509	0.923	0.67935	0.01		1	1	0	2008	2008
Rheumatoid Arthritis	C0003873	FPR1	2357	P21462	formyl peptide receptor 1	G-protein coupled receptor	93	0.576	0.769		0.01		1	1	0	2008	2008
Rheumatoid Arthritis	C0003873	DDAH1	23576	O94760	dimethylarginine dimethylaminohydrolase 1	Enzyme	73	0.604	0.615	0.0027974	0.01		0	1	0	2014	2014
Rheumatoid Arthritis	C0003873	FAM215A	23591	Q9Y5M1	family with sequence similarity 215 member A		43	0.65	0.5		0.01		1	1	0	2013	2013
Rheumatoid Arthritis	C0003873	AMACR	23600	Q9UHK6	alpha-methylacyl-CoA racemase		179	0.51	0.769	0.027363	0.01		1	1	0	1998	1998
Rheumatoid Arthritis	C0003873	CLEC5A	23601	Q9NY25	C-type lectin domain containing 5A		37	0.663	0.346	0.12568	0.01		1	1	0	2014	2014
Rheumatoid Arthritis	C0003873	CD2AP	23607	Q9Y5K6	CD2 associated protein		113	0.558	0.731	0.22989	0.01		1	1	0	2018	2018
Rheumatoid Arthritis	C0003873	HSPBP1	23640	Q9NZL4	HSPA (Hsp70) binding protein 1		14	0.861	0.269	0.057208	0.01		1	1	0	2011	2011
Rheumatoid Arthritis	C0003873	PPP1R15A	23645	O75807	protein phosphatase 1 regulatory subunit 15A		65	0.608	0.692	2.206e-12	0.01		1	1	0	2016	2016
Rheumatoid Arthritis	C0003873	PLD3	23646	Q8IV08	phospholipase D family member 3		29	0.7	0.462	1.754e-05	0.01		1	1	0	2018	2018
Rheumatoid Arthritis	C0003873	BRD1	23774	O95696	bromodomain containing 1		50	0.644	0.654	0.99949	0.01		1	1	0	2018	2018
Rheumatoid Arthritis	C0003873	ALOX12	239	P18054	arachidonate 12-lipoxygenase, 12S type	Enzyme	119	0.558	0.692	1.4397e-15	0.01		1	1	0	1997	1997
Rheumatoid Arthritis	C0003873	ABCA4	24	P78363	ATP binding cassette subfamily A member 4	Transporter	227	0.493	0.769	5.3499e-48	0.01		1	1	0	2014	2014
Rheumatoid Arthritis	C0003873	ALOX5AP	241	P20292	arachidonate 5-lipoxygenase activating protein	Enzyme	76	0.612	0.731	0.070729	0.01		1	1	0	1995	1995
Rheumatoid Arthritis	C0003873	SPESP1	246777	Q6UW49	sperm equatorial segment protein 1		25	0.711	0.538	0.39465	0.01		1	1	0	2016	2016
Rheumatoid Arthritis	C0003873	FTL	2512	P02792	ferritin light chain	Storage	135	0.559	0.692	1.6617e-09	0.01		1	1	0	1997	1997
Rheumatoid Arthritis	C0003873	FUT4	2526	P22083	fucosyltransferase 4	Enzyme	168	0.505	0.731	7.7294e-06	0.01		1	1	0	2016	2016
Rheumatoid Arthritis	C0003873	ZBTB38	253461	Q8NAP3	zinc finger and BTB domain containing 38	Transcription factor	60	0.663	0.615	0.99949	0.01		1	1	0	2018	2018
Rheumatoid Arthritis	C0003873	EBF3	253738	Q9H4W6	EBF transcription factor 3		124	0.595	0.731	0.99993	0.01		1	1	0	2013	2013
Rheumatoid Arthritis	C0003873	TAC4	255061	Q86UU9	tachykinin precursor 4		24	0.711	0.462	3.6126e-05	0.01		1	1	0	2019	2019
Rheumatoid Arthritis	C0003873	PCSK9	255738	Q8NBP7	proprotein convertase subtilisin/kexin type 9	Enzyme	257	0.482	0.808	2.7059e-17	0.01		1	1	0	2019	2019
Rheumatoid Arthritis	C0003873	CIZ1	25792	Q9ULV3	CDKN1A interacting zinc finger protein 1		80	0.617	0.5	0.063172	0.01		1	1	0	2016	2016
Rheumatoid Arthritis	C0003873	QPCT	25797	Q16769	glutaminyl-peptide cyclotransferase	Enzyme	94	0.568	0.731	1.1987e-15	0.01		1	1	0	2019	2019
Rheumatoid Arthritis	C0003873	PRDX5	25824	P30044	peroxiredoxin 5		153	0.522	0.808	0.00017921	0.01		1	1	0	2007	2007
Rheumatoid Arthritis	C0003873	PART1	25859		prostate androgen-regulated transcript 1		250	0.483	0.885		0.01		1	1	0	2017	2017
Rheumatoid Arthritis	C0003873	POT1	25913	Q9NUX5	protection of telomeres 1	Nucleic acid binding	107	0.56	0.731	0.85343	0.01		1	1	0	2012	2012
Rheumatoid Arthritis	C0003873	NCR3	259197	O14931	natural cytotoxicity triggering receptor 3		53	0.638	0.769	0.00036824	0.01		1	1	1	2016	2016
Rheumatoid Arthritis	C0003873	IL4I1	259307	Q96RQ9	interleukin 4 induced 1		36	0.686	0.5	0.0039601	0.01		1	1	0	2007	2007
Rheumatoid Arthritis	C0003873	IBTK	25998	Q9P2D0	inhibitor of Bruton tyrosine kinase		33	0.678	0.538	0.0022144	0.01		1	1	0	2019	2019
Rheumatoid Arthritis	C0003873	LRIG1	26018	Q96JA1	leucine rich repeats and immunoglobulin like domains 1	Receptor	83	0.601	0.538	0.035031	0.01		1	1	0	2017	2017
Rheumatoid Arthritis	C0003873	PYDC1	260434	Q8WXC3	pyrin domain containing 1		13	0.805	0.192		0.01		1	1	0	2015	2015
Rheumatoid Arthritis	C0003873	LRIT1	26103	Q9P2V4	leucine rich repeat, Ig-like and transmembrane domains 1		53	0.641	0.615	4.5907e-15	0.01		1	1	0	2002	2002
Rheumatoid Arthritis	C0003873	KIFBP	26128	Q96EK5	kinesin family binding protein		83	0.615	0.731	0.075682	0.01		1	1	0	2019	2019
Rheumatoid Arthritis	C0003873	GARS1	2617	P41250	glycyl-tRNA synthetase 1	Enzyme	73	0.623	0.5	0.3065	0.01		1	1	0	2018	2018
Rheumatoid Arthritis	C0003873	AMD1	262	P17707	adenosylmethionine decarboxylase 1	Enzyme	84	0.593	0.577	0.98227	0.01		1	1	0	2019	2019
Rheumatoid Arthritis	C0003873	GATA1	2623	P15976	GATA binding protein 1		264	0.483	0.808	0.94798	0.01		1	1	0	2018	2018
Rheumatoid Arthritis	C0003873	FBXO2	26232	Q9UK22	F-box protein 2		11	0.805	0.346	0.00021527	0.01		1	1	0	2013	2013
Rheumatoid Arthritis	C0003873	GATA2	2624	P23769	GATA binding protein 2		229	0.496	0.654	0.97927	0.01		1	1	0	2019	2019
Rheumatoid Arthritis	C0003873	CLEC4E	26253	Q9ULY5	C-type lectin domain family 4 member E	Receptor	35	0.695	0.5	1.1378e-05	0.01		0	1	1	2012	2012
Rheumatoid Arthritis	C0003873	GATA4	2626	P43694	GATA binding protein 4		336	0.458	0.846	0.49308	0.01		1	1	0	2018	2018
Rheumatoid Arthritis	C0003873	FGF21	26291	Q9NSA1	fibroblast growth factor 21	Signaling	236	0.485	0.769	0.029439	0.01		1	1	0	2017	2017
Rheumatoid Arthritis	C0003873	AMD1P2	263		adenosylmethionine decarboxylase 1 pseudogene 2		71	0.608	0.538		0.01		1	1	0	2019	2019
Rheumatoid Arthritis	C0003873	GCHFR	2644	P30047	GTP cyclohydrolase I feedback regulator		89	0.579	0.808	0.048251	0.01		1	1	0	2015	2015
Rheumatoid Arthritis	C0003873	GCK	2645	P35557	glucokinase	Kinase	210	0.523	0.808	0.63464	0.01		1	1	0	2013	2013
Rheumatoid Arthritis	C0003873	KAT2A	2648	Q92830	lysine acetyltransferase 2A		66	0.61	0.731	0.57331	0.01		1	1	0	2017	2017
Rheumatoid Arthritis	C0003873	SLC17A5	26503	Q9NRA2	solute carrier family 17 member 5	Transporter	252	0.491	0.808	6.8514e-10	0.01		1	1	0	2019	2019
Rheumatoid Arthritis	C0003873	GCY	2656		growth control, Y chromosome influenced		44	0.631	0.615		0.01		1	1	0	2017	2017
Rheumatoid Arthritis	C0003873	GDF2	2658	Q9UK05	growth differentiation factor 2	Signaling	152	0.529	0.731	0.0024656	0.01		1	1	0	2019	2019
Rheumatoid Arthritis	C0003873	GREM1	26585	O60565	gremlin 1, DAN family BMP antagonist		179	0.508	0.808	0.47436	0.01		1	1	0	2016	2016
Rheumatoid Arthritis	C0003873	AMH	268	P03971	anti-Mullerian hormone		242	0.476	0.846	3.3974e-12	0.01		1	1	0	2019	2019
Rheumatoid Arthritis	C0003873	B4GALT1	2683	P15291	beta-1,4-galactosyltransferase 1	Enzyme	45	0.674	0.538	0.037435	0.01		1	1	0	2017	2017
Rheumatoid Arthritis	C0003873	RNU1-1	26871		RNA, U1 small nuclear 1		66	0.608	0.731		0.01		0	1	0	2006	2006
Rheumatoid Arthritis	C0003873	GHSR	2693	Q92847	growth hormone secretagogue receptor	G-protein coupled receptor	171	0.528	0.769	0.0065825	0.01		0	1	0	2010	2010
Rheumatoid Arthritis	C0003873	SMR3A	26952	Q99954	submaxillary gland androgen regulated protein 3A		19	0.751	0.538	0.39147	0.01		1	1	0	2017	2017
Rheumatoid Arthritis	C0003873	GJA1	2697	P17302	gap junction protein alpha 1	Cell-cell junction	662	0.393	0.885	0.15523	0.01		1	1	0	2020	2020
Rheumatoid Arthritis	C0003873	AMPD1	270	P23109	adenosine monophosphate deaminase 1	Enzyme	106	0.573	0.692	1.9099e-21	0.01		1	1	1	2006	2006
Rheumatoid Arthritis	C0003873	SIGLEC7	27036	Q9Y286	sialic acid binding Ig like lectin 7	Receptor	137	0.535	0.846	2.388e-07	0.01		1	1	0	1992	1992
Rheumatoid Arthritis	C0003873	LAT	27040	O43561	linker for activation of T cells		124	0.548	0.731	0.0092377	0.01		1	1	0	2018	2018
Rheumatoid Arthritis	C0003873	PELP1	27043	Q8IZL8	proline, glutamate and leucine rich protein 1		64	0.612	0.577	0.99998	0.01		1	1	0	2003	2003
Rheumatoid Arthritis	C0003873	DKK2	27123	Q9UBU2	dickkopf WNT signaling pathway inhibitor 2		74	0.599	0.692	0.75318	0.01		1	1	0	2014	2014
Rheumatoid Arthritis	C0003873	IL36B	27177	Q9NZH7	interleukin 36 beta		5	0.861	0.154	0.0032983	0.01		1	1	0	2006	2006
Rheumatoid Arthritis	C0003873	SIGLEC9	27180	Q9Y336	sialic acid binding Ig like lectin 9	Receptor	36	0.666	0.423	2.5343e-05	0.01		1	1	0	2017	2017
Rheumatoid Arthritis	C0003873	GCLC	2729	P48506	glutamate-cysteine ligase catalytic subunit	Enzyme	198	0.509	0.885	0.42718	0.01		1	1	0	1999	1999
Rheumatoid Arthritis	C0003873	BMP10	27302	O95393	bone morphogenetic protein 10	Signaling	32	0.674	0.5	0.90838	0.01		1	1	0	2019	2019
Rheumatoid Arthritis	C0003873	RABGEF1	27342	Q9UJ41	RAB guanine nucleotide exchange factor 1	Enzyme modulator	122	0.55	0.731	0.00063083	0.01		1	1	0	2006	2006
Rheumatoid Arthritis	C0003873	GLI1	2735	P08151	GLI family zinc finger 1		369	0.431	0.846	7.6639e-14	0.01		1	1	0	2014	2014
Rheumatoid Arthritis	C0003873	APOBEC3C	27350	Q9NRW3	apolipoprotein B mRNA editing enzyme catalytic subunit 3C	Enzyme	27	0.722	0.538	0.026691	0.01		1	1	0	2017	2017
Rheumatoid Arthritis	C0003873	GNA12	2768	Q03113	G protein subunit alpha 12	Enzyme modulator	130	0.547	0.769	0.96994	0.01		1	1	0	2014	2014
Rheumatoid Arthritis	C0003873	GNAQ	2776	P50148	G protein subunit alpha q	Enzyme modulator	219	0.516	0.808	0.98069	0.01		0	1	0	2013	2013
Rheumatoid Arthritis	C0003873	GNB3	2784	P16520	G protein subunit beta 3	Enzyme	192	0.518	0.808	3.3303e-11	0.01		1	1	1	2009	2009
Rheumatoid Arthritis	C0003873	GNS	2799	P15586	glucosamine (N-acetyl)-6-sulfatase	Enzyme	51	0.705	0.538	0.00056441	0.01		1	1	0	2017	2017
Rheumatoid Arthritis	C0003873	GPC1	2817	P35052	glypican 1		96	0.587	0.731	0.015547	0.01		1	1	0	2005	2005
Rheumatoid Arthritis	C0003873	GPLD1	2822	P80108	glycosylphosphatidylinositol specific phospholipase D1		44	0.656	0.577	1.5871e-15	0.01		1	1	0	2011	2011
Rheumatoid Arthritis	C0003873	IFNL2	282616	Q8IZJ0	interferon lambda 2		38	0.666	0.615	4.9903e-08	0.01		1	1	0	2017	2017
Rheumatoid Arthritis	C0003873	GPR3	2827	P46089	G protein-coupled receptor 3	G-protein coupled receptor	18	0.743	0.5	0.00026263	0.01		1	1	0	2019	2019
Rheumatoid Arthritis	C0003873	ANG	283	P03950	angiogenin		185	0.511	0.769	0.28738	0.01		1	1	0	2003	2003
Rheumatoid Arthritis	C0003873	H19	283120		H19 imprinted maternally expressed transcript		242	0.494	0.923		0.01		1	1	2	2003	2003
Rheumatoid Arthritis	C0003873	NEAT1	283131		nuclear paraspeckle assembly transcript 1		179	0.502	0.769		0.01		1	1	0	2019	2019
Rheumatoid Arthritis	C0003873	UTS2R	2837	Q9UKP6	urotensin 2 receptor	G-protein coupled receptor	98	0.566	0.692	2.3172e-05	0.01		1	1	0	2018	2018
Rheumatoid Arthritis	C0003873	IGHV5-78	28387		immunoglobulin heavy variable 5-78 (pseudogene)		5	0.839	0.231		0.01		1	1	0	2001	2001
Rheumatoid Arthritis	C0003873	IGHV1-69	28461	P01742	immunoglobulin heavy variable 1-69		19	0.729	0.462		0.01		1	1	0	2002	2002
Rheumatoid Arthritis	C0003873	MIF-AS1	284889		MIF antisense RNA 1		38	0.663	0.577		0.01		1	1	2	1999	1999
Rheumatoid Arthritis	C0003873	GPER1	2852	Q99527	G protein-coupled estrogen receptor 1	G-protein coupled receptor	180	0.505	0.731	0.57434	0.01		1	1	0	2018	2018
Rheumatoid Arthritis	C0003873	CYP4V2	285440	Q6ZWL3	cytochrome P450 family 4 subfamily V member 2	Enzyme	42	0.67	0.577	2.1975e-10	0.01		1	1	0	2019	2019
Rheumatoid Arthritis	C0003873	TRBV28	28559	A0A5B6	T cell receptor beta variable 28		4	0.89	0.192		0.01		1	1	0	2003	2003
Rheumatoid Arthritis	C0003873	TRBV27	28560	A0A0K0K1C4	T cell receptor beta variable 27		5	0.861	0.231		0.01		1	1	0	1998	1998
Rheumatoid Arthritis	C0003873	TRBV20-1	28567	A0A075B6N2	T cell receptor beta variable 20-1		7	0.821	0.346		0.01		1	1	0	1993	1993
Rheumatoid Arthritis	C0003873	TRBV14	28573	A0A5B0	T cell receptor beta variable 14		4	0.89	0.154		0.01		1	1	0	1998	1998
Rheumatoid Arthritis	C0003873	TRBV6-7	28600		T cell receptor beta variable 6-7 (non-functional)		1	1	0.115		0.01		1	1	0	1996	1996
Rheumatoid Arthritis	C0003873	TRBV3-1	28619	A0A576	T cell receptor beta variable 3-1		4	0.89	0.192		0.01		1	1	0	2003	2003
Rheumatoid Arthritis	C0003873	TRBV2	28620	A0A1B0GX68	T cell receptor beta variable 2		4	0.861	0.269		0.01		1	1	0	1993	1993
Rheumatoid Arthritis	C0003873	GPR39	2863	O43194	G protein-coupled receptor 39	G-protein coupled receptor	45	0.65	0.615	2.8069e-09	0.01		1	1	0	2019	2019
Rheumatoid Arthritis	C0003873	TRBC2	28638	A0A5B9	T cell receptor beta constant 2		4	0.931	0.192		0.01		1	1	0	1994	1994
Rheumatoid Arthritis	C0003873	TRAV5	28688	A0A0B4J249	T cell receptor alpha variable 5		1	1	0.115		0.01		1	1	0	1998	1998
Rheumatoid Arthritis	C0003873	GRK5	2869	P34947	G protein-coupled receptor kinase 5	Kinase	86	0.588	0.769	0.67567	0.01		1	1	0	1999	1999
Rheumatoid Arthritis	C0003873	GRB2	2885	P62993	growth factor receptor bound protein 2		122	0.546	0.769	0.93934	0.01		1	1	0	2003	2003
Rheumatoid Arthritis	C0003873	IGKV3D-15	28875	A0A087WSY6	immunoglobulin kappa variable 3D-15 (gene/pseudogene)	Immune response	4	0.861	0.192		0.01		1	1	0	1998	1998
Rheumatoid Arthritis	C0003873	GRIA1	2890	P42261	glutamate ionotropic receptor AMPA type subunit 1	Ion channel	126	0.57	0.577	0.99869	0.01		1	1	0	2019	2019
Rheumatoid Arthritis	C0003873	IGKV1D-8	28904	A0A087WSZ0	immunoglobulin kappa variable 1D-8	Immune response	4	0.861	0.192		0.01		1	1	0	1998	1998
Rheumatoid Arthritis	C0003873	IGKV3-20	28912	P01619	immunoglobulin kappa variable 3-20	Immune response	19	0.736	0.308		0.01		1	1	0	1998	1998
Rheumatoid Arthritis	C0003873	IGKV2-29	28920	A2NJV5	immunoglobulin kappa variable 2-29 (gene/pseudogene)	Immune response	12	0.769	0.231		0.01		1	1	0	1998	1998
Rheumatoid Arthritis	C0003873	REM1	28954	O75628	RRAD and GEM like GTPase 1		177	0.531	0.885	5.3363e-08	0.01		1	1	0	2018	2018
Rheumatoid Arthritis	C0003873	LAMTOR2	28956	Q9Y2Q5	late endosomal/lysosomal adaptor, MAPK and MTOR activator 2		129	0.538	0.808	0.19816	0.01		1	1	0	1990	1990
Rheumatoid Arthritis	C0003873	RGCC	28984	Q9H4X1	regulator of cell cycle		81	0.595	0.769	0.0048149	0.01		1	1	0	2018	2018
Rheumatoid Arthritis	C0003873	HIPK2	28996	Q9H2X6	homeodomain interacting protein kinase 2	Kinase	102	0.566	0.731	1	0.01		0	1	0	2019	2019
Rheumatoid Arthritis	C0003873	GRIK4	2900	Q16099	glutamate ionotropic receptor kainate type subunit 4	Ion channel	41	0.678	0.423	0.11126	0.01		1	1	0	2014	2014
Rheumatoid Arthritis	C0003873	STXBP6	29091	Q8NFX7	syntaxin binding protein 6	Transporter	8	0.805	0.269	7.8743e-05	0.01		1	1	0	2012	2012
Rheumatoid Arthritis	C0003873	UHRF1	29128	Q96T88	ubiquitin like with PHD and ring finger domains 1		125	0.54	0.692		0.01		1	1	0	2016	2016
Rheumatoid Arthritis	C0003873	CXCL3	2921	P19876	C-X-C motif chemokine ligand 3	Signaling	47	0.65	0.692	0.00030234	0.01		1	1	0	2017	2017
Rheumatoid Arthritis	C0003873	PDIA3	2923	P30101	protein disulfide isomerase family A member 3		100	0.566	0.769	0.99608	0.01		1	1	0	2016	2016
Rheumatoid Arthritis	C0003873	GRPR	2925	P30550	gastrin releasing peptide receptor	G-protein coupled receptor	85	0.595	0.538	0.22444	0.01		1	1	0	2018	2018
Rheumatoid Arthritis	C0003873	GSN	2934	P06396	gelsolin	Cellular structure	262	0.475	0.885	3.8905e-11	0.01		1	1	0	2008	2008
Rheumatoid Arthritis	C0003873	GTS	2973		Gilles de la Tourette syndrome		32	0.682	0.615		0.01		1	1	0	2018	2018
Rheumatoid Arthritis	C0003873	GYS1	2997	P13807	glycogen synthase 1		26	0.722	0.385	0.0002914	0.01		1	1	0	2018	2018
Rheumatoid Arthritis	C0003873	EFEMP2	30008	O95967	EGF containing fibulin extracellular matrix protein 2	Calcium-binding protein	126	0.559	0.692	0.0081938	0.01		1	1	0	2006	2006
Rheumatoid Arthritis	C0003873	GZMM	3004	P51124	granzyme M	Enzyme	36	0.686	0.577	0.011275	0.01		1	1	0	2020	2020
Rheumatoid Arthritis	C0003873	ANXA2	302	P07355	annexin A2		294	0.453	0.808	9.7728e-05	0.01		1	1	0	2019	2019
Rheumatoid Arthritis	C0003873	HAGH	3029	Q16775	hydroxyacylglutathione hydrolase		20	0.729	0.462	0.00017657	0.01		1	1	0	1990	1990
Rheumatoid Arthritis	C0003873	HARS1	3035	P12081	histidyl-tRNA synthetase 1	Enzyme	127	0.569	0.808	2.3839e-06	0.01		1	1	0	2006	2006
Rheumatoid Arthritis	C0003873	HAS1	3036	Q92839	hyaluronan synthase 1		45	0.67	0.577	1.3084e-12	0.01		1	1	0	2004	2004
Rheumatoid Arthritis	C0003873	HAS3	3038	O00219	hyaluronan synthase 3		51	0.644	0.692	0.88316	0.01		1	1	0	2004	2004
Rheumatoid Arthritis	C0003873	HCRTR1	3061	O43613	hypocretin receptor 1	G-protein coupled receptor	71	0.623	0.654	0.00017378	0.01		1	1	0	2018	2018
Rheumatoid Arthritis	C0003873	HDC	3067	P19113	histidine decarboxylase		92	0.584	0.692	0.0041094	0.01		1	1	0	2004	2004
Rheumatoid Arthritis	C0003873	ANXA4	307	P09525	annexin A4		74	0.599	0.692	1.1858e-08	0.01		1	1	0	2017	2017
Rheumatoid Arthritis	C0003873	HEXA	3073	P06865	hexosaminidase subunit alpha	Enzyme	79	0.633	0.615	1.3405e-11	0.01		1	1	0	2002	2002
Rheumatoid Arthritis	C0003873	HEXB	3074	P07686	hexosaminidase subunit beta	Enzyme	62	0.644	0.654	3.4915e-10	0.01		1	1	0	2002	2002
Rheumatoid Arthritis	C0003873	ANXA5	308	P08758	annexin A5		283	0.458	0.769	3.7978e-15	0.01		1	1	0	2013	2013
Rheumatoid Arthritis	C0003873	KCNIP3	30818	Q9Y2W7	potassium voltage-gated channel interacting protein 3	Ion channel	60	0.626	0.654	0.037604	0.01		1	1	0	2016	2016
Rheumatoid Arthritis	C0003873	CD209	30835	Q9NNX6	CD209 molecule	Receptor	57	0.626	0.769	2.7418e-13	0.01		1	1	0	2009	2009
Rheumatoid Arthritis	C0003873	TAX1BP3	30851	O14907	Tax1 binding protein 3		27	0.716	0.615	0.0052431	0.01		1	1	0	2019	2019
Rheumatoid Arthritis	C0003873	HK1	3098	P19367	hexokinase 1	Kinase	161	0.542	0.731	0.91459	0.01		1	1	0	2019	2019
Rheumatoid Arthritis	C0003873	HK2	3099	P52789	hexokinase 2	Kinase	152	0.515	0.769	0.0045893	0.01		1	1	0	2018	2018
Rheumatoid Arthritis	C0003873	HLA-DRB2	3124		major histocompatibility complex, class II, DR beta 2 (pseudogene)		8	0.861	0.269		0.01		1	1	0	2018	2018
Rheumatoid Arthritis	C0003873	HLA-DRB6	3128		major histocompatibility complex, class II, DR beta 6 (pseudogene)		9	0.821	0.308		0.01		1	1	0	2012	2012
Rheumatoid Arthritis	C0003873	HLA-E	3133	P13747	major histocompatibility complex, class I, E		118	0.545	0.769	0.036773	0.01		1	1	0	2015	2015
Rheumatoid Arthritis	C0003873	HMGCR	3156	P04035	3-hydroxy-3-methylglutaryl-CoA reductase		154	0.529	0.692	0.99861	0.01		1	1	0	2006	2006
Rheumatoid Arthritis	C0003873	HMMR	3161	O75330	hyaluronan mediated motility receptor		117	0.544	0.615	5.5222e-21	0.01		1	1	0	2018	2018
Rheumatoid Arthritis	C0003873	APAF1	317	O14727	apoptotic peptidase activating factor 1		145	0.525	0.769	9.6242e-06	0.01		1	1	0	2017	2017
Rheumatoid Arthritis	C0003873	HNRNPC	3183	P07910	heterogeneous nuclear ribonucleoprotein C		61	0.606	0.538	0.97772	0.01		1	1	0	1996	1996
Rheumatoid Arthritis	C0003873	HOXB2	3212	P14652	homeobox B2		52	0.612	0.577	0.00014636	0.01		1	1	0	2005	2005
Rheumatoid Arthritis	C0003873	HOXD4	3233	P09016	homeobox D4		15	0.76	0.346	0.0054479	0.01		1	1	0	1996	1996
Rheumatoid Arthritis	C0003873	APCS	325	P02743	amyloid P component, serum		141	0.531	0.808	0.031714	0.01		1	1	0	2011	2011
Rheumatoid Arthritis	C0003873	HPRT1	3251	P00492	hypoxanthine phosphoribosyltransferase 1	Enzyme	210	0.5	0.808	0.93728	0.01		1	1	0	1998	1998
Rheumatoid Arthritis	C0003873	HRG	3273	P04196	histidine rich glycoprotein	Enzyme modulator	72	0.603	0.577	5.8888e-14	0.01		1	1	0	2018	2018
Rheumatoid Arthritis	C0003873	PRMT1	3276	Q99873	protein arginine methyltransferase 1	Epigenetic regulator	110	0.552	0.808	0.99907	0.01		1	1	0	2018	2018
Rheumatoid Arthritis	C0003873	HES1	3280	Q14469	hes family bHLH transcription factor 1	Transcription factor	243	0.468	0.885	0.7072	0.01		1	1	0	2017	2017
Rheumatoid Arthritis	C0003873	BIRC2	329	Q13490	baculoviral IAP repeat containing 2	Enzyme modulator	125	0.535	0.731	0.42708	0.01		1	1	0	2019	2019
[truncated: 724 more rows]
