# Supplementary material for: Do LRG1–SERPINA1 Interactions Modulate Fibrotic and Inflammatory Signatures in Rheumatoid Arthritis? A Proteomic and In Silico Investigation
Source: Pathophysiology. 2026 Feb 6;33(1):16. doi: 10.3390/pathophysiology33010016 (PMC12922013; doi:10.3390/pathophysiology33010016)
Supplement: Supplementary file 1 [file pathophysiology-33-00016-s001.zip › Supplimentary Table S3.csv]

Gene Symbol	Description	Category	Uniprot ID	Gifts	GC Id	Relevance score	GeneCards Link
CFTR	CF Transmembrane Conductance Regulator	Protein Coding	P13569	66	GC07P117287	213.1813965	https://www.genecards.org/cgi-bin/carddisp.pl?gene=CFTR
RTEL1	Regulator Of Telomere Elongation Helicase 1	Protein Coding	Q9NZ71	54	GC20P069869	116.7000427	https://www.genecards.org/cgi-bin/carddisp.pl?gene=RTEL1
TERT	Telomerase Reverse Transcriptase	Protein Coding	O14746	64	GC05M001253	113.9452133	https://www.genecards.org/cgi-bin/carddisp.pl?gene=TERT
PARN	Poly(A)-Specific Ribonuclease	Protein Coding	O95453	56	GC16M014435	61.45835495	https://www.genecards.org/cgi-bin/carddisp.pl?gene=PARN
KIF21A	Kinesin Family Member 21A	Protein Coding	Q7Z4S6	52	GC12M039293	40.68338013	https://www.genecards.org/cgi-bin/carddisp.pl?gene=KIF21A
TGFB1	Transforming Growth Factor Beta 1	Protein Coding	P01137	65	GC19M041301	36.11340332	https://www.genecards.org/cgi-bin/carddisp.pl?gene=TGFB1
SFTPC	Surfactant Protein C	Protein Coding	P11686	52	GC08P022156	25.46208	https://www.genecards.org/cgi-bin/carddisp.pl?gene=SFTPC
MUC5B	Mucin 5B, Oligomeric Mucus/Gel-Forming	Protein Coding	Q9HC84	53	GC11P022725	22.09430122	https://www.genecards.org/cgi-bin/carddisp.pl?gene=MUC5B
TUBB3	Tubulin Beta 3 Class III	Protein Coding	Q13509	63	GC16P130848	21.35227585	https://www.genecards.org/cgi-bin/carddisp.pl?gene=TUBB3
CXCL8	C-X-C Motif Chemokine Ligand 8	Protein Coding	P10145	56	GC04P073740	21.00785446	https://www.genecards.org/cgi-bin/carddisp.pl?gene=CXCL8
CCN2	Cellular Communication Network Factor 2	Protein Coding	P29279	59	GC06M131948	20.75056267	https://www.genecards.org/cgi-bin/carddisp.pl?gene=CCN2
TNF	Tumor Necrosis Factor	Protein Coding	P01375	63	GC06P190708	20.59370422	https://www.genecards.org/cgi-bin/carddisp.pl?gene=TNF
SFTPA2	Surfactant Protein A2	Protein Coding	Q8IWL1	50	GC10M084829	18.92038536	https://www.genecards.org/cgi-bin/carddisp.pl?gene=SFTPA2
IL6	Interleukin 6	Protein Coding	P05231	63	GC07P022725	18.27046204	https://www.genecards.org/cgi-bin/carddisp.pl?gene=IL6
TIMP1	TIMP Metallopeptidase Inhibitor 1	Protein Coding	P01033	57	GC0XP061588	18.01461601	https://www.genecards.org/cgi-bin/carddisp.pl?gene=TIMP1
IL1B	Interleukin 1 Beta	Protein Coding	P01584	60	GC02M112829	16.6517849	https://www.genecards.org/cgi-bin/carddisp.pl?gene=IL1B
ABCA3	ATP Binding Cassette Subfamily A Member 3	Protein Coding	Q99758	62	GC16M002275	16.09860229	https://www.genecards.org/cgi-bin/carddisp.pl?gene=ABCA3
CCL2	C-C Motif Chemokine Ligand 2	Protein Coding	P13500	62	GC17P034255	16.05476189	https://www.genecards.org/cgi-bin/carddisp.pl?gene=CCL2
MMP9	Matrix Metallopeptidase 9	Protein Coding	P14780	66	GC20P046008	15.97353363	https://www.genecards.org/cgi-bin/carddisp.pl?gene=MMP9
SFTPA1	Surfactant Protein A1	Protein Coding	Q8IWL2	57	GC10P133131	15.7508564	https://www.genecards.org/cgi-bin/carddisp.pl?gene=SFTPA1
MMP1	Matrix Metallopeptidase 1	Protein Coding	P03956	62	GC11M143594	15.36814499	https://www.genecards.org/cgi-bin/carddisp.pl?gene=MMP1
SERPINA1	Serpin Family A Member 1	Protein Coding	P01009	62	GC14M094376	15.33365345	https://www.genecards.org/cgi-bin/carddisp.pl?gene=SERPINA1
IL10	Interleukin 10	Protein Coding	P22301	59	GC01M206767	15.05539703	https://www.genecards.org/cgi-bin/carddisp.pl?gene=IL10
ELANE	Elastase, Neutrophil Expressed	Protein Coding	P08246	63	GC19P160928	14.79913902	https://www.genecards.org/cgi-bin/carddisp.pl?gene=ELANE
IL13	Interleukin 13	Protein Coding	P35225	56	GC05P132656	14.7924099	https://www.genecards.org/cgi-bin/carddisp.pl?gene=IL13
CD36	CD36 Molecule (CD36 Blood Group)	Protein Coding	P16671	63	GC07P080369	14.75786877	https://www.genecards.org/cgi-bin/carddisp.pl?gene=CD36
IFNG	Interferon Gamma	Protein Coding	P01579	63	GC12M068154	14.68715191	https://www.genecards.org/cgi-bin/carddisp.pl?gene=IFNG
BMP6	Bone Morphogenetic Protein 6	Protein Coding	P22004	57	GC06P007726	14.4859581	https://www.genecards.org/cgi-bin/carddisp.pl?gene=BMP6
MMP2	Matrix Metallopeptidase 2	Protein Coding	P08253	66	GC16P129449	14.09859276	https://www.genecards.org/cgi-bin/carddisp.pl?gene=MMP2
IL4	Interleukin 4	Protein Coding	P05112	59	GC05P132673	13.98916435	https://www.genecards.org/cgi-bin/carddisp.pl?gene=IL4
SMAD3	SMAD Family Member 3	Protein Coding	P84022	66	GC15P067063	13.83982754	https://www.genecards.org/cgi-bin/carddisp.pl?gene=SMAD3
HGF	Hepatocyte Growth Factor	Protein Coding	P14210	65	GC07M081699	13.77779293	https://www.genecards.org/cgi-bin/carddisp.pl?gene=HGF
IL5	Interleukin 5	Protein Coding	P05113	59	GC05M132541	13.46992683	https://www.genecards.org/cgi-bin/carddisp.pl?gene=IL5
FGF2	Fibroblast Growth Factor 2	Protein Coding	P09038	59	GC04P122826	13.25717545	https://www.genecards.org/cgi-bin/carddisp.pl?gene=FGF2
SFTPD	Surfactant Protein D	Protein Coding	P35247	57	GC10M079937	13.06403255	https://www.genecards.org/cgi-bin/carddisp.pl?gene=SFTPD
ACE	Angiotensin I Converting Enzyme	Protein Coding	P12821	64	GC17P063477	13.0600071	https://www.genecards.org/cgi-bin/carddisp.pl?gene=ACE
SPP1	Secreted Phosphoprotein 1	Protein Coding	P10451	57	GC04P087975	13.02199268	https://www.genecards.org/cgi-bin/carddisp.pl?gene=SPP1
EDN1	Endothelin 1	Protein Coding	P05305	61	GC06P014983	12.97453403	https://www.genecards.org/cgi-bin/carddisp.pl?gene=EDN1
IL17A	Interleukin 17A	Protein Coding	Q16552	56	GC06P052186	12.77138615	https://www.genecards.org/cgi-bin/carddisp.pl?gene=IL17A
MPO	Myeloperoxidase	Protein Coding	P05164	65	GC17M058269	12.73803616	https://www.genecards.org/cgi-bin/carddisp.pl?gene=MPO
FAM111B	FAM111 Trypsin Like Peptidase B	Protein Coding	Q6SJ93	44	GC11P059107	12.72062397	https://www.genecards.org/cgi-bin/carddisp.pl?gene=FAM111B
PHOX2A	Paired Like Homeobox 2A	Protein Coding	O14813	55	GC11M072239	12.71221352	https://www.genecards.org/cgi-bin/carddisp.pl?gene=PHOX2A
CTNNB1	Catenin Beta 1	Protein Coding	P35222	66	GC03P041194	12.55235672	https://www.genecards.org/cgi-bin/carddisp.pl?gene=CTNNB1
SMAD7	SMAD Family Member 7	Protein Coding	O15105	56	GC18M048919	12.44964314	https://www.genecards.org/cgi-bin/carddisp.pl?gene=SMAD7
IL1RN	Interleukin 1 Receptor Antagonist	Protein Coding	P18510	62	GC02P157308	12.43175602	https://www.genecards.org/cgi-bin/carddisp.pl?gene=IL1RN
ELN	Elastin	Protein Coding	P15502	56	GC07P074027	12.28390312	https://www.genecards.org/cgi-bin/carddisp.pl?gene=ELN
SMAD2	SMAD Family Member 2	Protein Coding	Q15796	65	GC18M047809	12.26333618	https://www.genecards.org/cgi-bin/carddisp.pl?gene=SMAD2
SERPINE1	Serpin Family E Member 1	Protein Coding	P05121	63	GC07P101127	12.23539257	https://www.genecards.org/cgi-bin/carddisp.pl?gene=SERPINE1
S100A8	S100 Calcium Binding Protein A8	Protein Coding	P05109	55	GC01M168551	12.23264599	https://www.genecards.org/cgi-bin/carddisp.pl?gene=S100A8
COL1A1	Collagen Type I Alpha 1 Chain	Protein Coding	P02452	62	GC17M101332	12.15570736	https://www.genecards.org/cgi-bin/carddisp.pl?gene=COL1A1
ALB	Albumin	Protein Coding	P02768	61	GC04P073397	12.09756565	https://www.genecards.org/cgi-bin/carddisp.pl?gene=ALB
TLR4	Toll Like Receptor 4	Protein Coding	O00206	63	GC09P117704	11.93750095	https://www.genecards.org/cgi-bin/carddisp.pl?gene=TLR4
TP53	Tumor Protein P53	Protein Coding	P04637	66	GC17M007661	11.93379498	https://www.genecards.org/cgi-bin/carddisp.pl?gene=TP53
IGF1	Insulin Like Growth Factor 1	Protein Coding	P05019	60	GC12M102395	11.76329994	https://www.genecards.org/cgi-bin/carddisp.pl?gene=IGF1
MBL2	Mannose Binding Lectin 2	Protein Coding	P11226	59	GC10M052760	11.73474693	https://www.genecards.org/cgi-bin/carddisp.pl?gene=MBL2
FN1	Fibronectin 1	Protein Coding	P02751	63	GC02M215360	11.72792721	https://www.genecards.org/cgi-bin/carddisp.pl?gene=FN1
MUC1	Mucin 1, Cell Surface Associated	Protein Coding	P15941	61	GC01M155185	11.69338322	https://www.genecards.org/cgi-bin/carddisp.pl?gene=MUC1
DSP	Desmoplakin	Protein Coding	P15924	62	GC06P007541	11.60663223	https://www.genecards.org/cgi-bin/carddisp.pl?gene=DSP
NFE2L2	NFE2 Like BZIP Transcription Factor 2	Protein Coding	Q16236	64	GC02M177227	11.59998322	https://www.genecards.org/cgi-bin/carddisp.pl?gene=NFE2L2
CRP	C-Reactive Protein	Protein Coding	P02741	59	GC01M168779	11.59095192	https://www.genecards.org/cgi-bin/carddisp.pl?gene=CRP
NHERF1	NHERF Family PDZ Scaffold Protein 1	Protein Coding	O14745	56	GC17P165946	11.56475449	https://www.genecards.org/cgi-bin/carddisp.pl?gene=NHERF1
POT1	Protection Of Telomeres 1	Protein Coding	Q9NUX5	55	GC07M124822	11.55100346	https://www.genecards.org/cgi-bin/carddisp.pl?gene=POT1
PDGFB	Platelet Derived Growth Factor Subunit B	Protein Coding	P01127	63	GC22M089269	11.51874638	https://www.genecards.org/cgi-bin/carddisp.pl?gene=PDGFB
CCL5	C-C Motif Chemokine Ligand 5	Protein Coding	P13501	56	GC17M035871	11.43992329	https://www.genecards.org/cgi-bin/carddisp.pl?gene=CCL5
HFE	Homeostatic Iron Regulator	Protein Coding	Q30201	57	GC06P026087	11.36242294	https://www.genecards.org/cgi-bin/carddisp.pl?gene=HFE
HMOX1	Heme Oxygenase 1	Protein Coding	P09601	65	GC22P035380	11.36110687	https://www.genecards.org/cgi-bin/carddisp.pl?gene=HMOX1
LGALS3	Galectin 3	Protein Coding	P17931	57	GC14P055124	11.34666634	https://www.genecards.org/cgi-bin/carddisp.pl?gene=LGALS3
BMP1	Bone Morphogenetic Protein 1	Protein Coding	P13497	61	GC08P022165	11.32360935	https://www.genecards.org/cgi-bin/carddisp.pl?gene=BMP1
PDGFA	Platelet Derived Growth Factor Subunit A	Protein Coding	P04085	57	GC07M000497	11.32263756	https://www.genecards.org/cgi-bin/carddisp.pl?gene=PDGFA
AGT	Angiotensinogen	Protein Coding	P01019	62	GC01M230690	11.22047329	https://www.genecards.org/cgi-bin/carddisp.pl?gene=AGT
AKT1	AKT Serine/Threonine Kinase 1	Protein Coding	P31749	66	GC14M104769	11.07819462	https://www.genecards.org/cgi-bin/carddisp.pl?gene=AKT1
PTGS2	Prostaglandin-Endoperoxide Synthase 2	Protein Coding	P35354	63	GC01M186671	11.04145336	https://www.genecards.org/cgi-bin/carddisp.pl?gene=PTGS2
MMP7	Matrix Metallopeptidase 7	Protein Coding	P09237	60	GC11M143590	11.02323532	https://www.genecards.org/cgi-bin/carddisp.pl?gene=MMP7
CDH1	Cadherin 1	Protein Coding	P12830	61	GC16P068737	11.01093674	https://www.genecards.org/cgi-bin/carddisp.pl?gene=CDH1
EGFR	Epidermal Growth Factor Receptor	Protein Coding	P00533	68	GC07P055019	10.99012375	https://www.genecards.org/cgi-bin/carddisp.pl?gene=EGFR
MUC5AC	Mucin 5AC, Oligomeric Mucus/Gel-Forming	Protein Coding	P98088	51	GC11P022721	10.93336773	https://www.genecards.org/cgi-bin/carddisp.pl?gene=MUC5AC
CSF3	Colony Stimulating Factor 3	Protein Coding	P09919	55	GC17P040015	10.93052101	https://www.genecards.org/cgi-bin/carddisp.pl?gene=CSF3
S100A9	S100 Calcium Binding Protein A9	Protein Coding	P06702	56	GC01P153357	10.89770603	https://www.genecards.org/cgi-bin/carddisp.pl?gene=S100A9
SPINK1	Serine Peptidase Inhibitor Kazal Type 1	Protein Coding	P00995	54	GC05M147825	10.88007259	https://www.genecards.org/cgi-bin/carddisp.pl?gene=SPINK1
PIK3CG	Phosphatidylinositol-4,5-Bisphosphate 3-Kinase Catalytic Subunit Gamma	Protein Coding	P48736	62	GC07P106865	10.87931728	https://www.genecards.org/cgi-bin/carddisp.pl?gene=PIK3CG
IL1A	Interleukin 1 Alpha	Protein Coding	P01583	58	GC02M112773	10.84165668	https://www.genecards.org/cgi-bin/carddisp.pl?gene=IL1A
TGFA	Transforming Growth Factor Alpha	Protein Coding	P01135	59	GC02M070447	10.8093605	https://www.genecards.org/cgi-bin/carddisp.pl?gene=TGFA
GREM1	Gremlin 1, DAN Family BMP Antagonist	Protein Coding	O60565	58	GC15P201431	10.80713654	https://www.genecards.org/cgi-bin/carddisp.pl?gene=GREM1
INS	Insulin	Protein Coding	P01308	60	GC11M002159	10.77150726	https://www.genecards.org/cgi-bin/carddisp.pl?gene=INS
KRT18	Keratin 18	Protein Coding	P05783	62	GC12P052948	10.76902866	https://www.genecards.org/cgi-bin/carddisp.pl?gene=KRT18
MTOR	Mechanistic Target Of Rapamycin Kinase	Protein Coding	P42345	68	GC01M011106	10.76083469	https://www.genecards.org/cgi-bin/carddisp.pl?gene=MTOR
ZCCHC8	Zinc Finger CCHC-Type Containing 8	Protein Coding	Q6NZY4	49	GC12M124902	10.74002171	https://www.genecards.org/cgi-bin/carddisp.pl?gene=ZCCHC8
HIF1A	Hypoxia Inducible Factor 1 Subunit Alpha	Protein Coding	Q16665	62	GC14P061695	10.70138264	https://www.genecards.org/cgi-bin/carddisp.pl?gene=HIF1A
GPT	Glutamic--Pyruvic Transaminase	Protein Coding	P24298	56	GC08P144502	10.62996674	https://www.genecards.org/cgi-bin/carddisp.pl?gene=GPT
CCL11	C-C Motif Chemokine Ligand 11	Protein Coding	P51671	58	GC17P034285	10.53183556	https://www.genecards.org/cgi-bin/carddisp.pl?gene=CCL11
NFKB1	Nuclear Factor Kappa B Subunit 1	Protein Coding	P19838	66	GC04P102501	10.46953773	https://www.genecards.org/cgi-bin/carddisp.pl?gene=NFKB1
CCL3	C-C Motif Chemokine Ligand 3	Protein Coding	P10147	54	GC17M036088	10.4242382	https://www.genecards.org/cgi-bin/carddisp.pl?gene=CCL3
NOP10	NOP10 Ribonucleoprotein	Protein Coding	Q9NPE3	52	GC15M049341	10.37652111	https://www.genecards.org/cgi-bin/carddisp.pl?gene=NOP10
TOLLIP	Toll Interacting Protein	Protein Coding	Q9H0E2	56	GC11M001274	10.3028307	https://www.genecards.org/cgi-bin/carddisp.pl?gene=TOLLIP
CAV1	Caveolin 1	Protein Coding	Q03135	61	GC07P116524	10.29107952	https://www.genecards.org/cgi-bin/carddisp.pl?gene=CAV1
BMP7	Bone Morphogenetic Protein 7	Protein Coding	P18075	60	GC20M057168	10.28438473	https://www.genecards.org/cgi-bin/carddisp.pl?gene=BMP7
PPARG	Peroxisome Proliferator Activated Receptor Gamma	Protein Coding	P37231	65	GC03P012287	10.27534103	https://www.genecards.org/cgi-bin/carddisp.pl?gene=PPARG
JUN	Jun Proto-Oncogene, AP-1 Transcription Factor Subunit	Protein Coding	P05412	63	GC01M058780	10.27032566	https://www.genecards.org/cgi-bin/carddisp.pl?gene=JUN
ICAM1	Intercellular Adhesion Molecule 1	Protein Coding	P05362	62	GC19P161362	10.25489235	https://www.genecards.org/cgi-bin/carddisp.pl?gene=ICAM1
SERPINH1	Serpin Family H Member 1	Protein Coding	P50454	59	GC11P075562	10.19481564	https://www.genecards.org/cgi-bin/carddisp.pl?gene=SERPINH1
GGT1	Gamma-Glutamyltransferase 1	Protein Coding	P19440	62	GC22P024583	10.1660738	https://www.genecards.org/cgi-bin/carddisp.pl?gene=GGT1
CXCL10	C-X-C Motif Chemokine Ligand 10	Protein Coding	P02778	57	GC04M076021	10.13406372	https://www.genecards.org/cgi-bin/carddisp.pl?gene=CXCL10
IL2	Interleukin 2	Protein Coding	P60568	59	GC04M122451	10.12116718	https://www.genecards.org/cgi-bin/carddisp.pl?gene=IL2
TGFBR1	Transforming Growth Factor Beta Receptor 1	Protein Coding	P36897	66	GC09P109923	10.09760094	https://www.genecards.org/cgi-bin/carddisp.pl?gene=TGFBR1
EGF	Epidermal Growth Factor	Protein Coding	P01133	64	GC04P109912	10.02405834	https://www.genecards.org/cgi-bin/carddisp.pl?gene=EGF
NKX2-1	NK2 Homeobox 1	Protein Coding	P43699	60	GC14M036516	9.995854378	https://www.genecards.org/cgi-bin/carddisp.pl?gene=NKX2-1
AGTR1	Angiotensin II Receptor Type 1	Protein Coding	P30556	65	GC03P148697	9.964167595	https://www.genecards.org/cgi-bin/carddisp.pl?gene=AGTR1
STAT3	Signal Transducer And Activator Of Transcription 3	Protein Coding	P40763	66	GC17M042313	9.961657524	https://www.genecards.org/cgi-bin/carddisp.pl?gene=STAT3
LOX	Lysyl Oxidase	Protein Coding	P28300	60	GC05M122063	9.953634262	https://www.genecards.org/cgi-bin/carddisp.pl?gene=LOX
FGF7	Fibroblast Growth Factor 7	Protein Coding	P21781	57	GC15P049423	9.94975853	https://www.genecards.org/cgi-bin/carddisp.pl?gene=FGF7
NOS2	Nitric Oxide Synthase 2	Protein Coding	P35228	61	GC17M027756	9.867927551	https://www.genecards.org/cgi-bin/carddisp.pl?gene=NOS2
POSTN	Periostin	Protein Coding	Q15063	56	GC13M037562	9.778213501	https://www.genecards.org/cgi-bin/carddisp.pl?gene=POSTN
TGFBR2	Transforming Growth Factor Beta Receptor 2	Protein Coding	P37173	65	GC03P030610	9.770470619	https://www.genecards.org/cgi-bin/carddisp.pl?gene=TGFBR2
IL33	Interleukin 33	Protein Coding	O95760	53	GC09P010957	9.722931862	https://www.genecards.org/cgi-bin/carddisp.pl?gene=IL33
NOX4	NADPH Oxidase 4	Protein Coding	Q9NPH5	56	GC11M089324	9.713780403	https://www.genecards.org/cgi-bin/carddisp.pl?gene=NOX4
CCL4	C-C Motif Chemokine Ligand 4	Protein Coding	P13236	53	GC17P036103	9.692835808	https://www.genecards.org/cgi-bin/carddisp.pl?gene=CCL4
IGFBP5	Insulin Like Growth Factor Binding Protein 5	Protein Coding	P24593	56	GC02M216672	9.641834259	https://www.genecards.org/cgi-bin/carddisp.pl?gene=IGFBP5
TGFB2	Transforming Growth Factor Beta 2	Protein Coding	P61812	63	GC01P218345	9.639266014	https://www.genecards.org/cgi-bin/carddisp.pl?gene=TGFB2
PNPLA3	Patatin Like Domain 3, 1-Acylglycerol-3-Phosphate O-Acyltransferase	Protein Coding	Q9NST1	55	GC22P043923	9.587850571	https://www.genecards.org/cgi-bin/carddisp.pl?gene=PNPLA3
PDGFRB	Platelet Derived Growth Factor Receptor Beta	Protein Coding	P09619	66	GC05M150113	9.54155159	https://www.genecards.org/cgi-bin/carddisp.pl?gene=PDGFRB
NHLRC2	NHL Repeat Containing 2	Protein Coding	Q8NBF2	46	GC10P113854	9.508534431	https://www.genecards.org/cgi-bin/carddisp.pl?gene=NHLRC2
CXCR4	C-X-C Motif Chemokine Receptor 4	Protein Coding	P61073	65	GC02M136114	9.504364967	https://www.genecards.org/cgi-bin/carddisp.pl?gene=CXCR4
CHI3L1	Chitinase 3 Like 1	Protein Coding	P36222	59	GC01M203148	9.502173424	https://www.genecards.org/cgi-bin/carddisp.pl?gene=CHI3L1
IL18	Interleukin 18	Protein Coding	Q14116	56	GC11M112143	9.475119591	https://www.genecards.org/cgi-bin/carddisp.pl?gene=IL18
PRTN3	Proteinase 3	Protein Coding	P24158	59	GC19P000840	9.450834274	https://www.genecards.org/cgi-bin/carddisp.pl?gene=PRTN3
ABCB4	ATP Binding Cassette Subfamily B Member 4	Protein Coding	P21439	59	GC07M087365	9.444709778	https://www.genecards.org/cgi-bin/carddisp.pl?gene=ABCB4
COL1A2	Collagen Type I Alpha 2 Chain	Protein Coding	P08123	60	GC07P094394	9.393791199	https://www.genecards.org/cgi-bin/carddisp.pl?gene=COL1A2
NLRP3	NLR Family Pyrin Domain Containing 3	Protein Coding	Q96P20	62	GC01P247692	9.369956017	https://www.genecards.org/cgi-bin/carddisp.pl?gene=NLRP3
CD4	CD4 Molecule	Protein Coding	P01730	63	GC12P006786	9.356747627	https://www.genecards.org/cgi-bin/carddisp.pl?gene=CD4
CXCR3	C-X-C Motif Chemokine Receptor 3	Protein Coding	P49682	58	GC0XM071615	9.322242737	https://www.genecards.org/cgi-bin/carddisp.pl?gene=CXCR3
MMP3	Matrix Metallopeptidase 3	Protein Coding	P08254	62	GC11M102835	9.272442818	https://www.genecards.org/cgi-bin/carddisp.pl?gene=MMP3
ENG	Endoglin	Protein Coding	P17813	60	GC09M132959	9.202342033	https://www.genecards.org/cgi-bin/carddisp.pl?gene=ENG
TGFB3	Transforming Growth Factor Beta 3	Protein Coding	P10600	60	GC14M075958	9.145298958	https://www.genecards.org/cgi-bin/carddisp.pl?gene=TGFB3
DCN	Decorin	Protein Coding	P07585	60	GC12M091140	9.064905167	https://www.genecards.org/cgi-bin/carddisp.pl?gene=DCN
IL1R1	Interleukin 1 Receptor Type 1	Protein Coding	P14778	60	GC02P102136	9.060204506	https://www.genecards.org/cgi-bin/carddisp.pl?gene=IL1R1
RNASE3	Ribonuclease A Family Member 3	Protein Coding	P12724	53	GC14P020891	9.058543205	https://www.genecards.org/cgi-bin/carddisp.pl?gene=RNASE3
DERL1	Derlin 1	Protein Coding	Q9BUN8	47	GC08M123013	9.01437664	https://www.genecards.org/cgi-bin/carddisp.pl?gene=DERL1
MMP8	Matrix Metallopeptidase 8	Protein Coding	P22894	60	GC11M143591	9.006259918	https://www.genecards.org/cgi-bin/carddisp.pl?gene=MMP8
VCAM1	Vascular Cell Adhesion Molecule 1	Protein Coding	P19320	59	GC01P100719	8.994907379	https://www.genecards.org/cgi-bin/carddisp.pl?gene=VCAM1
PRSS1	Serine Protease 1	Protein Coding	P07477	57	GC07P168180	8.994129181	https://www.genecards.org/cgi-bin/carddisp.pl?gene=PRSS1
MYH7	Myosin Heavy Chain 7	Protein Coding	P12883	60	GC14M023412	8.983740807	https://www.genecards.org/cgi-bin/carddisp.pl?gene=MYH7
CSF2	Colony Stimulating Factor 2	Protein Coding	P04141	59	GC05P132073	8.94237709	https://www.genecards.org/cgi-bin/carddisp.pl?gene=CSF2
ACE2	Angiotensin Converting Enzyme 2	Protein Coding	Q9BYF1	62	GC0XM015494	8.911821365	https://www.genecards.org/cgi-bin/carddisp.pl?gene=ACE2
RHOA	Ras Homolog Family Member A	Protein Coding	P61586	62	GC03M049359	8.905462265	https://www.genecards.org/cgi-bin/carddisp.pl?gene=RHOA
CCL17	C-C Motif Chemokine Ligand 17	Protein Coding	Q92583	52	GC16P129518	8.893892288	https://www.genecards.org/cgi-bin/carddisp.pl?gene=CCL17
HSP90AA1	Heat Shock Protein 90 Alpha Family Class A Member 1	Protein Coding	P07900	65	GC14M102080	8.883262634	https://www.genecards.org/cgi-bin/carddisp.pl?gene=HSP90AA1
MAPK8	Mitogen-Activated Protein Kinase 8	Protein Coding	P45983	63	GC10P048306	8.834022522	https://www.genecards.org/cgi-bin/carddisp.pl?gene=MAPK8
GSN	Gelsolin	Protein Coding	P06396	61	GC09P121201	8.833724976	https://www.genecards.org/cgi-bin/carddisp.pl?gene=GSN
TIMP2	TIMP Metallopeptidase Inhibitor 2	Protein Coding	P16035	54	GC17M078852	8.800066948	https://www.genecards.org/cgi-bin/carddisp.pl?gene=TIMP2
SMAD4	SMAD Family Member 4	Protein Coding	Q13485	66	GC18P051028	8.781833649	https://www.genecards.org/cgi-bin/carddisp.pl?gene=SMAD4
DNASE1	Deoxyribonuclease 1	Protein Coding	P24855	57	GC16P003611	8.762266159	https://www.genecards.org/cgi-bin/carddisp.pl?gene=DNASE1
CCL18	C-C Motif Chemokine Ligand 18	Protein Coding	P55774	49	GC17P036064	8.71805191	https://www.genecards.org/cgi-bin/carddisp.pl?gene=CCL18
SOD2	Superoxide Dismutase 2	Protein Coding	P04179	60	GC06M159669	8.694742203	https://www.genecards.org/cgi-bin/carddisp.pl?gene=SOD2
BCL2	BCL2 Apoptosis Regulator	Protein Coding	P10415	64	GC18M063123	8.688866615	https://www.genecards.org/cgi-bin/carddisp.pl?gene=BCL2
VCP	Valosin Containing Protein	Protein Coding	P55072	62	GC09M035946	8.67700386	https://www.genecards.org/cgi-bin/carddisp.pl?gene=VCP
TLR2	Toll Like Receptor 2	Protein Coding	O60603	64	GC04P153684	8.657200813	https://www.genecards.org/cgi-bin/carddisp.pl?gene=TLR2
IL9	Interleukin 9	Protein Coding	P15248	56	GC05M135891	8.622041702	https://www.genecards.org/cgi-bin/carddisp.pl?gene=IL9
LMNA	Lamin A/C	Protein Coding	P02545	63	GC01P156082	8.614417076	https://www.genecards.org/cgi-bin/carddisp.pl?gene=LMNA
GSTM1	Glutathione S-Transferase Mu 1	Protein Coding	P09488	56	GC01P109687	8.597270966	https://www.genecards.org/cgi-bin/carddisp.pl?gene=GSTM1
SPARC	Secreted Protein Acidic And Cysteine Rich	Protein Coding	P09486	62	GC05M151661	8.593738556	https://www.genecards.org/cgi-bin/carddisp.pl?gene=SPARC
PTEN	Phosphatase And Tensin Homolog	Protein Coding	P60484	65	GC10P128607	8.592418671	https://www.genecards.org/cgi-bin/carddisp.pl?gene=PTEN
AGER	Advanced Glycosylation End-Product Specific Receptor	Protein Coding	Q15109	59	GC06M032180	8.587918282	https://www.genecards.org/cgi-bin/carddisp.pl?gene=AGER
CBS	Cystathionine Beta-Synthase	Protein Coding	P35520	63	GC21M043053	8.573366165	https://www.genecards.org/cgi-bin/carddisp.pl?gene=CBS
SCNN1G	Sodium Channel Epithelial 1 Subunit Gamma	Protein Coding	P51170	59	GC16P023182	8.555768013	https://www.genecards.org/cgi-bin/carddisp.pl?gene=SCNN1G
MAPK3	Mitogen-Activated Protein Kinase 3	Protein Coding	P27361	62	GC16M053300	8.555648804	https://www.genecards.org/cgi-bin/carddisp.pl?gene=MAPK3
SIRT1	Sirtuin 1	Protein Coding	Q96EB6	62	GC10P067884	8.54255867	https://www.genecards.org/cgi-bin/carddisp.pl?gene=SIRT1
CCR2	C-C Motif Chemokine Receptor 2	Protein Coding	P41597	58	GC03P066708	8.539928436	https://www.genecards.org/cgi-bin/carddisp.pl?gene=CCR2
COL25A1	Collagen Type XXV Alpha 1 Chain	Protein Coding	Q9BXS0	50	GC04M108810	8.528964996	https://www.genecards.org/cgi-bin/carddisp.pl?gene=COL25A1
SRC	SRC Proto-Oncogene, Non-Receptor Tyrosine Kinase	Protein Coding	P12931	63	GC20P037344	8.504650116	https://www.genecards.org/cgi-bin/carddisp.pl?gene=SRC
CAMP	Cathelicidin Antimicrobial Peptide	Protein Coding	P49913	53	GC03P066824	8.504027367	https://www.genecards.org/cgi-bin/carddisp.pl?gene=CAMP
CCL22	C-C Motif Chemokine Ligand 22	Protein Coding	O00626	49	GC16P129511	8.490802765	https://www.genecards.org/cgi-bin/carddisp.pl?gene=CCL22
CXCL1	C-X-C Motif Chemokine Ligand 1	Protein Coding	P09341	56	GC04P073869	8.44187355	https://www.genecards.org/cgi-bin/carddisp.pl?gene=CXCL1
REN	Renin	Protein Coding	P00797	61	GC01M204154	8.440361977	https://www.genecards.org/cgi-bin/carddisp.pl?gene=REN
NHERF2	NHERF Family PDZ Scaffold Protein 2	Protein Coding	Q15599	49	GC16P135370	8.429063797	https://www.genecards.org/cgi-bin/carddisp.pl?gene=NHERF2
CDKN2A	Cyclin Dependent Kinase Inhibitor 2A	Protein Coding	Q8N726	63	GC09M021967	8.42386055	https://www.genecards.org/cgi-bin/carddisp.pl?gene=CDKN2A
DNAH8	Dynein Axonemal Heavy Chain 8	Protein Coding	Q96JB1	49	GC06P190852	8.410287857	https://www.genecards.org/cgi-bin/carddisp.pl?gene=DNAH8
TULP3	TUB Like Protein 3	Protein Coding	O75386	52	GC12P002877	8.408800125	https://www.genecards.org/cgi-bin/carddisp.pl?gene=TULP3
CXCL2	C-X-C Motif Chemokine Ligand 2	Protein Coding	P19875	54	GC04M074097	8.381937027	https://www.genecards.org/cgi-bin/carddisp.pl?gene=CXCL2
KRT8	Keratin 8	Protein Coding	P05787	59	GC12M052897	8.358401299	https://www.genecards.org/cgi-bin/carddisp.pl?gene=KRT8
FAM13A	Family With Sequence Similarity 13 Member A	Protein Coding	O94988	50	GC04M088725	8.356063843	https://www.genecards.org/cgi-bin/carddisp.pl?gene=FAM13A
PDGFRA	Platelet Derived Growth Factor Receptor Alpha	Protein Coding	P16234	66	GC04P054229	8.350048065	https://www.genecards.org/cgi-bin/carddisp.pl?gene=PDGFRA
CR1	Complement C3b/C4b Receptor 1 (Knops Blood Group)	Protein Coding	P17927	57	GC01P207496	8.346330643	https://www.genecards.org/cgi-bin/carddisp.pl?gene=CR1
MMP13	Matrix Metallopeptidase 13	Protein Coding	P45452	62	GC11M102942	8.340334892	https://www.genecards.org/cgi-bin/carddisp.pl?gene=MMP13
SLC17A5	Solute Carrier Family 17 Member 5	Protein Coding	Q9NRA2	57	GC06M073593	8.312513351	https://www.genecards.org/cgi-bin/carddisp.pl?gene=SLC17A5
DEFB1	Defensin Beta 1	Protein Coding	P60022	51	GC08M006870	8.23875618	https://www.genecards.org/cgi-bin/carddisp.pl?gene=DEFB1
PLG	Plasminogen	Protein Coding	P00747	62	GC06P160702	8.210990906	https://www.genecards.org/cgi-bin/carddisp.pl?gene=PLG
CD274	CD274 Molecule	Protein Coding	Q9NZQ7	59	GC09P005450	8.202579498	https://www.genecards.org/cgi-bin/carddisp.pl?gene=CD274
TF	Transferrin	Protein Coding	P02787	63	GC03P144248	8.19487381	https://www.genecards.org/cgi-bin/carddisp.pl?gene=TF
ENPP2	Ectonucleotide Pyrophosphatase/Phosphodiesterase 2	Protein Coding	Q13822	58	GC08M119556	8.179660797	https://www.genecards.org/cgi-bin/carddisp.pl?gene=ENPP2
HP	Haptoglobin	Protein Coding	P00738	58	GC16P129983	8.135023117	https://www.genecards.org/cgi-bin/carddisp.pl?gene=HP
CXCR2	C-X-C Motif Chemokine Receptor 2	Protein Coding	P25025	63	GC02P218125	8.108772278	https://www.genecards.org/cgi-bin/carddisp.pl?gene=CXCR2
LPAR1	Lysophosphatidic Acid Receptor 1	Protein Coding	Q92633	60	GC09M110873	8.063463211	https://www.genecards.org/cgi-bin/carddisp.pl?gene=LPAR1
PKD1	Polycystin 1, Transient Receptor Potential Channel Interacting	Protein Coding	P98161	58	GC16M052152	8.043797493	https://www.genecards.org/cgi-bin/carddisp.pl?gene=PKD1
VIM	Vimentin	Protein Coding	P08670	63	GC10P017227	8.024620056	https://www.genecards.org/cgi-bin/carddisp.pl?gene=VIM
FAS	Fas Cell Surface Death Receptor	Protein Coding	P25445	63	GC10P128620	7.981256962	https://www.genecards.org/cgi-bin/carddisp.pl?gene=FAS
THBS1	Thrombospondin 1	Protein Coding	P07996	59	GC15P039581	7.981099606	https://www.genecards.org/cgi-bin/carddisp.pl?gene=THBS1
HSPA8	Heat Shock Protein Family A (Hsp70) Member 8	Protein Coding	P11142	62	GC11M123057	7.964245319	https://www.genecards.org/cgi-bin/carddisp.pl?gene=HSPA8
CXCL12	C-X-C Motif Chemokine Ligand 12	Protein Coding	P48061	59	GC10M044370	7.923645973	https://www.genecards.org/cgi-bin/carddisp.pl?gene=CXCL12
PIK3CA	Phosphatidylinositol-4,5-Bisphosphate 3-Kinase Catalytic Subunit Alpha	Protein Coding	P42336	65	GC03P179148	7.888094425	https://www.genecards.org/cgi-bin/carddisp.pl?gene=PIK3CA
SLPI	Secretory Leukocyte Peptidase Inhibitor	Protein Coding	P03973	53	GC20M045252	7.887620449	https://www.genecards.org/cgi-bin/carddisp.pl?gene=SLPI
MAPK14	Mitogen-Activated Protein Kinase 14	Protein Coding	Q16539	65	GC06P190827	7.859848976	https://www.genecards.org/cgi-bin/carddisp.pl?gene=MAPK14
ADRB2	Adrenoceptor Beta 2	Protein Coding	P07550	62	GC05P161129	7.858446121	https://www.genecards.org/cgi-bin/carddisp.pl?gene=ADRB2
PKHD1	PKHD1 Ciliary IPT Domain Containing Fibrocystin/Polyductin	Protein Coding	P08F94	50	GC06M111896	7.822535992	https://www.genecards.org/cgi-bin/carddisp.pl?gene=PKHD1
PLAU	Plasminogen Activator, Urokinase	Protein Coding	P00749	64	GC10P073909	7.815975189	https://www.genecards.org/cgi-bin/carddisp.pl?gene=PLAU
ELMOD2	ELMO Domain Containing 2	Protein Coding	Q8IZ81	46	GC04P140524	7.792233467	https://www.genecards.org/cgi-bin/carddisp.pl?gene=ELMOD2
HMGB1	High Mobility Group Box 1	Protein Coding	P09429	63	GC13M030456	7.778146744	https://www.genecards.org/cgi-bin/carddisp.pl?gene=HMGB1
COL3A1	Collagen Type III Alpha 1 Chain	Protein Coding	P02461	60	GC02P188974	7.774788857	https://www.genecards.org/cgi-bin/carddisp.pl?gene=COL3A1
S100A4	S100 Calcium Binding Protein A4	Protein Coding	P26447	57	GC01M153543	7.766967773	https://www.genecards.org/cgi-bin/carddisp.pl?gene=S100A4
GSTP1	Glutathione S-Transferase Pi 1	Protein Coding	P09211	63	GC11P067583	7.755788803	https://www.genecards.org/cgi-bin/carddisp.pl?gene=GSTP1
EPO	Erythropoietin	Protein Coding	P01588	55	GC07P100720	7.751350403	https://www.genecards.org/cgi-bin/carddisp.pl?gene=EPO
TLR3	Toll Like Receptor 3	Protein Coding	O15455	63	GC04P186059	7.749827385	https://www.genecards.org/cgi-bin/carddisp.pl?gene=TLR3
ACTC1	Actin Alpha Cardiac Muscle 1	Protein Coding	P68032	57	GC15M034790	7.744557381	https://www.genecards.org/cgi-bin/carddisp.pl?gene=ACTC1
MMP12	Matrix Metallopeptidase 12	Protein Coding	P39900	59	GC11M102862	7.743540287	https://www.genecards.org/cgi-bin/carddisp.pl?gene=MMP12
LOXL2	Lysyl Oxidase Like 2	Protein Coding	Q9Y4K0	59	GC08M023296	7.735823631	https://www.genecards.org/cgi-bin/carddisp.pl?gene=LOXL2
JAK2	Janus Kinase 2	Protein Coding	O60674	66	GC09P004985	7.735500813	https://www.genecards.org/cgi-bin/carddisp.pl?gene=JAK2
CXCL9	C-X-C Motif Chemokine Ligand 9	Protein Coding	Q07325	52	GC04M076001	7.73035717	https://www.genecards.org/cgi-bin/carddisp.pl?gene=CXCL9
CD163	CD163 Molecule	Protein Coding	Q86VB7	58	GC12M036964	7.720795155	https://www.genecards.org/cgi-bin/carddisp.pl?gene=CD163
HLA-DRB1	Major Histocompatibility Complex, Class II, DR Beta 1	Protein Coding	P01911	59	GC06M111587	7.715218544	https://www.genecards.org/cgi-bin/carddisp.pl?gene=HLA-DRB1
SCGB1A1	Secretoglobin Family 1A Member 1	Protein Coding	P11684	55	GC11P062405	7.711550713	https://www.genecards.org/cgi-bin/carddisp.pl?gene=SCGB1A1
SHH	Sonic Hedgehog Signaling Molecule	Protein Coding	Q15465	63	GC07M155799	7.658041	https://www.genecards.org/cgi-bin/carddisp.pl?gene=SHH
CXCR1	C-X-C Motif Chemokine Receptor 1	Protein Coding	P25024	56	GC02M218162	7.655362129	https://www.genecards.org/cgi-bin/carddisp.pl?gene=CXCR1
CP	Ceruloplasmin	Protein Coding	P00450	62	GC03M149162	7.614907265	https://www.genecards.org/cgi-bin/carddisp.pl?gene=CP
IL11	Interleukin 11	Protein Coding	P20809	53	GC19M055364	7.608338833	https://www.genecards.org/cgi-bin/carddisp.pl?gene=IL11
VDAC1	Voltage Dependent Anion Channel 1	Protein Coding	P21796	59	GC05M133975	7.600797653	https://www.genecards.org/cgi-bin/carddisp.pl?gene=VDAC1
CANX	Calnexin	Protein Coding	P27824	58	GC05P179678	7.597579479	https://www.genecards.org/cgi-bin/carddisp.pl?gene=CANX
TSLP	Thymic Stromal Lymphopoietin	Protein Coding	Q969D9	53	GC05P111070	7.591722012	https://www.genecards.org/cgi-bin/carddisp.pl?gene=TSLP
EPCAM	Epithelial Cell Adhesion Molecule	Protein Coding	P16422	61	GC02P047345	7.584380627	https://www.genecards.org/cgi-bin/carddisp.pl?gene=EPCAM
VEGFA	Vascular Endothelial Growth Factor A	Protein Coding	P15692	61	GC06P043770	7.571043968	https://www.genecards.org/cgi-bin/carddisp.pl?gene=VEGFA
ITGAM	Integrin Subunit Alpha M	Protein Coding	P11215	62	GC16P128976	7.567880154	https://www.genecards.org/cgi-bin/carddisp.pl?gene=ITGAM
MYC	MYC Proto-Oncogene, BHLH Transcription Factor	Protein Coding	P01106	65	GC08P127735	7.567111492	https://www.genecards.org/cgi-bin/carddisp.pl?gene=MYC
PXDN	Peroxidasin	Protein Coding	Q92626	56	GC02M001635	7.54599762	https://www.genecards.org/cgi-bin/carddisp.pl?gene=PXDN
GOPC	Golgi Associated PDZ And Coiled-Coil Motif Containing	Protein Coding	Q9HD26	52	GC06M117560	7.521357059	https://www.genecards.org/cgi-bin/carddisp.pl?gene=GOPC
CASP3	Caspase 3	Protein Coding	P42574	62	GC04M184627	7.51746273	https://www.genecards.org/cgi-bin/carddisp.pl?gene=CASP3
F2	Coagulation Factor II, Thrombin	Protein Coding	P00734	63	GC11P049467	7.505431175	https://www.genecards.org/cgi-bin/carddisp.pl?gene=F2
HSPA4	Heat Shock Protein Family A (Hsp70) Member 4	Protein Coding	P34932	56	GC05P133148	7.501155853	https://www.genecards.org/cgi-bin/carddisp.pl?gene=HSPA4
ACTA2	Actin Alpha 2, Smooth Muscle	Protein Coding	P62736	60	GC10M088935	7.499761105	https://www.genecards.org/cgi-bin/carddisp.pl?gene=ACTA2
CD44	CD44 Molecule (IN Blood Group)	Protein Coding	P16070	62	GC11P035139	7.493023872	https://www.genecards.org/cgi-bin/carddisp.pl?gene=CD44
ATF6	Activating Transcription Factor 6	Protein Coding	P18850	61	GC01P161766	7.481808662	https://www.genecards.org/cgi-bin/carddisp.pl?gene=ATF6
CCR4	C-C Motif Chemokine Receptor 4	Protein Coding	P51679	57	GC03P032951	7.46911478	https://www.genecards.org/cgi-bin/carddisp.pl?gene=CCR4
EDNRA	Endothelin Receptor Type A	Protein Coding	P25101	62	GC04P147480	7.46077013	https://www.genecards.org/cgi-bin/carddisp.pl?gene=EDNRA
TGM2	Transglutaminase 2	Protein Coding	P21980	60	GC20M038127	7.447781563	https://www.genecards.org/cgi-bin/carddisp.pl?gene=TGM2
HBB	Hemoglobin Subunit Beta	Protein Coding	P68871	58	GC11M015976	7.445401669	https://www.genecards.org/cgi-bin/carddisp.pl?gene=HBB
DNAJC5	DnaJ Heat Shock Protein Family (Hsp40) Member C5	Protein Coding	Q9H3Z4	53	GC20P063895	7.428766251	https://www.genecards.org/cgi-bin/carddisp.pl?gene=DNAJC5
MYD88	MYD88 Innate Immune Signal Transduction Adaptor	Protein Coding	Q99836	61	GC03P042445	7.426623821	https://www.genecards.org/cgi-bin/carddisp.pl?gene=MYD88
STAT1	Signal Transducer And Activator Of Transcription 1	Protein Coding	P42224	65	GC02M190908	7.415115356	https://www.genecards.org/cgi-bin/carddisp.pl?gene=STAT1
IL1RL1	Interleukin 1 Receptor Like 1	Protein Coding	Q01638	55	GC02P102294	7.399307251	https://www.genecards.org/cgi-bin/carddisp.pl?gene=IL1RL1
SLC40A1	Solute Carrier Family 40 Member 1	Protein Coding	Q9NP59	61	GC02M189560	7.39744091	https://www.genecards.org/cgi-bin/carddisp.pl?gene=SLC40A1
NAF1	Nuclear Assembly Factor 1 Ribonucleoprotein	Protein Coding	Q96HR8	46	GC04M163109	7.392968655	https://www.genecards.org/cgi-bin/carddisp.pl?gene=NAF1
CEBPB	CCAAT Enhancer Binding Protein Beta	Protein Coding	P17676	58	GC20P050190	7.3735075	https://www.genecards.org/cgi-bin/carddisp.pl?gene=CEBPB
HPS4	HPS4 Biogenesis Of Lysosomal Organelles Complex 3 Subunit 2	Protein Coding	Q9NQG7	51	GC22M026443	7.367808819	https://www.genecards.org/cgi-bin/carddisp.pl?gene=HPS4
GUCY2C	Guanylate Cyclase 2C	Protein Coding	P25092	57	GC12M014612	7.344677925	https://www.genecards.org/cgi-bin/carddisp.pl?gene=GUCY2C
RNF5	Ring Finger Protein 5	Protein Coding	Q99942	52	GC06P190733	7.335160255	https://www.genecards.org/cgi-bin/carddisp.pl?gene=RNF5
FASLG	Fas Ligand	Protein Coding	P48023	60	GC01P172659	7.331089973	https://www.genecards.org/cgi-bin/carddisp.pl?gene=FASLG
TNFRSF11B	TNF Receptor Superfamily Member 11b	Protein Coding	O00300	59	GC08M118923	7.287694931	https://www.genecards.org/cgi-bin/carddisp.pl?gene=TNFRSF11B
DKC1	Dyskerin Pseudouridine Synthase 1	Protein Coding	O60832	59	GC0XP154762	7.269892693	https://www.genecards.org/cgi-bin/carddisp.pl?gene=DKC1
CYP2E1	Cytochrome P450 Family 2 Subfamily E Member 1	Protein Coding	P05181	59	GC10P133520	7.253435612	https://www.genecards.org/cgi-bin/carddisp.pl?gene=CYP2E1
IL22	Interleukin 22	Protein Coding	Q9GZX6	55	GC12M068248	7.244863987	https://www.genecards.org/cgi-bin/carddisp.pl?gene=IL22
ABCB1	ATP Binding Cassette Subfamily B Member 1	Protein Coding	P08183	64	GC07M087504	7.239085197	https://www.genecards.org/cgi-bin/carddisp.pl?gene=ABCB1
CTC1	CST Telomere Replication Complex Component 1	Protein Coding	Q2NKJ3	48	GC17M100020	7.238026142	https://www.genecards.org/cgi-bin/carddisp.pl?gene=CTC1
LTF	Lactotransferrin	Protein Coding	P02788	58	GC03M046435	7.204506874	https://www.genecards.org/cgi-bin/carddisp.pl?gene=LTF
SNAI1	Snail Family Transcriptional Repressor 1	Protein Coding	O95863	57	GC20P049982	7.185095787	https://www.genecards.org/cgi-bin/carddisp.pl?gene=SNAI1
CDKN1A	Cyclin Dependent Kinase Inhibitor 1A	Protein Coding	P38936	63	GC06P190835	7.179678917	https://www.genecards.org/cgi-bin/carddisp.pl?gene=CDKN1A
KNG1	Kininogen 1	Protein Coding	P01042	60	GC03P186717	7.175167561	https://www.genecards.org/cgi-bin/carddisp.pl?gene=KNG1
ARG1	Arginase 1	Protein Coding	P05089	62	GC06P191911	7.173262596	https://www.genecards.org/cgi-bin/carddisp.pl?gene=ARG1
SELP	Selectin P	Protein Coding	P16109	59	GC01M169558	7.17247057	https://www.genecards.org/cgi-bin/carddisp.pl?gene=SELP
IFRD1	Interferon Related Developmental Regulator 1	Protein Coding	O00458	52	GC07P112422	7.171634674	https://www.genecards.org/cgi-bin/carddisp.pl?gene=IFRD1
HPS1	HPS1 Biogenesis Of Lysosomal Organelles Complex 3 Subunit 1	Protein Coding	Q92902	53	GC10M098410	7.165124416	https://www.genecards.org/cgi-bin/carddisp.pl?gene=HPS1
CALR	Calreticulin	Protein Coding	P27797	64	GC19P012938	7.163878918	https://www.genecards.org/cgi-bin/carddisp.pl?gene=CALR
NOS3	Nitric Oxide Synthase 3	Protein Coding	P29474	62	GC07P168341	7.13629055	https://www.genecards.org/cgi-bin/carddisp.pl?gene=NOS3
BPI	Bactericidal Permeability Increasing Protein	Protein Coding	P17213	54	GC20P055999	7.130271912	https://www.genecards.org/cgi-bin/carddisp.pl?gene=BPI
KIF15	Kinesin Family Member 15	Protein Coding	Q9NS87	49	GC03P066675	7.126473427	https://www.genecards.org/cgi-bin/carddisp.pl?gene=KIF15
NHP2	NHP2 Ribonucleoprotein	Protein Coding	Q9NX24	55	GC05M178149	7.108204842	https://www.genecards.org/cgi-bin/carddisp.pl?gene=NHP2
CCN4	Cellular Communication Network Factor 4	Protein Coding	O95388	50	GC08P133192	7.107885361	https://www.genecards.org/cgi-bin/carddisp.pl?gene=CCN4
CD34	CD34 Molecule	Protein Coding	P28906	58	GC01M207880	7.098230362	https://www.genecards.org/cgi-bin/carddisp.pl?gene=CD34
AGTR2	Angiotensin II Receptor Type 2	Protein Coding	P50052	56	GC0XP116170	7.096539497	https://www.genecards.org/cgi-bin/carddisp.pl?gene=AGTR2
VWF	Von Willebrand Factor	Protein Coding	P04275	60	GC12M036869	7.085087776	https://www.genecards.org/cgi-bin/carddisp.pl?gene=VWF
CMA1	Chymase 1	Protein Coding	P23946	56	GC14M029304	7.083615303	https://www.genecards.org/cgi-bin/carddisp.pl?gene=CMA1
CXCL5	C-X-C Motif Chemokine Ligand 5	Protein Coding	P42830	53	GC04M073995	7.082581997	https://www.genecards.org/cgi-bin/carddisp.pl?gene=CXCL5
CCR7	C-C Motif Chemokine Receptor 7	Protein Coding	P32248	57	GC17M100916	7.052878857	https://www.genecards.org/cgi-bin/carddisp.pl?gene=CCR7
CLCA1	Chloride Channel Accessory 1	Protein Coding	A8K7I4	52	GC01P086468	7.045849323	https://www.genecards.org/cgi-bin/carddisp.pl?gene=CLCA1
APCS	Amyloid P Component, Serum	Protein Coding	P02743	56	GC01P159587	7.041125298	https://www.genecards.org/cgi-bin/carddisp.pl?gene=APCS
NPHP1	Nephrocystin 1	Protein Coding	O15259	55	GC02M110122	7.040169239	https://www.genecards.org/cgi-bin/carddisp.pl?gene=NPHP1
CXCL11	C-X-C Motif Chemokine Ligand 11	Protein Coding	O14625	54	GC04M076033	7.040054321	https://www.genecards.org/cgi-bin/carddisp.pl?gene=CXCL11
ZEB1	Zinc Finger E-Box Binding Homeobox 1	Protein Coding	P37275	61	GC10P031318	7.034306049	https://www.genecards.org/cgi-bin/carddisp.pl?gene=ZEB1
SGK1	Serum/Glucocorticoid Regulated Kinase 1	Protein Coding	O00141	63	GC06M134169	7.033247948	https://www.genecards.org/cgi-bin/carddisp.pl?gene=SGK1
HSPD1	Heat Shock Protein Family D (Hsp60) Member 1	Protein Coding	P10809	61	GC02M197486	7.020853519	https://www.genecards.org/cgi-bin/carddisp.pl?gene=HSPD1
ITGB1	Integrin Subunit Beta 1	Protein Coding	P05556	63	GC10M037521	7.015434265	https://www.genecards.org/cgi-bin/carddisp.pl?gene=ITGB1
MMP14	Matrix Metallopeptidase 14	Protein Coding	P50281	64	GC14P060441	7.014700413	https://www.genecards.org/cgi-bin/carddisp.pl?gene=MMP14
SCNN1B	Sodium Channel Epithelial 1 Subunit Beta	Protein Coding	P51168	61	GC16P023278	7.005139351	https://www.genecards.org/cgi-bin/carddisp.pl?gene=SCNN1B
LGALS3BP	Galectin 3 Binding Protein	Protein Coding	Q08380	54	GC17M078971	6.990382671	https://www.genecards.org/cgi-bin/carddisp.pl?gene=LGALS3BP
TRIM21	Tripartite Motif Containing 21	Protein Coding	P19474	56	GC11M004384	6.988182068	https://www.genecards.org/cgi-bin/carddisp.pl?gene=TRIM21
BMP4	Bone Morphogenetic Protein 4	Protein Coding	P12644	62	GC14M053949	6.976857662	https://www.genecards.org/cgi-bin/carddisp.pl?gene=BMP4
VIP	Vasoactive Intestinal Peptide	Protein Coding	P01282	57	GC06P152750	6.963252544	https://www.genecards.org/cgi-bin/carddisp.pl?gene=VIP
CSF1	Colony Stimulating Factor 1	Protein Coding	P09603	57	GC01P112329	6.961802006	https://www.genecards.org/cgi-bin/carddisp.pl?gene=CSF1
MYBPC3	Myosin Binding Protein C3	Protein Coding	Q14896	59	GC11M142655	6.950026512	https://www.genecards.org/cgi-bin/carddisp.pl?gene=MYBPC3
HSPA5	Heat Shock Protein Family A (Hsp70) Member 5	Protein Coding	P11021	62	GC09M125234	6.9361763	https://www.genecards.org/cgi-bin/carddisp.pl?gene=HSPA5
BMPR2	Bone Morphogenetic Protein Receptor Type 2	Protein Coding	Q13873	63	GC02P202376	6.916362762	https://www.genecards.org/cgi-bin/carddisp.pl?gene=BMPR2
HSPH1	Heat Shock Protein Family H (Hsp110) Member 1	Protein Coding	Q92598	54	GC13M031134	6.916240215	https://www.genecards.org/cgi-bin/carddisp.pl?gene=HSPH1
FGFR1	Fibroblast Growth Factor Receptor 1	Protein Coding	P11362	68	GC08M038400	6.910125256	https://www.genecards.org/cgi-bin/carddisp.pl?gene=FGFR1
ADA	Adenosine Deaminase	Protein Coding	P00813	64	GC20M044620	6.898579121	https://www.genecards.org/cgi-bin/carddisp.pl?gene=ADA
HSPB1	Heat Shock Protein Family B (Small) Member 1	Protein Coding	P04792	65	GC07P076302	6.897873402	https://www.genecards.org/cgi-bin/carddisp.pl?gene=HSPB1
GSK3B	Glycogen Synthase Kinase 3 Beta	Protein Coding	P49841	64	GC03M119821	6.890045166	https://www.genecards.org/cgi-bin/carddisp.pl?gene=GSK3B
CHIT1	Chitinase 1	Protein Coding	Q13231	56	GC01M203213	6.883926392	https://www.genecards.org/cgi-bin/carddisp.pl?gene=CHIT1
SOD1	Superoxide Dismutase 1	Protein Coding	P00441	66	GC21P031659	6.879551888	https://www.genecards.org/cgi-bin/carddisp.pl?gene=SOD1
FCGR2A	Fc Gamma Receptor IIa	Protein Coding	P12318	60	GC01P161505	6.878562927	https://www.genecards.org/cgi-bin/carddisp.pl?gene=FCGR2A
STUB1	STIP1 Homology And U-Box Containing Protein 1	Protein Coding	Q9UNE7	57	GC16P128002	6.866814613	https://www.genecards.org/cgi-bin/carddisp.pl?gene=STUB1
LTBP1	Latent Transforming Growth Factor Beta Binding Protein 1	Protein Coding	Q14766	57	GC02P032946	6.865126133	https://www.genecards.org/cgi-bin/carddisp.pl?gene=LTBP1
EZR	Ezrin	Protein Coding	P15311	59	GC06M158765	6.854559898	https://www.genecards.org/cgi-bin/carddisp.pl?gene=EZR
FLNA	Filamin A	Protein Coding	P21333	62	GC0XM154348	6.843623161	https://www.genecards.org/cgi-bin/carddisp.pl?gene=FLNA
KRT7	Keratin 7	Protein Coding	P08729	56	GC12P052232	6.823336124	https://www.genecards.org/cgi-bin/carddisp.pl?gene=KRT7
SIRT3	Sirtuin 3	Protein Coding	Q9NTG7	60	GC11M000215	6.804487705	https://www.genecards.org/cgi-bin/carddisp.pl?gene=SIRT3
CASP1	Caspase 1	Protein Coding	P29466	62	GC11M105025	6.794345856	https://www.genecards.org/cgi-bin/carddisp.pl?gene=CASP1
NPHP3	Nephrocystin 3	Protein Coding	Q7Z494	51	GC03M132684	6.790207863	https://www.genecards.org/cgi-bin/carddisp.pl?gene=NPHP3
ABCC1	ATP Binding Cassette Subfamily C Member 1 (ABCC1 Blood Group)	Protein Coding	P33527	61	GC16P015949	6.781601906	https://www.genecards.org/cgi-bin/carddisp.pl?gene=ABCC1
F2R	Coagulation Factor II Thrombin Receptor	Protein Coding	P25116	59	GC05P076716	6.778000832	https://www.genecards.org/cgi-bin/carddisp.pl?gene=F2R
IL3	Interleukin 3	Protein Coding	P08700	57	GC05P132060	6.755237579	https://www.genecards.org/cgi-bin/carddisp.pl?gene=IL3
RACK1	Receptor For Activated C Kinase 1	Protein Coding	P63244	56	GC05M183748	6.754077911	https://www.genecards.org/cgi-bin/carddisp.pl?gene=RACK1
CDKN3	Cyclin Dependent Kinase Inhibitor 3	Protein Coding	Q16667	54	GC14P061896	6.7536726	https://www.genecards.org/cgi-bin/carddisp.pl?gene=CDKN3
EPX	Eosinophil Peroxidase	Protein Coding	P11678	56	GC17P058192	6.748162746	https://www.genecards.org/cgi-bin/carddisp.pl?gene=EPX
BSG	Basigin (Ok Blood Group)	Protein Coding	P35613	57	GC19P000571	6.735099792	https://www.genecards.org/cgi-bin/carddisp.pl?gene=BSG
ITGB6	Integrin Subunit Beta 6	Protein Coding	P18564	60	GC02M160099	6.728672028	https://www.genecards.org/cgi-bin/carddisp.pl?gene=ITGB6
SCT	Secretin	Protein Coding	P09683	47	GC11M000626	6.712731838	https://www.genecards.org/cgi-bin/carddisp.pl?gene=SCT
PRG2	Proteoglycan 2, Pro Eosinophil Major Basic Protein	Protein Coding	P13727	53	GC11M057386	6.71194458	https://www.genecards.org/cgi-bin/carddisp.pl?gene=PRG2
LACTB	Lactamase Beta	Protein Coding	P83111	51	GC15P203603	6.701815605	https://www.genecards.org/cgi-bin/carddisp.pl?gene=LACTB
TOP2A	DNA Topoisomerase II Alpha	Protein Coding	P11388	63	GC17M040388	6.694856167	https://www.genecards.org/cgi-bin/carddisp.pl?gene=TOP2A
APEX1	Apurinic/Apyrimidinic Endodeoxyribonuclease 1	Protein Coding	P27695	58	GC14P020455	6.688398838	https://www.genecards.org/cgi-bin/carddisp.pl?gene=APEX1
IFNL3	Interferon Lambda 3	Protein Coding	Q8IZI9	47	GC19M039243	6.680083275	https://www.genecards.org/cgi-bin/carddisp.pl?gene=IFNL3
SCNN1A	Sodium Channel Epithelial 1 Subunit Alpha	Protein Coding	P37088	62	GC12M006346	6.679945946	https://www.genecards.org/cgi-bin/carddisp.pl?gene=SCNN1A
WNT5A	Wnt Family Member 5A	Protein Coding	P41221	63	GC03M055465	6.663101196	https://www.genecards.org/cgi-bin/carddisp.pl?gene=WNT5A
LEP	Leptin	Protein Coding	P41159	59	GC07P128241	6.659039497	https://www.genecards.org/cgi-bin/carddisp.pl?gene=LEP
IFNA1	Interferon Alpha 1	Protein Coding	P01562	52	GC09P022139	6.652130127	https://www.genecards.org/cgi-bin/carddisp.pl?gene=IFNA1
C3	Complement C3	Protein Coding	P01024	62	GC19M006677	6.635014534	https://www.genecards.org/cgi-bin/carddisp.pl?gene=C3
PSMC4	Proteasome 26S Subunit, ATPase 4	Protein Coding	P43686	55	GC19P162065	6.626906395	https://www.genecards.org/cgi-bin/carddisp.pl?gene=PSMC4
SMARCA4	SWI/SNF Related BAF Chromatin Remodeling Complex Subunit ATPase 4	Protein Coding	P51532	63	GC19P161376	6.623849392	https://www.genecards.org/cgi-bin/carddisp.pl?gene=SMARCA4
PSMB3	Proteasome 20S Subunit Beta 3	Protein Coding	P49720	53	GC17P038752	6.622234821	https://www.genecards.org/cgi-bin/carddisp.pl?gene=PSMB3
PSMD8	Proteasome 26S Subunit, Non-ATPase 8	Protein Coding	P48556	53	GC19P038374	6.614974022	https://www.genecards.org/cgi-bin/carddisp.pl?gene=PSMD8
GJA1	Gap Junction Protein Alpha 1	Protein Coding	P17302	63	GC06P191766	6.611991882	https://www.genecards.org/cgi-bin/carddisp.pl?gene=GJA1
PSMD11	Proteasome 26S Subunit, Non-ATPase 11	Protein Coding	O00231	53	GC17P032444	6.608347416	https://www.genecards.org/cgi-bin/carddisp.pl?gene=PSMD11
PINK1	PTEN Induced Kinase 1	Protein Coding	Q9BXM7	59	GC01P083848	6.605925083	https://www.genecards.org/cgi-bin/carddisp.pl?gene=PINK1
DES	Desmin	Protein Coding	P17661	60	GC02P219418	6.600743771	https://www.genecards.org/cgi-bin/carddisp.pl?gene=DES
PRKCSH	PRKCSH Beta Subunit Of Glucosidase II	Protein Coding	P14314	58	GC19P011435	6.598081112	https://www.genecards.org/cgi-bin/carddisp.pl?gene=PRKCSH
ACTB	Actin Beta	Protein Coding	P60709	63	GC07M005922	6.595675468	https://www.genecards.org/cgi-bin/carddisp.pl?gene=ACTB
HSP90AB1	Heat Shock Protein 90 Alpha Family Class B Member 1	Protein Coding	P08238	63	GC06P044246	6.595093727	https://www.genecards.org/cgi-bin/carddisp.pl?gene=HSP90AB1
LCN2	Lipocalin 2	Protein Coding	P80188	58	GC09P128149	6.595032215	https://www.genecards.org/cgi-bin/carddisp.pl?gene=LCN2
IL7	Interleukin 7	Protein Coding	P13232	55	GC08M078689	6.594928741	https://www.genecards.org/cgi-bin/carddisp.pl?gene=IL7
CTSD	Cathepsin D	Protein Coding	P07339	65	GC11M001752	6.56597662	https://www.genecards.org/cgi-bin/carddisp.pl?gene=CTSD
CD8A	CD8 Subunit Alpha	Protein Coding	P01732	60	GC02M086784	6.561147213	https://www.genecards.org/cgi-bin/carddisp.pl?gene=CD8A
THBD	Thrombomodulin	Protein Coding	P07204	58	GC20M023026	6.545807362	https://www.genecards.org/cgi-bin/carddisp.pl?gene=THBD
MUC2	Mucin 2, Oligomeric Mucus/Gel-Forming	Protein Coding	Q02817	52	GC11P001074	6.544243813	https://www.genecards.org/cgi-bin/carddisp.pl?gene=MUC2
PSMD3	Proteasome 26S Subunit, Non-ATPase 3	Protein Coding	O43242	55	GC17P039980	6.544033051	https://www.genecards.org/cgi-bin/carddisp.pl?gene=PSMD3
TINF2	TERF1 Interacting Nuclear Factor 2	Protein Coding	Q9BSI4	53	GC14M029289	6.542865276	https://www.genecards.org/cgi-bin/carddisp.pl?gene=TINF2
ANXA5	Annexin A5	Protein Coding	P08758	59	GC04M121667	6.541576862	https://www.genecards.org/cgi-bin/carddisp.pl?gene=ANXA5
PTX3	Pentraxin 3	Protein Coding	P26022	55	GC03P157436	6.539140224	https://www.genecards.org/cgi-bin/carddisp.pl?gene=PTX3
GRN	Granulin Precursor	Protein Coding	P28799	60	GC17P044345	6.534132957	https://www.genecards.org/cgi-bin/carddisp.pl?gene=GRN
SCTR	Secretin Receptor	Protein Coding	P47872	52	GC02M119439	6.526975155	https://www.genecards.org/cgi-bin/carddisp.pl?gene=SCTR
P2RY2	Purinergic Receptor P2Y2	Protein Coding	P41231	57	GC11P115400	6.526086807	https://www.genecards.org/cgi-bin/carddisp.pl?gene=P2RY2
ADAM17	ADAM Metallopeptidase Domain 17	Protein Coding	P78536	63	GC02M009488	6.521826744	https://www.genecards.org/cgi-bin/carddisp.pl?gene=ADAM17
HSPA1A	Heat Shock Protein Family A (Hsp70) Member 1A	Protein Coding	P0DMV8	60	GC06P190725	6.515180111	https://www.genecards.org/cgi-bin/carddisp.pl?gene=HSPA1A
NOD2	Nucleotide Binding Oligomerization Domain Containing 2	Protein Coding	Q9HC29	60	GC16P050693	6.500920773	https://www.genecards.org/cgi-bin/carddisp.pl?gene=NOD2
HLA-DQB1	Major Histocompatibility Complex, Class II, DQ Beta 1	Protein Coding	P01920	57	GC06M111596	6.481220722	https://www.genecards.org/cgi-bin/carddisp.pl?gene=HLA-DQB1
DDR1	Discoidin Domain Receptor Tyrosine Kinase 1	Protein Coding	Q08345	59	GC06P190691	6.479729176	https://www.genecards.org/cgi-bin/carddisp.pl?gene=DDR1
TFR2	Transferrin Receptor 2	Protein Coding	Q9UP52	58	GC07M100620	6.479624271	https://www.genecards.org/cgi-bin/carddisp.pl?gene=TFR2
SMPD1	Sphingomyelin Phosphodiesterase 1	Protein Coding	P17405	61	GC11P006390	6.4793787	https://www.genecards.org/cgi-bin/carddisp.pl?gene=SMPD1
PKD2	Polycystin 2, Transient Receptor Potential Cation Channel	Protein Coding	Q13563	60	GC04P088007	6.478963375	https://www.genecards.org/cgi-bin/carddisp.pl?gene=PKD2
SERPINB1	Serpin Family B Member 1	Protein Coding	P30740	53	GC06M004271	6.466507435	https://www.genecards.org/cgi-bin/carddisp.pl?gene=SERPINB1
CTRC	Chymotrypsin C	Protein Coding	Q99895	57	GC01P015438	6.463575363	https://www.genecards.org/cgi-bin/carddisp.pl?gene=CTRC
CLCN2	Chloride Voltage-Gated Channel 2	Protein Coding	P51788	57	GC03M184346	6.462470531	https://www.genecards.org/cgi-bin/carddisp.pl?gene=CLCN2
NOS1	Nitric Oxide Synthase 1	Protein Coding	P29475	63	GC12M117208	6.454102993	https://www.genecards.org/cgi-bin/carddisp.pl?gene=NOS1
PSMD1	Proteasome 26S Subunit, Non-ATPase 1	Protein Coding	Q99460	53	GC02P231056	6.453584194	https://www.genecards.org/cgi-bin/carddisp.pl?gene=PSMD1
HSPG2	Heparan Sulfate Proteoglycan 2	Protein Coding	P98160	60	GC01M021822	6.453564167	https://www.genecards.org/cgi-bin/carddisp.pl?gene=HSPG2
IFIH1	Interferon Induced With Helicase C Domain 1	Protein Coding	Q9BYX4	60	GC02M162267	6.453415871	https://www.genecards.org/cgi-bin/carddisp.pl?gene=IFIH1
TNFRSF1A	TNF Receptor Superfamily Member 1A	Protein Coding	P19438	62	GC12M006328	6.450721264	https://www.genecards.org/cgi-bin/carddisp.pl?gene=TNFRSF1A
MYH6	Myosin Heavy Chain 6	Protein Coding	P13533	59	GC14M023381	6.450295925	https://www.genecards.org/cgi-bin/carddisp.pl?gene=MYH6
ITGAV	Integrin Subunit Alpha V	Protein Coding	P06756	61	GC02P186589	6.445204258	https://www.genecards.org/cgi-bin/carddisp.pl?gene=ITGAV
FHIT	Fragile Histidine Triad Diadenosine Triphosphatase	Protein Coding	P49789	55	GC03M059747	6.44132328	https://www.genecards.org/cgi-bin/carddisp.pl?gene=FHIT
NLRC4	NLR Family CARD Domain Containing 4	Protein Coding	Q9NPP4	56	GC02M032224	6.426146507	https://www.genecards.org/cgi-bin/carddisp.pl?gene=NLRC4
VTN	Vitronectin	Protein Coding	P04004	57	GC17M100467	6.408605576	https://www.genecards.org/cgi-bin/carddisp.pl?gene=VTN
ADIPOQ	Adiponectin, C1Q And Collagen Domain Containing	Protein Coding	Q15848	59	GC03P186842	6.403551102	https://www.genecards.org/cgi-bin/carddisp.pl?gene=ADIPOQ
PSMB1	Proteasome 20S Subunit Beta 1	Protein Coding	P20618	57	GC06M170535	6.399526596	https://www.genecards.org/cgi-bin/carddisp.pl?gene=PSMB1
HDAC9	Histone Deacetylase 9	Protein Coding	Q9UKV0	63	GC07P018086	6.390559196	https://www.genecards.org/cgi-bin/carddisp.pl?gene=HDAC9
ALOX5	Arachidonate 5-Lipoxygenase	Protein Coding	P09917	62	GC10P045374	6.365594864	https://www.genecards.org/cgi-bin/carddisp.pl?gene=ALOX5
PRKCA	Protein Kinase C Alpha	Protein Coding	P17252	65	GC17P066302	6.361491203	https://www.genecards.org/cgi-bin/carddisp.pl?gene=PRKCA
PRKAA2	Protein Kinase AMP-Activated Catalytic Subunit Alpha 2	Protein Coding	P54646	62	GC01P056645	6.359327316	https://www.genecards.org/cgi-bin/carddisp.pl?gene=PRKAA2
MYH9	Myosin Heavy Chain 9	Protein Coding	P35579	60	GC22M036281	6.347863197	https://www.genecards.org/cgi-bin/carddisp.pl?gene=MYH9
SP1	Sp1 Transcription Factor	Protein Coding	P08047	60	GC12P053380	6.345230579	https://www.genecards.org/cgi-bin/carddisp.pl?gene=SP1
NOX1	NADPH Oxidase 1	Protein Coding	Q9Y5S8	57	GC0XM100843	6.341361523	https://www.genecards.org/cgi-bin/carddisp.pl?gene=NOX1
IL4R	Interleukin 4 Receptor	Protein Coding	P24394	60	GC16P128672	6.332652092	https://www.genecards.org/cgi-bin/carddisp.pl?gene=IL4R
PSMB4	Proteasome 20S Subunit Beta 4	Protein Coding	P28070	58	GC01P151399	6.325378895	https://www.genecards.org/cgi-bin/carddisp.pl?gene=PSMB4
ERLIN1	ER Lipid Raft Associated 1	Protein Coding	O75477	53	GC10M100150	6.325378895	https://www.genecards.org/cgi-bin/carddisp.pl?gene=ERLIN1
BAG3	BAG Cochaperone 3	Protein Coding	O95817	55	GC10P119651	6.324466705	https://www.genecards.org/cgi-bin/carddisp.pl?gene=BAG3
CTSG	Cathepsin G	Protein Coding	P08311	58	GC14M024573	6.323500156	https://www.genecards.org/cgi-bin/carddisp.pl?gene=CTSG
CHUK	Component Of Inhibitor Of Nuclear Factor Kappa B Kinase Complex	Protein Coding	O15111	63	GC10M100646	6.320535183	https://www.genecards.org/cgi-bin/carddisp.pl?gene=CHUK
COL14A1	Collagen Type XIV Alpha 1 Chain	Protein Coding	Q05707	52	GC08P120109	6.318577766	https://www.genecards.org/cgi-bin/carddisp.pl?gene=COL14A1
PSMA3	Proteasome 20S Subunit Alpha 3	Protein Coding	P25788	58	GC14P058244	6.312332153	https://www.genecards.org/cgi-bin/carddisp.pl?gene=PSMA3
DDIT3	DNA Damage Inducible Transcript 3	Protein Coding	P35638	59	GC12M057516	6.31136322	https://www.genecards.org/cgi-bin/carddisp.pl?gene=DDIT3
LOXL1	Lysyl Oxidase Like 1	Protein Coding	Q08397	55	GC15P073925	6.307868481	https://www.genecards.org/cgi-bin/carddisp.pl?gene=LOXL1
FGF10	Fibroblast Growth Factor 10	Protein Coding	O15520	60	GC05M045322	6.294407845	https://www.genecards.org/cgi-bin/carddisp.pl?gene=FGF10
THY1	Thy-1 Cell Surface Antigen	Protein Coding	P04216	56	GC11M143872	6.291004658	https://www.genecards.org/cgi-bin/carddisp.pl?gene=THY1
ANXA2	Annexin A2	Protein Coding	P07355	60	GC15M060347	6.284900188	https://www.genecards.org/cgi-bin/carddisp.pl?gene=ANXA2
LYN	LYN Proto-Oncogene, Src Family Tyrosine Kinase	Protein Coding	P07948	63	GC08P055879	6.283951759	https://www.genecards.org/cgi-bin/carddisp.pl?gene=LYN
PSMA1	Proteasome 20S Subunit Alpha 1	Protein Coding	P25786	56	GC11M016237	6.278958321	https://www.genecards.org/cgi-bin/carddisp.pl?gene=PSMA1
KDR	Kinase Insert Domain Receptor	Protein Coding	P35968	67	GC04M055078	6.271121979	https://www.genecards.org/cgi-bin/carddisp.pl?gene=KDR
CD80	CD80 Molecule	Protein Coding	P33681	56	GC03M119524	6.266863823	https://www.genecards.org/cgi-bin/carddisp.pl?gene=CD80
PAH	Phenylalanine Hydroxylase	Protein Coding	P00439	60	GC12M102836	6.265702724	https://www.genecards.org/cgi-bin/carddisp.pl?gene=PAH
LAMP1	Lysosomal Associated Membrane Protein 1	Protein Coding	P11279	57	GC13P113297	6.264796257	https://www.genecards.org/cgi-bin/carddisp.pl?gene=LAMP1
TPM1	Tropomyosin 1	Protein Coding	P09493	60	GC15P209649	6.25703001	https://www.genecards.org/cgi-bin/carddisp.pl?gene=TPM1
CDH2	Cadherin 2	Protein Coding	P19022	64	GC18M039248	6.257012367	https://www.genecards.org/cgi-bin/carddisp.pl?gene=CDH2
PSMA4	Proteasome 20S Subunit Alpha 4	Protein Coding	P25789	56	GC15P078540	6.251709461	https://www.genecards.org/cgi-bin/carddisp.pl?gene=PSMA4
PSMA5	Proteasome 20S Subunit Alpha 5	Protein Coding	P28066	56	GC01M109399	6.251709461	https://www.genecards.org/cgi-bin/carddisp.pl?gene=PSMA5
PSMD12	Proteasome 26S Subunit, Non-ATPase 12	Protein Coding	O00232	54	GC17M067337	6.251709461	https://www.genecards.org/cgi-bin/carddisp.pl?gene=PSMD12
SEC61A1	SEC61 Translocon Subunit Alpha 1	Protein Coding	P61619	53	GC03P128051	6.246291637	https://www.genecards.org/cgi-bin/carddisp.pl?gene=SEC61A1
ABCB7	ATP Binding Cassette Subfamily B Member 7	Protein Coding	O75027	57	GC0XM075053	6.243137836	https://www.genecards.org/cgi-bin/carddisp.pl?gene=ABCB7
HAX1	HCLS1 Associated Protein X-1	Protein Coding	O00165	55	GC01P179976	6.238593102	https://www.genecards.org/cgi-bin/carddisp.pl?gene=HAX1
DERL2	Derlin 2	Protein Coding	Q9GZP9	49	GC17M005471	6.23333168	https://www.genecards.org/cgi-bin/carddisp.pl?gene=DERL2
TMSB4X	Thymosin Beta 4 X-Linked	Protein Coding	P62328	54	GC0XP012975	6.228880882	https://www.genecards.org/cgi-bin/carddisp.pl?gene=TMSB4X
DEFB4A	Defensin Beta 4A	Protein Coding	O15263	48	GC08P013778	6.218186855	https://www.genecards.org/cgi-bin/carddisp.pl?gene=DEFB4A
CXCL13	C-X-C Motif Chemokine Ligand 13	Protein Coding	O43927	53	GC04P077511	6.206828594	https://www.genecards.org/cgi-bin/carddisp.pl?gene=CXCL13
NPPB	Natriuretic Peptide B	Protein Coding	P16860	56	GC01M036051	6.204982281	https://www.genecards.org/cgi-bin/carddisp.pl?gene=NPPB
B2M	Beta-2-Microglobulin	Protein Coding	P61769	62	GC15P044711	6.203467846	https://www.genecards.org/cgi-bin/carddisp.pl?gene=B2M
FOXO3	Forkhead Box O3	Protein Coding	O43524	61	GC06P108559	6.197249889	https://www.genecards.org/cgi-bin/carddisp.pl?gene=FOXO3
RPA1	Replication Protein A1	Protein Coding	P27694	60	GC17P001829	6.19439888	https://www.genecards.org/cgi-bin/carddisp.pl?gene=RPA1
AQP5	Aquaporin 5	Protein Coding	P55064	59	GC12P049961	6.193933964	https://www.genecards.org/cgi-bin/carddisp.pl?gene=AQP5
PSMA7	Proteasome 20S Subunit Alpha 7	Protein Coding	O14818	57	GC20M062136	6.190854073	https://www.genecards.org/cgi-bin/carddisp.pl?gene=PSMA7
CLCN3	Chloride Voltage-Gated Channel 3	Protein Coding	P51790	58	GC04P169612	6.188111782	https://www.genecards.org/cgi-bin/carddisp.pl?gene=CLCN3
CBL	Cbl Proto-Oncogene	Protein Coding	P22681	64	GC11P119206	6.184137344	https://www.genecards.org/cgi-bin/carddisp.pl?gene=CBL
VCL	Vinculin	Protein Coding	P18206	60	GC10P073995	6.180381775	https://www.genecards.org/cgi-bin/carddisp.pl?gene=VCL
PSMC6	Proteasome 26S Subunit, ATPase 6	Protein Coding	P62333	53	GC14P052707	6.179122925	https://www.genecards.org/cgi-bin/carddisp.pl?gene=PSMC6
SNAI2	Snail Family Transcriptional Repressor 2	Protein Coding	O43623	55	GC08M048917	6.173652172	https://www.genecards.org/cgi-bin/carddisp.pl?gene=SNAI2
S100A1	S100 Calcium Binding Protein A1	Protein Coding	P23297	52	GC01P153627	6.170080662	https://www.genecards.org/cgi-bin/carddisp.pl?gene=S100A1
CKMT1B	Creatine Kinase, Mitochondrial 1B	Protein Coding	P12532	49	GC15P201709	6.158720016	https://www.genecards.org/cgi-bin/carddisp.pl?gene=CKMT1B
TMEM67	Transmembrane Protein 67	Protein Coding	Q5HYA8	52	GC08P093754	6.158062935	https://www.genecards.org/cgi-bin/carddisp.pl?gene=TMEM67
ADORA2B	Adenosine A2b Receptor	Protein Coding	P29275	60	GC17P164335	6.15490818	https://www.genecards.org/cgi-bin/carddisp.pl?gene=ADORA2B
FCGR3B	Fc Gamma Receptor IIIb	Protein Coding	O75015	56	GC01M161623	6.148507595	https://www.genecards.org/cgi-bin/carddisp.pl?gene=FCGR3B
FHL2	Four And A Half LIM Domains 2	Protein Coding	Q14192	58	GC02M105357	6.147443771	https://www.genecards.org/cgi-bin/carddisp.pl?gene=FHL2
EPRS1	Glutamyl-Prolyl-TRNA Synthetase 1	Protein Coding	P07814	56	GC01M219969	6.14512825	https://www.genecards.org/cgi-bin/carddisp.pl?gene=EPRS1
A2M	Alpha-2-Macroglobulin	Protein Coding	P01023	59	GC12M009067	6.139497757	https://www.genecards.org/cgi-bin/carddisp.pl?gene=A2M
PLA2G2A	Phospholipase A2 Group IIA	Protein Coding	P14555	60	GC01M019975	6.135548115	https://www.genecards.org/cgi-bin/carddisp.pl?gene=PLA2G2A
ARSA	Arylsulfatase A	Protein Coding	P15289	59	GC22M050622	6.12421751	https://www.genecards.org/cgi-bin/carddisp.pl?gene=ARSA
GC	GC Vitamin D Binding Protein	Protein Coding	P02774	58	GC04M071741	6.121780872	https://www.genecards.org/cgi-bin/carddisp.pl?gene=GC
FOXP3	Forkhead Box P3	Protein Coding	Q9BZS1	60	GC0XM049250	6.119709492	https://www.genecards.org/cgi-bin/carddisp.pl?gene=FOXP3
GRP	Gastrin Releasing Peptide	Protein Coding	P07492	53	GC18P059220	6.118015766	https://www.genecards.org/cgi-bin/carddisp.pl?gene=GRP
PSMC2	Proteasome 26S Subunit, ATPase 2	Protein Coding	P35998	54	GC07P103328	6.117593288	https://www.genecards.org/cgi-bin/carddisp.pl?gene=PSMC2
TUBB6	Tubulin Beta 6 Class V	Protein Coding	Q9BUF5	55	GC18P012307	6.117409706	https://www.genecards.org/cgi-bin/carddisp.pl?gene=TUBB6
BCL2L1	BCL2 Like 1	Protein Coding	Q07817	63	GC20M031664	6.108577251	https://www.genecards.org/cgi-bin/carddisp.pl?gene=BCL2L1
WNT3A	Wnt Family Member 3A	Protein Coding	P56704	60	GC01P233813	6.106936455	https://www.genecards.org/cgi-bin/carddisp.pl?gene=WNT3A
NPHP4	Nephrocystin 4	Protein Coding	O75161	52	GC01M023449	6.095351696	https://www.genecards.org/cgi-bin/carddisp.pl?gene=NPHP4
AARS1	Alanyl-TRNA Synthetase 1	Protein Coding	P49588	56	GC16M076160	6.091666222	https://www.genecards.org/cgi-bin/carddisp.pl?gene=AARS1
AREG	Amphiregulin	Protein Coding	P15514	55	GC04P074445	6.083003044	https://www.genecards.org/cgi-bin/carddisp.pl?gene=AREG
PECAM1	Platelet And Endothelial Cell Adhesion Molecule 1	Protein Coding	P16284	54	GC17M064319	6.0816679	https://www.genecards.org/cgi-bin/carddisp.pl?gene=PECAM1
AHSA1	Activator Of HSP90 ATPase Activity 1	Protein Coding	O95433	55	GC14P077457	6.078905106	https://www.genecards.org/cgi-bin/carddisp.pl?gene=AHSA1
ADORA2A	Adenosine A2a Receptor	Protein Coding	P29274	60	GC22P024417	6.067900181	https://www.genecards.org/cgi-bin/carddisp.pl?gene=ADORA2A
MRC1	Mannose Receptor C-Type 1	Protein Coding	P22897	51	GC10P017809	6.058055878	https://www.genecards.org/cgi-bin/carddisp.pl?gene=MRC1
CTHRC1	Collagen Triple Helix Repeat Containing 1	Protein Coding	Q96CG8	52	GC08P103371	6.057889462	https://www.genecards.org/cgi-bin/carddisp.pl?gene=CTHRC1
CLTCL1	Clathrin Heavy Chain Like 1	Protein Coding	P53675	53	GC22M087892	6.05737257	https://www.genecards.org/cgi-bin/carddisp.pl?gene=CLTCL1
NME1	NME/NM23 Nucleoside Diphosphate Kinase 1	Protein Coding	P15531	60	GC17P165542	6.054822445	https://www.genecards.org/cgi-bin/carddisp.pl?gene=NME1
NR3C2	Nuclear Receptor Subfamily 3 Group C Member 2	Protein Coding	P08235	58	GC04M148078	6.047268867	https://www.genecards.org/cgi-bin/carddisp.pl?gene=NR3C2
PSMC5	Proteasome 26S Subunit, ATPase 5	Protein Coding	P62195	55	GC17P063827	6.044607639	https://www.genecards.org/cgi-bin/carddisp.pl?gene=PSMC5
PSMC3	Proteasome 26S Subunit, ATPase 3	Protein Coding	P17980	57	GC11M142657	6.039982796	https://www.genecards.org/cgi-bin/carddisp.pl?gene=PSMC3
CD40	CD40 Molecule	Protein Coding	P25942	63	GC20P046118	6.038921356	https://www.genecards.org/cgi-bin/carddisp.pl?gene=CD40
ARSB	Arylsulfatase B	Protein Coding	P15848	60	GC05M078777	6.033871651	https://www.genecards.org/cgi-bin/carddisp.pl?gene=ARSB
REG3A	Regenerating Family Member 3 Alpha	Protein Coding	Q06141	49	GC02M079157	6.026221752	https://www.genecards.org/cgi-bin/carddisp.pl?gene=REG3A
CYBB	Cytochrome B-245 Beta Chain	Protein Coding	P04839	61	GC0XP037780	6.021936893	https://www.genecards.org/cgi-bin/carddisp.pl?gene=CYBB
PTPRC	Protein Tyrosine Phosphatase Receptor Type C	Protein Coding	P08575	65	GC01P198607	6.019852638	https://www.genecards.org/cgi-bin/carddisp.pl?gene=PTPRC
SAR1A	Secretion Associated Ras Related GTPase 1A	Protein Coding	Q9NR31	52	GC10M070147	6.009313107	https://www.genecards.org/cgi-bin/carddisp.pl?gene=SAR1A
SLC25A13	Solute Carrier Family 25 Member 13	Protein Coding	Q9UJS0	58	GC07M096120	6.002628803	https://www.genecards.org/cgi-bin/carddisp.pl?gene=SLC25A13
PTK2	Protein Tyrosine Kinase 2	Protein Coding	Q05397	62	GC08M140657	5.998507023	https://www.genecards.org/cgi-bin/carddisp.pl?gene=PTK2
G6PC1	Glucose-6-Phosphatase Catalytic Subunit 1	Protein Coding	P35575	56	GC17P166632	5.995706558	https://www.genecards.org/cgi-bin/carddisp.pl?gene=G6PC1
STAT6	Signal Transducer And Activator Of Transcription 6	Protein Coding	P42226	65	GC12M057095	5.994515896	https://www.genecards.org/cgi-bin/carddisp.pl?gene=STAT6
SLC26A3	Solute Carrier Family 26 Member 3	Protein Coding	P40879	57	GC07M107765	5.993554592	https://www.genecards.org/cgi-bin/carddisp.pl?gene=SLC26A3
PSMD14	Proteasome 26S Subunit, Non-ATPase 14	Protein Coding	O00487	56	GC02P161308	5.988679409	https://www.genecards.org/cgi-bin/carddisp.pl?gene=PSMD14
PRSS8	Serine Protease 8	Protein Coding	Q16651	57	GC16M053902	5.974150658	https://www.genecards.org/cgi-bin/carddisp.pl?gene=PRSS8
MX1	MX Dynamin Like GTPase 1	Protein Coding	P20591	53	GC21P041420	5.970561981	https://www.genecards.org/cgi-bin/carddisp.pl?gene=MX1
NAT2	N-Acetyltransferase 2	Protein Coding	P11245	56	GC08P018391	5.970099449	https://www.genecards.org/cgi-bin/carddisp.pl?gene=NAT2
BAX	BCL2 Associated X, Apoptosis Regulator	Protein Coding	Q07812	63	GC19P048954	5.968847275	https://www.genecards.org/cgi-bin/carddisp.pl?gene=BAX
PSMA6	Proteasome 20S Subunit Alpha 6	Protein Coding	P60900	59	GC14P035278	5.966997623	https://www.genecards.org/cgi-bin/carddisp.pl?gene=PSMA6
PSMB5	Proteasome 20S Subunit Beta 5	Protein Coding	P28074	57	GC14M023016	5.966997623	https://www.genecards.org/cgi-bin/carddisp.pl?gene=PSMB5
PSMA2	Proteasome 20S Subunit Alpha 2	Protein Coding	P25787	56	GC07M042916	5.966997623	https://www.genecards.org/cgi-bin/carddisp.pl?gene=PSMA2
PSMD7	Proteasome 26S Subunit, Non-ATPase 7	Protein Coding	P51665	56	GC16P074296	5.966997623	https://www.genecards.org/cgi-bin/carddisp.pl?gene=PSMD7
PSMB2	Proteasome 20S Subunit Beta 2	Protein Coding	P49721	55	GC01M035599	5.966997623	https://www.genecards.org/cgi-bin/carddisp.pl?gene=PSMB2
ADRM1	ADRM1 26S Proteasome Ubiquitin Receptor	Protein Coding	Q16186	54	GC20P062302	5.966997623	https://www.genecards.org/cgi-bin/carddisp.pl?gene=ADRM1
MSN	Moesin	Protein Coding	P26038	60	GC0XP065588	5.963904381	https://www.genecards.org/cgi-bin/carddisp.pl?gene=MSN
SERPINC1	Serpin Family C Member 1	Protein Coding	P01008	62	GC01M175210	5.963071346	https://www.genecards.org/cgi-bin/carddisp.pl?gene=SERPINC1
LPO	Lactoperoxidase	Protein Coding	P22079	55	GC17P058218	5.960360527	https://www.genecards.org/cgi-bin/carddisp.pl?gene=LPO
CLCN5	Chloride Voltage-Gated Channel 5	Protein Coding	P51795	56	GC0XP049922	5.955396652	https://www.genecards.org/cgi-bin/carddisp.pl?gene=CLCN5
DNAJA2	DnaJ Heat Shock Protein Family (Hsp40) Member A2	Protein Coding	O60884	51	GC16M046955	5.952728748	https://www.genecards.org/cgi-bin/carddisp.pl?gene=DNAJA2
BRCA2	BRCA2 DNA Repair Associated	Protein Coding	P51587	60	GC13P032315	5.951756001	https://www.genecards.org/cgi-bin/carddisp.pl?gene=BRCA2
ANXA1	Annexin A1	Protein Coding	P04083	60	GC09P073151	5.947541237	https://www.genecards.org/cgi-bin/carddisp.pl?gene=ANXA1
AMFR	Autocrine Motility Factor Receptor	Protein Coding	Q9UKV5	56	GC16M056361	5.942248344	https://www.genecards.org/cgi-bin/carddisp.pl?gene=AMFR
CYP1A1	Cytochrome P450 Family 1 Subfamily A Member 1	Protein Coding	P04798	60	GC15M074719	5.935233593	https://www.genecards.org/cgi-bin/carddisp.pl?gene=CYP1A1
TARDBP	TAR DNA Binding Protein	Protein Coding	Q13148	59	GC01P083318	5.926479816	https://www.genecards.org/cgi-bin/carddisp.pl?gene=TARDBP
PRKG1	Protein Kinase CGMP-Dependent 1	Protein Coding	Q13976	63	GC10P053881	5.924225807	https://www.genecards.org/cgi-bin/carddisp.pl?gene=PRKG1
ACADVL	Acyl-CoA Dehydrogenase Very Long Chain	Protein Coding	P49748	59	GC17P164111	5.909633636	https://www.genecards.org/cgi-bin/carddisp.pl?gene=ACADVL
CCR5	C-C Motif Chemokine Receptor 5	Protein Coding	P51681	59	GC03P066709	5.898013592	https://www.genecards.org/cgi-bin/carddisp.pl?gene=CCR5
KRT5	Keratin 5	Protein Coding	P13647	58	GC12M052514	5.897491455	https://www.genecards.org/cgi-bin/carddisp.pl?gene=KRT5
ATP12A	ATPase H+/K+ Transporting Non-Gastric Alpha2 Subunit	Protein Coding	P54707	56	GC13P024680	5.895141602	https://www.genecards.org/cgi-bin/carddisp.pl?gene=ATP12A
FASN	Fatty Acid Synthase	Protein Coding	P49327	62	GC17M082078	5.889962196	https://www.genecards.org/cgi-bin/carddisp.pl?gene=FASN
RAB5A	RAB5A, Member RAS Oncogene Family	Protein Coding	P20339	59	GC03P028989	5.889918804	https://www.genecards.org/cgi-bin/carddisp.pl?gene=RAB5A
ENO1	Enolase 1	Protein Coding	P06733	62	GC01M008861	5.873087406	https://www.genecards.org/cgi-bin/carddisp.pl?gene=ENO1
MUC4	Mucin 4, Cell Surface Associated	Protein Coding	Q99102	52	GC03M195746	5.871741772	https://www.genecards.org/cgi-bin/carddisp.pl?gene=MUC4
TUBB	Tubulin Beta Class I	Protein Coding	P07437	62	GC06P190688	5.862248421	https://www.genecards.org/cgi-bin/carddisp.pl?gene=TUBB
GANAB	Glucosidase II Alpha Subunit	Protein Coding	Q14697	59	GC11M142861	5.86109066	https://www.genecards.org/cgi-bin/carddisp.pl?gene=GANAB
SLC10A1	Solute Carrier Family 10 Member 1	Protein Coding	Q14973	56	GC14M069775	5.859137058	https://www.genecards.org/cgi-bin/carddisp.pl?gene=SLC10A1
SKIL	SKI Like Proto-Oncogene	Protein Coding	P12757	55	GC03P170357	5.850512028	https://www.genecards.org/cgi-bin/carddisp.pl?gene=SKIL
FURIN	Furin, Paired Basic Amino Acid Cleaving Enzyme	Protein Coding	P09958	61	GC15P090868	5.831539154	https://www.genecards.org/cgi-bin/carddisp.pl?gene=FURIN
PDP1	Pyruvate Dehydrogenase Phosphatase Catalytic Subunit 1	Protein Coding	Q9P0J1	60	GC08P093857	5.82989645	https://www.genecards.org/cgi-bin/carddisp.pl?gene=PDP1
DEFA1	Defensin Alpha 1	Protein Coding	P59665	49	GC08M006977	5.828470707	https://www.genecards.org/cgi-bin/carddisp.pl?gene=DEFA1
ENTPD1	Ectonucleoside Triphosphate Diphosphohydrolase 1	Protein Coding	P49961	62	GC10P128731	5.824879169	https://www.genecards.org/cgi-bin/carddisp.pl?gene=ENTPD1
JAK1	Janus Kinase 1	Protein Coding	P23458	66	GC01M064833	5.818361282	https://www.genecards.org/cgi-bin/carddisp.pl?gene=JAK1
KRT19	Keratin 19	Protein Coding	P08727	56	GC17M041523	5.816583633	https://www.genecards.org/cgi-bin/carddisp.pl?gene=KRT19
VAMP3	Vesicle Associated Membrane Protein 3	Protein Coding	Q15836	53	GC01P083137	5.814789772	https://www.genecards.org/cgi-bin/carddisp.pl?gene=VAMP3
CLTC	Clathrin Heavy Chain	Protein Coding	Q00610	59	GC17P059619	5.813597679	https://www.genecards.org/cgi-bin/carddisp.pl?gene=CLTC
LBP	Lipopolysaccharide Binding Protein	Protein Coding	P18428	56	GC20P038346	5.806818485	https://www.genecards.org/cgi-bin/carddisp.pl?gene=LBP
ALG1	ALG1 Chitobiosyldiphosphodolichol Beta-Mannosyltransferase	Protein Coding	Q9BT22	57	GC16P005033	5.801346779	https://www.genecards.org/cgi-bin/carddisp.pl?gene=ALG1
TAP2	Transporter 2, ATP Binding Cassette Subfamily B Member	Protein Coding	Q03519	57	GC06M032821	5.79562664	https://www.genecards.org/cgi-bin/carddisp.pl?gene=TAP2
CALU	Calumenin	Protein Coding	O43852	56	GC07P128739	5.79343605	https://www.genecards.org/cgi-bin/carddisp.pl?gene=CALU
LRBA	LPS Responsive Beige-Like Anchor Protein	Protein Coding	P50851	52	GC04M150264	5.792234898	https://www.genecards.org/cgi-bin/carddisp.pl?gene=LRBA
HDAC2	Histone Deacetylase 2	Protein Coding	Q92769	66	GC06M113933	5.790706635	https://www.genecards.org/cgi-bin/carddisp.pl?gene=HDAC2
FOXJ1	Forkhead Box J1	Protein Coding	Q92949	50	GC17M076136	5.790367603	https://www.genecards.org/cgi-bin/carddisp.pl?gene=FOXJ1
TTN	Titin	Protein Coding	Q8WZ42	60	GC02M178525	5.789854527	https://www.genecards.org/cgi-bin/carddisp.pl?gene=TTN
PPARA	Peroxisome Proliferator Activated Receptor Alpha	Protein Coding	Q07869	57	GC22P046150	5.789492607	https://www.genecards.org/cgi-bin/carddisp.pl?gene=PPARA
AOC1	Amine Oxidase Copper Containing 1	Protein Coding	P19801	55	GC07P150824	5.784710884	https://www.genecards.org/cgi-bin/carddisp.pl?gene=AOC1
HAS2	Hyaluronan Synthase 2	Protein Coding	Q92819	55	GC08M121612	5.784129143	https://www.genecards.org/cgi-bin/carddisp.pl?gene=HAS2
DNAJB1	DnaJ Heat Shock Protein Family (Hsp40) Member B1	Protein Coding	P25685	57	GC19M112035	5.781490326	https://www.genecards.org/cgi-bin/carddisp.pl?gene=DNAJB1
LDHA	Lactate Dehydrogenase A	Protein Coding	P00338	63	GC11P018394	5.778218269	https://www.genecards.org/cgi-bin/carddisp.pl?gene=LDHA
PPA1	Inorganic Pyrophosphatase 1	Protein Coding	Q15181	53	GC10M070202	5.776814461	https://www.genecards.org/cgi-bin/carddisp.pl?gene=PPA1
TUBA1A	Tubulin Alpha 1a	Protein Coding	Q71U36	62	GC12M049184	5.773893356	https://www.genecards.org/cgi-bin/carddisp.pl?gene=TUBA1A
PRDX1	Peroxiredoxin 1	Protein Coding	Q06830	62	GC01M045943	5.767739296	https://www.genecards.org/cgi-bin/carddisp.pl?gene=PRDX1
ATP2A2	ATPase Sarcoplasmic/Endoplasmic Reticulum Ca2+ Transporting 2	Protein Coding	P16615	63	GC12P110280	5.764154911	https://www.genecards.org/cgi-bin/carddisp.pl?gene=ATP2A2
XDH	Xanthine Dehydrogenase	Protein Coding	P47989	60	GC02M031334	5.761017323	https://www.genecards.org/cgi-bin/carddisp.pl?gene=XDH
DUSP19	Dual Specificity Phosphatase 19	Protein Coding	Q8WTR2	50	GC02P183078	5.760718346	https://www.genecards.org/cgi-bin/carddisp.pl?gene=DUSP19
DMBT1	Deleted In Malignant Brain Tumors 1	Protein Coding	Q9UGM3	53	GC10P122560	5.757701874	https://www.genecards.org/cgi-bin/carddisp.pl?gene=DMBT1
ADORA1	Adenosine A1 Receptor	Protein Coding	P30542	60	GC01P203090	5.754718781	https://www.genecards.org/cgi-bin/carddisp.pl?gene=ADORA1
MYO6	Myosin VI	Protein Coding	Q9UM54	56	GC06P075749	5.749532223	https://www.genecards.org/cgi-bin/carddisp.pl?gene=MYO6
AFP	Alpha Fetoprotein	Protein Coding	P02771	59	GC04P073431	5.744897366	https://www.genecards.org/cgi-bin/carddisp.pl?gene=AFP
FGF9	Fibroblast Growth Factor 9	Protein Coding	P31371	56	GC13P021671	5.742990971	https://www.genecards.org/cgi-bin/carddisp.pl?gene=FGF9
CALM3	Calmodulin 3	Protein Coding	P0DP25	55	GC19P046601	5.742897511	https://www.genecards.org/cgi-bin/carddisp.pl?gene=CALM3
NTS	Neurotensin	Protein Coding	P30990	53	GC12P085876	5.741530895	https://www.genecards.org/cgi-bin/carddisp.pl?gene=NTS
HRAS	HRas Proto-Oncogene, GTPase	Protein Coding	P01112	65	GC11M015781	5.739613533	https://www.genecards.org/cgi-bin/carddisp.pl?gene=HRAS
DNAJB6	DnaJ Heat Shock Protein Family (Hsp40) Member B6	Protein Coding	O75190	53	GC07P157335	5.73867321	https://www.genecards.org/cgi-bin/carddisp.pl?gene=DNAJB6
SFTPB	Surfactant Protein B	Protein Coding	P07988	56	GC02M085657	5.735006332	https://www.genecards.org/cgi-bin/carddisp.pl?gene=SFTPB
IL17F	Interleukin 17F	Protein Coding	Q96PD4	53	GC06M111909	5.734853745	https://www.genecards.org/cgi-bin/carddisp.pl?gene=IL17F
BRCA1	BRCA1 DNA Repair Associated	Protein Coding	P38398	63	GC17M043044	5.734797001	https://www.genecards.org/cgi-bin/carddisp.pl?gene=BRCA1
TXN	Thioredoxin	Protein Coding	P10599	59	GC09M110243	5.734621525	https://www.genecards.org/cgi-bin/carddisp.pl?gene=TXN
EMD	Emerin	Protein Coding	P50402	57	GC0XP154379	5.732913971	https://www.genecards.org/cgi-bin/carddisp.pl?gene=EMD
NT5E	5'-Nucleotidase Ecto	Protein Coding	P21589	65	GC06P085449	5.732173443	https://www.genecards.org/cgi-bin/carddisp.pl?gene=NT5E
MYH11	Myosin Heavy Chain 11	Protein Coding	P35749	59	GC16M052663	5.731235027	https://www.genecards.org/cgi-bin/carddisp.pl?gene=MYH11
KCNJ1	Potassium Inwardly Rectifying Channel Subfamily J Member 1	Protein Coding	P48048	60	GC11M144015	5.73068285	https://www.genecards.org/cgi-bin/carddisp.pl?gene=KCNJ1
PDIA3	Protein Disulfide Isomerase Family A Member 3	Protein Coding	P30101	57	GC15P043746	5.72858429	https://www.genecards.org/cgi-bin/carddisp.pl?gene=PDIA3
TRAF6	TNF Receptor Associated Factor 6	Protein Coding	Q9Y4K3	59	GC11M036467	5.717298031	https://www.genecards.org/cgi-bin/carddisp.pl?gene=TRAF6
PRKG2	Protein Kinase CGMP-Dependent 2	Protein Coding	Q13237	59	GC04M081087	5.71434164	https://www.genecards.org/cgi-bin/carddisp.pl?gene=PRKG2
ABCC8	ATP Binding Cassette Subfamily C Member 8	Protein Coding	Q09428	59	GC11M017392	5.709606171	https://www.genecards.org/cgi-bin/carddisp.pl?gene=ABCC8
RDX	Radixin	Protein Coding	P35241	61	GC11M109864	5.709210873	https://www.genecards.org/cgi-bin/carddisp.pl?gene=RDX
ITGA2	Integrin Subunit Alpha 2	Protein Coding	P17301	59	GC05P052989	5.705824375	https://www.genecards.org/cgi-bin/carddisp.pl?gene=ITGA2
GSTT1	Glutathione S-Transferase Theta 1	Protein Coding	P30711	44	GC22Mi00270	5.699124813	https://www.genecards.org/cgi-bin/carddisp.pl?gene=GSTT1
KCNQ1	Potassium Voltage-Gated Channel Subfamily Q Member 1	Protein Coding	P51787	62	GC11P002444	5.697093964	https://www.genecards.org/cgi-bin/carddisp.pl?gene=KCNQ1
GPI	Glucose-6-Phosphate Isomerase	Protein Coding	P06744	59	GC19P034359	5.693222523	https://www.genecards.org/cgi-bin/carddisp.pl?gene=GPI
MYH14	Myosin Heavy Chain 14	Protein Coding	Q7Z406	58	GC19P162473	5.686054707	https://www.genecards.org/cgi-bin/carddisp.pl?gene=MYH14
GUSB	Glucuronidase Beta	Protein Coding	P08236	62	GC07M065960	5.68475914	https://www.genecards.org/cgi-bin/carddisp.pl?gene=GUSB
CYP2D6	Cytochrome P450 Family 2 Subfamily D Member 6 (Gene/Pseudogene)	Protein Coding	P10635	60	GC22M042126	5.680645466	https://www.genecards.org/cgi-bin/carddisp.pl?gene=CYP2D6
P4HB	Prolyl 4-Hydroxylase Subunit Beta	Protein Coding	P07237	62	GC17M081843	5.678655148	https://www.genecards.org/cgi-bin/carddisp.pl?gene=P4HB
IARS1	Isoleucyl-TRNA Synthetase 1	Protein Coding	P41252	57	GC09M126483	5.672247887	https://www.genecards.org/cgi-bin/carddisp.pl?gene=IARS1
PRKDC	Protein Kinase, DNA-Activated, Catalytic Subunit	Protein Coding	P78527	63	GC08M047773	5.666915417	https://www.genecards.org/cgi-bin/carddisp.pl?gene=PRKDC
NFKBIA	NFKB Inhibitor Alpha	Protein Coding	P25963	63	GC14M035401	5.664420605	https://www.genecards.org/cgi-bin/carddisp.pl?gene=NFKBIA
CLIC1	Chloride Intracellular Channel 1	Protein Coding	O00299	55	GC06M111549	5.66209507	https://www.genecards.org/cgi-bin/carddisp.pl?gene=CLIC1
PDZK1	PDZ Domain Containing 1	Protein Coding	Q5T2W1	53	GC01M145670	5.660990238	https://www.genecards.org/cgi-bin/carddisp.pl?gene=PDZK1
ATM	ATM Serine/Threonine Kinase	Protein Coding	Q13315	66	GC11P108222	5.650259972	https://www.genecards.org/cgi-bin/carddisp.pl?gene=ATM
MMACHC	Metabolism Of Cobalamin Associated C	Protein Coding	Q9Y4U1	55	GC01P045500	5.644807816	https://www.genecards.org/cgi-bin/carddisp.pl?gene=MMACHC
SFN	Stratifin	Protein Coding	P31947	58	GC01P084435	5.641568184	https://www.genecards.org/cgi-bin/carddisp.pl?gene=SFN
MEN1	Menin 1	Protein Coding	O00255	59	GC11M064803	5.626431465	https://www.genecards.org/cgi-bin/carddisp.pl?gene=MEN1
ADCY10	Adenylate Cyclase 10	Protein Coding	Q96PN6	56	GC01M167809	5.617919445	https://www.genecards.org/cgi-bin/carddisp.pl?gene=ADCY10
KIF7	Kinesin Family Member 7	Protein Coding	Q2M1P5	50	GC15M089608	5.600166798	https://www.genecards.org/cgi-bin/carddisp.pl?gene=KIF7
KRT13	Keratin 13	Protein Coding	P13646	56	GC17M041500	5.597845554	https://www.genecards.org/cgi-bin/carddisp.pl?gene=KRT13
IL17RA	Interleukin 17 Receptor A	Protein Coding	Q96F46	59	GC22P096681	5.597778797	https://www.genecards.org/cgi-bin/carddisp.pl?gene=IL17RA
EZH2	Enhancer Of Zeste 2 Polycomb Repressive Complex 2 Subunit	Protein Coding	Q15910	66	GC07M148807	5.593724251	https://www.genecards.org/cgi-bin/carddisp.pl?gene=EZH2
GJA5	Gap Junction Protein Alpha 5	Protein Coding	P36382	57	GC01M147756	5.589735031	https://www.genecards.org/cgi-bin/carddisp.pl?gene=GJA5
SLC11A1	Solute Carrier Family 11 Member 1	Protein Coding	P49279	58	GC02P218382	5.589315414	https://www.genecards.org/cgi-bin/carddisp.pl?gene=SLC11A1
SLC4A4	Solute Carrier Family 4 Member 4	Protein Coding	Q9Y6R1	59	GC04P071066	5.587398052	https://www.genecards.org/cgi-bin/carddisp.pl?gene=SLC4A4
INVS	Inversin	Protein Coding	Q9Y283	56	GC09P100099	5.560804844	https://www.genecards.org/cgi-bin/carddisp.pl?gene=INVS
SLC4A7	Solute Carrier Family 4 Member 7	Protein Coding	Q9Y6M7	54	GC03M027372	5.556693554	https://www.genecards.org/cgi-bin/carddisp.pl?gene=SLC4A7
ATP11A	ATPase Phospholipid Transporting 11A	Protein Coding	P98196	54	GC13P112690	5.556396008	https://www.genecards.org/cgi-bin/carddisp.pl?gene=ATP11A
LMAN1	Lectin, Mannose Binding 1	Protein Coding	P49257	57	GC18M059327	5.556097984	https://www.genecards.org/cgi-bin/carddisp.pl?gene=LMAN1
SDHA	Succinate Dehydrogenase Complex Flavoprotein Subunit A	Protein Coding	P31040	61	GC05P000254	5.553106308	https://www.genecards.org/cgi-bin/carddisp.pl?gene=SDHA
LAMC2	Laminin Subunit Gamma 2	Protein Coding	Q13753	59	GC01P183186	5.550499439	https://www.genecards.org/cgi-bin/carddisp.pl?gene=LAMC2
PARK7	Parkinsonism Associated Deglycase	Protein Coding	Q99497	60	GC01P083149	5.546747684	https://www.genecards.org/cgi-bin/carddisp.pl?gene=PARK7
CAPN10	Calpain 10	Protein Coding	Q9HC96	53	GC02P240586	5.545868397	https://www.genecards.org/cgi-bin/carddisp.pl?gene=CAPN10
HPX	Hemopexin	Protein Coding	P02790	55	GC11M016045	5.541004181	https://www.genecards.org/cgi-bin/carddisp.pl?gene=HPX
CALML3	Calmodulin Like 3	Protein Coding	P27482	52	GC10P005524	5.539653301	https://www.genecards.org/cgi-bin/carddisp.pl?gene=CALML3
AKAP13	A-Kinase Anchoring Protein 13	Protein Coding	Q12802	56	GC15P202605	5.532710552	https://www.genecards.org/cgi-bin/carddisp.pl?gene=AKAP13
ALMS1	ALMS1 Centrosome And Basal Body Associated Protein	Protein Coding	Q8TCU4	51	GC02P073385	5.530594826	https://www.genecards.org/cgi-bin/carddisp.pl?gene=ALMS1
PIK3CD	Phosphatidylinositol-4,5-Bisphosphate 3-Kinase Catalytic Subunit Delta	Protein Coding	O00329	66	GC01P083234	5.529901981	https://www.genecards.org/cgi-bin/carddisp.pl?gene=PIK3CD
SGCB	Sarcoglycan Beta	Protein Coding	Q16585	52	GC04M052019	5.529530525	https://www.genecards.org/cgi-bin/carddisp.pl?gene=SGCB
LBR	Lamin B Receptor	Protein Coding	Q14739	59	GC01M225401	5.525057316	https://www.genecards.org/cgi-bin/carddisp.pl?gene=LBR
LAMA5	Laminin Subunit Alpha 5	Protein Coding	O15230	56	GC20M062307	5.523987293	https://www.genecards.org/cgi-bin/carddisp.pl?gene=LAMA5
HLA-DQA1	Major Histocompatibility Complex, Class II, DQ Alpha 1	Protein Coding	P01909	55	GC06P190736	5.52216053	https://www.genecards.org/cgi-bin/carddisp.pl?gene=HLA-DQA1
HUWE1	HECT, UBA And WWE Domain Containing E3 Ubiquitin Protein Ligase 1	Protein Coding	Q7Z6Z7	59	GC0XM053532	5.519999504	https://www.genecards.org/cgi-bin/carddisp.pl?gene=HUWE1
ADRB3	Adrenoceptor Beta 3	Protein Coding	P13945	56	GC08M037962	5.519999504	https://www.genecards.org/cgi-bin/carddisp.pl?gene=ADRB3
CD68	CD68 Molecule	Protein Coding	P34810	53	GC17P007579	5.510586262	https://www.genecards.org/cgi-bin/carddisp.pl?gene=CD68
ITGB4	Integrin Subunit Beta 4	Protein Coding	P16144	62	GC17P075721	5.506463051	https://www.genecards.org/cgi-bin/carddisp.pl?gene=ITGB4
SLC1A5	Solute Carrier Family 1 Member 5	Protein Coding	Q15758	58	GC19M112719	5.503513336	https://www.genecards.org/cgi-bin/carddisp.pl?gene=SLC1A5
IGFBP3	Insulin Like Growth Factor Binding Protein 3	Protein Coding	P17936	59	GC07M045912	5.502769947	https://www.genecards.org/cgi-bin/carddisp.pl?gene=IGFBP3
TKT	Transketolase	Protein Coding	P29401	58	GC03M053224	5.501327038	https://www.genecards.org/cgi-bin/carddisp.pl?gene=TKT
FKBP8	FKBP Prolyl Isomerase 8	Protein Coding	Q14318	57	GC19M112176	5.500983238	https://www.genecards.org/cgi-bin/carddisp.pl?gene=FKBP8
MET	MET Proto-Oncogene, Receptor Tyrosine Kinase	Protein Coding	P08581	67	GC07P116672	5.499533653	https://www.genecards.org/cgi-bin/carddisp.pl?gene=MET
SPTLC2	Serine Palmitoyltransferase Long Chain Base Subunit 2	Protein Coding	O15270	60	GC14M077505	5.496816635	https://www.genecards.org/cgi-bin/carddisp.pl?gene=SPTLC2
CALCA	Calcitonin Related Polypeptide Alpha	Protein Coding	P06881	56	GC11M014966	5.49543047	https://www.genecards.org/cgi-bin/carddisp.pl?gene=CALCA
JMJD6	Jumonji Domain Containing 6, Arginine Demethylase And Lysine Hydroxylase	Protein Coding	Q6NYC1	55	GC17M101862	5.49500227	https://www.genecards.org/cgi-bin/carddisp.pl?gene=JMJD6
COPA	COPI Coat Complex Subunit Alpha	Protein Coding	P53621	55	GC01M160288	5.489113808	https://www.genecards.org/cgi-bin/carddisp.pl?gene=COPA
XPO1	Exportin 1	Protein Coding	O14980	60	GC02M061476	5.488985062	https://www.genecards.org/cgi-bin/carddisp.pl?gene=XPO1
AQP3	Aquaporin 3 (Gill Blood Group)	Protein Coding	Q92482	59	GC09M033431	5.482537746	https://www.genecards.org/cgi-bin/carddisp.pl?gene=AQP3
TRIM5	Tripartite Motif Containing 5	Protein Coding	Q9C035	55	GC11M016005	5.476470947	https://www.genecards.org/cgi-bin/carddisp.pl?gene=TRIM5
EHD1	EH Domain Containing 1	Protein Coding	Q9H4M9	53	GC11M142939	5.475134373	https://www.genecards.org/cgi-bin/carddisp.pl?gene=EHD1
ASAH2	N-Acylsphingosine Amidohydrolase 2	Protein Coding	Q9NR71	55	GC10M050182	5.471918583	https://www.genecards.org/cgi-bin/carddisp.pl?gene=ASAH2
EXOC4	Exocyst Complex Component 4	Protein Coding	Q96A65	53	GC07P133253	5.471511841	https://www.genecards.org/cgi-bin/carddisp.pl?gene=EXOC4
GCDH	Glutaryl-CoA Dehydrogenase	Protein Coding	Q92947	57	GC19P012891	5.470737934	https://www.genecards.org/cgi-bin/carddisp.pl?gene=GCDH
LNX1	Ligand Of Numb-Protein X 1	Protein Coding	Q8TBB1	54	GC04M053459	5.467524052	https://www.genecards.org/cgi-bin/carddisp.pl?gene=LNX1
LPL	Lipoprotein Lipase	Protein Coding	P06858	63	GC08P019901	5.467042446	https://www.genecards.org/cgi-bin/carddisp.pl?gene=LPL
PDE4A	Phosphodiesterase 4A	Protein Coding	P27815	58	GC19P010416	5.462471962	https://www.genecards.org/cgi-bin/carddisp.pl?gene=PDE4A
YAP1	Yes1 Associated Transcriptional Regulator	Protein Coding	P46937	61	GC11P102110	5.462020874	https://www.genecards.org/cgi-bin/carddisp.pl?gene=YAP1
MASP2	MBL Associated Serine Protease 2	Protein Coding	O00187	59	GC01M036019	5.461714745	https://www.genecards.org/cgi-bin/carddisp.pl?gene=MASP2
COPG1	COPI Coat Complex Subunit Gamma 1	Protein Coding	Q9Y678	53	GC03P129249	5.454285622	https://www.genecards.org/cgi-bin/carddisp.pl?gene=COPG1
PABPC1	Poly(A) Binding Protein Cytoplasmic 1	Protein Coding	P11940	56	GC08M100685	5.451572895	https://www.genecards.org/cgi-bin/carddisp.pl?gene=PABPC1
PLA2G6	Phospholipase A2 Group VI	Protein Coding	O60733	60	GC22M090050	5.451151848	https://www.genecards.org/cgi-bin/carddisp.pl?gene=PLA2G6
VAPB	VAMP Associated Protein B And C	Protein Coding	O95292	57	GC20P058389	5.447949886	https://www.genecards.org/cgi-bin/carddisp.pl?gene=VAPB
CX3CR1	C-X3-C Motif Chemokine Receptor 1	Protein Coding	P49238	57	GC03M039279	5.444779396	https://www.genecards.org/cgi-bin/carddisp.pl?gene=CX3CR1
MIF	Macrophage Migration Inhibitory Factor	Protein Coding	P14174	60	GC22P023894	5.43994379	https://www.genecards.org/cgi-bin/carddisp.pl?gene=MIF
GLB1	Galactosidase Beta 1	Protein Coding	P16278	62	GC03M032963	5.438819885	https://www.genecards.org/cgi-bin/carddisp.pl?gene=GLB1
CSK	C-Terminal Src Kinase	Protein Coding	P41240	59	GC15P074782	5.437074184	https://www.genecards.org/cgi-bin/carddisp.pl?gene=CSK
HSPE1	Heat Shock Protein Family E (Hsp10) Member 1	Protein Coding	P61604	55	GC02P197545	5.437074184	https://www.genecards.org/cgi-bin/carddisp.pl?gene=HSPE1
VPS4A	Vacuolar Protein Sorting 4 Homolog A	Protein Coding	Q9UN37	54	GC16P069311	5.435388088	https://www.genecards.org/cgi-bin/carddisp.pl?gene=VPS4A
MDH2	Malate Dehydrogenase 2	Protein Coding	P40926	60	GC07P076048	5.435189247	https://www.genecards.org/cgi-bin/carddisp.pl?gene=MDH2
CAT	Catalase	Protein Coding	P04040	64	GC11P034460	5.430904865	https://www.genecards.org/cgi-bin/carddisp.pl?gene=CAT
IDH2	Isocitrate Dehydrogenase (NADP(+)) 2	Protein Coding	P48735	65	GC15M090083	5.429687977	https://www.genecards.org/cgi-bin/carddisp.pl?gene=IDH2
TP53BP1	Tumor Protein P53 Binding Protein 1	Protein Coding	Q12888	56	GC15M043403	5.424361229	https://www.genecards.org/cgi-bin/carddisp.pl?gene=TP53BP1
FTH1	Ferritin Heavy Chain 1	Protein Coding	P02794	63	GC11M061959	5.421049595	https://www.genecards.org/cgi-bin/carddisp.pl?gene=FTH1
HSD17B4	Hydroxysteroid 17-Beta Dehydrogenase 4	Protein Coding	P51659	59	GC05P119452	5.417084694	https://www.genecards.org/cgi-bin/carddisp.pl?gene=HSD17B4
TUBB1	Tubulin Beta 1 Class VI	Protein Coding	Q9H4B7	59	GC20P059118	5.416808605	https://www.genecards.org/cgi-bin/carddisp.pl?gene=TUBB1
MARCKS	Myristoylated Alanine Rich Protein Kinase C Substrate	Protein Coding	P29966	53	GC06P113857	5.416782379	https://www.genecards.org/cgi-bin/carddisp.pl?gene=MARCKS
DCTN1	Dynactin Subunit 1	Protein Coding	Q14203	59	GC02M074361	5.41624403	https://www.genecards.org/cgi-bin/carddisp.pl?gene=DCTN1
ITGA3	Integrin Subunit Alpha 3	Protein Coding	P26006	60	GC17P050055	5.41558075	https://www.genecards.org/cgi-bin/carddisp.pl?gene=ITGA3
SCGB3A2	Secretoglobin Family 3A Member 2	Protein Coding	Q96PL1	50	GC05P147870	5.411910057	https://www.genecards.org/cgi-bin/carddisp.pl?gene=SCGB3A2
SERPINE2	Serpin Family E Member 2	Protein Coding	P07093	55	GC02M223975	5.411019325	https://www.genecards.org/cgi-bin/carddisp.pl?gene=SERPINE2
DNAJA1	DnaJ Heat Shock Protein Family (Hsp40) Member A1	Protein Coding	P31689	55	GC09P033025	5.409926414	https://www.genecards.org/cgi-bin/carddisp.pl?gene=DNAJA1
FGF18	Fibroblast Growth Factor 18	Protein Coding	O76093	55	GC05P171419	5.408235073	https://www.genecards.org/cgi-bin/carddisp.pl?gene=FGF18
HSP90B1	Heat Shock Protein 90 Beta Family Member 1	Protein Coding	P14625	60	GC12P103930	5.405933857	https://www.genecards.org/cgi-bin/carddisp.pl?gene=HSP90B1
RPL5	Ribosomal Protein L5	Protein Coding	P46777	60	GC01P092865	5.400490284	https://www.genecards.org/cgi-bin/carddisp.pl?gene=RPL5
MSRA	Methionine Sulfoxide Reductase A	Protein Coding	Q9UJ68	55	GC08P010054	5.398576736	https://www.genecards.org/cgi-bin/carddisp.pl?gene=MSRA
GUCA2A	Guanylate Cyclase Activator 2A	Protein Coding	Q02747	50	GC01M042162	5.398555756	https://www.genecards.org/cgi-bin/carddisp.pl?gene=GUCA2A
IGF2BP2	Insulin Like Growth Factor 2 MRNA Binding Protein 2	Protein Coding	Q9Y6M1	56	GC03M185643	5.390727043	https://www.genecards.org/cgi-bin/carddisp.pl?gene=IGF2BP2
MUC6	Mucin 6, Oligomeric Mucus/Gel-Forming (Gene/Pseudogene)	Protein Coding	Q6W4X9	52	GC11M001012	5.390280247	https://www.genecards.org/cgi-bin/carddisp.pl?gene=MUC6
ABCB10	ATP Binding Cassette Subfamily B Member 10	Protein Coding	Q9NRK6	54	GC01M229516	5.387386322	https://www.genecards.org/cgi-bin/carddisp.pl?gene=ABCB10
HOPX	HOP Homeobox	Protein Coding	Q9BPY8	49	GC04M056647	5.384688377	https://www.genecards.org/cgi-bin/carddisp.pl?gene=HOPX
CALM2	Calmodulin 2	Protein Coding	P0DP24	56	GC02M047160	5.383209705	https://www.genecards.org/cgi-bin/carddisp.pl?gene=CALM2
TREH	Trehalase	Protein Coding	O43280	55	GC11M118657	5.382865429	https://www.genecards.org/cgi-bin/carddisp.pl?gene=TREH
SELE	Selectin E	Protein Coding	P16581	56	GC01M169722	5.38239336	https://www.genecards.org/cgi-bin/carddisp.pl?gene=SELE
SLC12A2	Solute Carrier Family 12 Member 2	Protein Coding	P55011	62	GC05P128083	5.378742218	https://www.genecards.org/cgi-bin/carddisp.pl?gene=SLC12A2
KCNJ11	Potassium Inwardly Rectifying Channel Subfamily J Member 11	Protein Coding	Q14654	59	GC11M018195	5.378685951	https://www.genecards.org/cgi-bin/carddisp.pl?gene=KCNJ11
GJC1	Gap Junction Protein Gamma 1	Protein Coding	P36383	55	GC17M101085	5.376894951	https://www.genecards.org/cgi-bin/carddisp.pl?gene=GJC1
SLC26A4	Solute Carrier Family 26 Member 4	Protein Coding	O43511	56	GC07P107660	5.376505375	https://www.genecards.org/cgi-bin/carddisp.pl?gene=SLC26A4
PTGER2	Prostaglandin E Receptor 2	Protein Coding	P43116	60	GC14P052314	5.374711037	https://www.genecards.org/cgi-bin/carddisp.pl?gene=PTGER2
LPCAT1	Lysophosphatidylcholine Acyltransferase 1	Protein Coding	Q8NF37	49	GC05M001456	5.37450695	https://www.genecards.org/cgi-bin/carddisp.pl?gene=LPCAT1
CAPN2	Calpain 2	Protein Coding	P17655	60	GC01P223701	5.359254837	https://www.genecards.org/cgi-bin/carddisp.pl?gene=CAPN2
GLA	Galactosidase Alpha	Protein Coding	P06280	62	GC0XM101393	5.359152794	https://www.genecards.org/cgi-bin/carddisp.pl?gene=GLA
ANXA6	Annexin A6	Protein Coding	P08133	56	GC05M151100	5.355360031	https://www.genecards.org/cgi-bin/carddisp.pl?gene=ANXA6
STX6	Syntaxin 6	Protein Coding	O43752	50	GC01M180972	5.352911949	https://www.genecards.org/cgi-bin/carddisp.pl?gene=STX6
PIK3C3	Phosphatidylinositol 3-Kinase Catalytic Subunit Type 3	Protein Coding	Q8NEB9	63	GC18P041955	5.352398396	https://www.genecards.org/cgi-bin/carddisp.pl?gene=PIK3C3
KRT17	Keratin 17	Protein Coding	Q04695	58	GC17M041619	5.352398396	https://www.genecards.org/cgi-bin/carddisp.pl?gene=KRT17
CCK	Cholecystokinin	Protein Coding	P06307	56	GC03M042274	5.351744652	https://www.genecards.org/cgi-bin/carddisp.pl?gene=CCK
GAPDH	Glyceraldehyde-3-Phosphate Dehydrogenase	Protein Coding	P04406	64	GC12P080272	5.348950863	https://www.genecards.org/cgi-bin/carddisp.pl?gene=GAPDH
CAST	Calpastatin	Protein Coding	P20810	59	GC05P095975	5.348371983	https://www.genecards.org/cgi-bin/carddisp.pl?gene=CAST
ABCF2	ATP Binding Cassette Subfamily F Member 2	Protein Coding	Q9UG63	52	GC07M151211	5.348371983	https://www.genecards.org/cgi-bin/carddisp.pl?gene=ABCF2
CLPS	Colipase	Protein Coding	P04118	51	GC06M111708	5.34335041	https://www.genecards.org/cgi-bin/carddisp.pl?gene=CLPS
PSMD4	Proteasome 26S Subunit Ubiquitin Receptor, Non-ATPase 4	Protein Coding	P55036	57	GC01P179785	5.34277916	https://www.genecards.org/cgi-bin/carddisp.pl?gene=PSMD4
TM6SF2	Transmembrane 6 Superfamily Member 2	Protein Coding	Q9BZW4	42	GC19M019264	5.342702389	https://www.genecards.org/cgi-bin/carddisp.pl?gene=TM6SF2
SLC26A9	Solute Carrier Family 26 Member 9	Protein Coding	Q7LBE3	50	GC01M205883	5.341034889	https://www.genecards.org/cgi-bin/carddisp.pl?gene=SLC26A9
DEFB104A	Defensin Beta 104A	Protein Coding	Q8WTQ1	43	GC08P007836	5.332769394	https://www.genecards.org/cgi-bin/carddisp.pl?gene=DEFB104A
AHCY	Adenosylhomocysteinase	Protein Coding	P23526	60	GC20M037719	5.327485561	https://www.genecards.org/cgi-bin/carddisp.pl?gene=AHCY
ISG15	ISG15 Ubiquitin Like Modifier	Protein Coding	P05161	59	GC01P001001	5.32691431	https://www.genecards.org/cgi-bin/carddisp.pl?gene=ISG15
IKBKB	Inhibitor Of Nuclear Factor Kappa B Kinase Subunit Beta	Protein Coding	O14920	66	GC08P042271	5.322486877	https://www.genecards.org/cgi-bin/carddisp.pl?gene=IKBKB
GJA8	Gap Junction Protein Alpha 8	Protein Coding	P48165	56	GC01P147902	5.321515083	https://www.genecards.org/cgi-bin/carddisp.pl?gene=GJA8
NAT1	N-Acetyltransferase 1	Protein Coding	P18440	57	GC08P018183	5.321335793	https://www.genecards.org/cgi-bin/carddisp.pl?gene=NAT1
PFN1	Profilin 1	Protein Coding	P07737	59	GC17M004945	5.320502281	https://www.genecards.org/cgi-bin/carddisp.pl?gene=PFN1
CDH3	Cadherin 3	Protein Coding	P22223	59	GC16P129822	5.312588692	https://www.genecards.org/cgi-bin/carddisp.pl?gene=CDH3
HSPA9	Heat Shock Protein Family A (Hsp70) Member 9	Protein Coding	P38646	61	GC05M138554	5.299363613	https://www.genecards.org/cgi-bin/carddisp.pl?gene=HSPA9
DPP9	Dipeptidyl Peptidase 9	Protein Coding	Q86TI2	55	GC19M111671	5.298435688	https://www.genecards.org/cgi-bin/carddisp.pl?gene=DPP9
IMMT	Inner Membrane Mitochondrial Protein	Protein Coding	Q16891	53	GC02M086144	5.297493458	https://www.genecards.org/cgi-bin/carddisp.pl?gene=IMMT
CCT8	Chaperonin Containing TCP1 Subunit 8	Protein Coding	P50990	52	GC21M029055	5.297493458	https://www.genecards.org/cgi-bin/carddisp.pl?gene=CCT8
TPM2	Tropomyosin 2	Protein Coding	P07951	59	GC09M036196	5.292997837	https://www.genecards.org/cgi-bin/carddisp.pl?gene=TPM2
GLO1	Glyoxalase I	Protein Coding	Q04760	57	GC06M111723	5.290949345	https://www.genecards.org/cgi-bin/carddisp.pl?gene=GLO1
CYP1A2	Cytochrome P450 Family 1 Subfamily A Member 2	Protein Coding	P05177	59	GC15P074748	5.290906429	https://www.genecards.org/cgi-bin/carddisp.pl?gene=CYP1A2
NOP53	NOP53 Ribosome Biogenesis Factor	Protein Coding	Q9NZM5	47	GC19P162353	5.288570404	https://www.genecards.org/cgi-bin/carddisp.pl?gene=NOP53
SSR4	Signal Sequence Receptor Subunit 4	Protein Coding	P51571	53	GC0XP153793	5.286426544	https://www.genecards.org/cgi-bin/carddisp.pl?gene=SSR4
BAG2	BAG Cochaperone 2	Protein Coding	O95816	53	GC06P057172	5.281932831	https://www.genecards.org/cgi-bin/carddisp.pl?gene=BAG2
MARS1	Methionyl-TRNA Synthetase 1	Protein Coding	P56192	58	GC12P081691	5.276623726	https://www.genecards.org/cgi-bin/carddisp.pl?gene=MARS1
IL9R	Interleukin 9 Receptor	Protein Coding	Q01113	47	GC0XP155997	5.272314548	https://www.genecards.org/cgi-bin/carddisp.pl?gene=IL9R
GJB1	Gap Junction Protein Beta 1	Protein Coding	P08034	60	GC0XP071212	5.272076607	https://www.genecards.org/cgi-bin/carddisp.pl?gene=GJB1
BEST1	Bestrophin 1	Protein Coding	O76090	56	GC11P061949	5.267831326	https://www.genecards.org/cgi-bin/carddisp.pl?gene=BEST1
FLNB	Filamin B	Protein Coding	O75369	60	GC03P058008	5.267820835	https://www.genecards.org/cgi-bin/carddisp.pl?gene=FLNB
ASIC1	Acid Sensing Ion Channel Subunit 1	Protein Coding	P78348	57	GC12P050057	5.267165661	https://www.genecards.org/cgi-bin/carddisp.pl?gene=ASIC1
CASR	Calcium Sensing Receptor	Protein Coding	P41180	63	GC03P122183	5.267081261	https://www.genecards.org/cgi-bin/carddisp.pl?gene=CASR
DNAJB12	DnaJ Heat Shock Protein Family (Hsp40) Member B12	Protein Coding	Q9NXW2	48	GC10M072332	5.26660347	https://www.genecards.org/cgi-bin/carddisp.pl?gene=DNAJB12
ESYT1	Extended Synaptotagmin 1	Protein Coding	Q9BSJ8	50	GC12P081627	5.263374329	https://www.genecards.org/cgi-bin/carddisp.pl?gene=ESYT1
FGF21	Fibroblast Growth Factor 21	Protein Coding	Q9NSA1	52	GC19P162397	5.259289265	https://www.genecards.org/cgi-bin/carddisp.pl?gene=FGF21
PKM	Pyruvate Kinase M1/2	Protein Coding	P14618	63	GC15M072199	5.258972645	https://www.genecards.org/cgi-bin/carddisp.pl?gene=PKM
RRM2	Ribonucleotide Reductase Regulatory Subunit M2	Protein Coding	P31350	61	GC02P011011	5.258972645	https://www.genecards.org/cgi-bin/carddisp.pl?gene=RRM2
IL2RA	Interleukin 2 Receptor Subunit Alpha	Protein Coding	P01589	63	GC10M006010	5.255416393	https://www.genecards.org/cgi-bin/carddisp.pl?gene=IL2RA
GALK1	Galactokinase 1	Protein Coding	P51570	60	GC17M075751	5.254500389	https://www.genecards.org/cgi-bin/carddisp.pl?gene=GALK1
SCAMP2	Secretory Carrier Membrane Protein 2	Protein Coding	O15127	50	GC15M074843	5.254500389	https://www.genecards.org/cgi-bin/carddisp.pl?gene=SCAMP2
ADCYAP1	Adenylate Cyclase Activating Polypeptide 1	Protein Coding	P18509	55	GC18P000895	5.252775669	https://www.genecards.org/cgi-bin/carddisp.pl?gene=ADCYAP1
AHI1	Abelson Helper Integration Site 1	Protein Coding	Q8N157	53	GC06M135283	5.249529839	https://www.genecards.org/cgi-bin/carddisp.pl?gene=AHI1
TAGLN2	Transgelin 2	Protein Coding	P37802	53	GC01M159918	5.245145321	https://www.genecards.org/cgi-bin/carddisp.pl?gene=TAGLN2
FSCN1	Fascin Actin-Bundling Protein 1	Protein Coding	Q16658	57	GC07P005592	5.244446754	https://www.genecards.org/cgi-bin/carddisp.pl?gene=FSCN1
NF2	NF2, Moesin-Ezrin-Radixin Like (MERLIN) Tumor Suppressor	Protein Coding	P35240	62	GC22P029603	5.24343586	https://www.genecards.org/cgi-bin/carddisp.pl?gene=NF2
HSPA1B	Heat Shock Protein Family A (Hsp70) Member 1B	Protein Coding	P0DMV9	54	GC06P190724	5.239157677	https://www.genecards.org/cgi-bin/carddisp.pl?gene=HSPA1B
UNC45A	Unc-45 Myosin Chaperone A	Protein Coding	Q9H3U1	49	GC15P202744	5.232818127	https://www.genecards.org/cgi-bin/carddisp.pl?gene=UNC45A
YWHAE	Tyrosine 3-Monooxygenase/Tryptophan 5-Monooxygenase Activation Protein Epsilon	Protein Coding	P62258	63	GC17M099664	5.230774879	https://www.genecards.org/cgi-bin/carddisp.pl?gene=YWHAE
PSMB8	Proteasome 20S Subunit Beta 8	Protein Coding	P28062	62	GC06M032840	5.229321003	https://www.genecards.org/cgi-bin/carddisp.pl?gene=PSMB8
CA4	Carbonic Anhydrase 4	Protein Coding	P22748	59	GC17P060149	5.227762699	https://www.genecards.org/cgi-bin/carddisp.pl?gene=CA4
PDE4D	Phosphodiesterase 4D	Protein Coding	Q08499	62	GC05M058969	5.227724552	https://www.genecards.org/cgi-bin/carddisp.pl?gene=PDE4D
PRDX2	Peroxiredoxin 2	Protein Coding	P32119	59	GC19M012796	5.227724552	https://www.genecards.org/cgi-bin/carddisp.pl?gene=PRDX2
CXCL3	C-X-C Motif Chemokine Ligand 3	Protein Coding	P19876	52	GC04M074036	5.227724552	https://www.genecards.org/cgi-bin/carddisp.pl?gene=CXCL3
PLEC	Plectin	Protein Coding	Q15149	56	GC08M147570	5.227040291	https://www.genecards.org/cgi-bin/carddisp.pl?gene=PLEC
SNX27	Sorting Nexin 27	Protein Coding	Q96L92	51	GC01P179798	5.224508286	https://www.genecards.org/cgi-bin/carddisp.pl?gene=SNX27
MIP	Major Intrinsic Protein Of Lens Fiber	Protein Coding	P30301	52	GC12M056449	5.219557285	https://www.genecards.org/cgi-bin/carddisp.pl?gene=MIP
ATP2A1	ATPase Sarcoplasmic/Endoplasmic Reticulum Ca2+ Transporting 1	Protein Coding	O14983	62	GC16P128791	5.209165573	https://www.genecards.org/cgi-bin/carddisp.pl?gene=ATP2A1
COPB1	COPI Coat Complex Subunit Beta 1	Protein Coding	P53618	53	GC11M016235	5.209165573	https://www.genecards.org/cgi-bin/carddisp.pl?gene=COPB1
ACSL4	Acyl-CoA Synthetase Long Chain Family Member 4	Protein Coding	O60488	59	GC0XM109624	5.202826023	https://www.genecards.org/cgi-bin/carddisp.pl?gene=ACSL4
HNRNPC	Heterogeneous Nuclear Ribonucleoprotein C	Protein Coding	P07910	56	GC14M029157	5.202826023	https://www.genecards.org/cgi-bin/carddisp.pl?gene=HNRNPC
PPP1R12A	Protein Phosphatase 1 Regulatory Subunit 12A	Protein Coding	O14974	56	GC12M079773	5.202826023	https://www.genecards.org/cgi-bin/carddisp.pl?gene=PPP1R12A
EXOC7	Exocyst Complex Component 7	Protein Coding	Q9UPT5	55	GC17M101840	5.202826023	https://www.genecards.org/cgi-bin/carddisp.pl?gene=EXOC7
SNRPA	Small Nuclear Ribonucleoprotein Polypeptide A	Protein Coding	P09012	53	GC19P040750	5.202826023	https://www.genecards.org/cgi-bin/carddisp.pl?gene=SNRPA
FCGR3A	Fc Gamma Receptor IIIa	Protein Coding	P08637	60	GC01M161541	5.1977911	https://www.genecards.org/cgi-bin/carddisp.pl?gene=FCGR3A
PATJ	PATJ Crumbs Cell Polarity Complex Component	Protein Coding	Q8NI35	49	GC01P086342	5.197536945	https://www.genecards.org/cgi-bin/carddisp.pl?gene=PATJ
PRKACA	Protein Kinase CAMP-Activated Catalytic Subunit Alpha	Protein Coding	P17612	65	GC19M112024	5.197299957	https://www.genecards.org/cgi-bin/carddisp.pl?gene=PRKACA
GDF15	Growth Differentiation Factor 15	Protein Coding	Q99988	56	GC19P161671	5.197282791	https://www.genecards.org/cgi-bin/carddisp.pl?gene=GDF15
PTMA	Prothymosin Alpha	Protein Coding	P06454	53	GC02P235378	5.192571163	https://www.genecards.org/cgi-bin/carddisp.pl?gene=PTMA
PLA2G4A	Phospholipase A2 Group IVA	Protein Coding	P47712	62	GC01P186798	5.192529678	https://www.genecards.org/cgi-bin/carddisp.pl?gene=PLA2G4A
KL	Klotho	Protein Coding	Q9UEF7	60	GC13P033016	5.190417767	https://www.genecards.org/cgi-bin/carddisp.pl?gene=KL
IPO7	Importin 7	Protein Coding	O95373	52	GC11P009384	5.189227104	https://www.genecards.org/cgi-bin/carddisp.pl?gene=IPO7
VDR	Vitamin D Receptor	Protein Coding	P11473	62	GC12M047841	5.184645653	https://www.genecards.org/cgi-bin/carddisp.pl?gene=VDR
TAX1BP1	Tax1 Binding Protein 1	Protein Coding	Q86VP1	54	GC07P027739	5.183625221	https://www.genecards.org/cgi-bin/carddisp.pl?gene=TAX1BP1
BGLAP	Bone Gamma-Carboxyglutamate Protein	Protein Coding	P02818	53	GC01P156242	5.17100811	https://www.genecards.org/cgi-bin/carddisp.pl?gene=BGLAP
TPI1	Triosephosphate Isomerase 1	Protein Coding	P60174	59	GC12P006867	5.167829514	https://www.genecards.org/cgi-bin/carddisp.pl?gene=TPI1
PLCB3	Phospholipase C Beta 3	Protein Coding	Q01970	61	GC11P064251	5.167544842	https://www.genecards.org/cgi-bin/carddisp.pl?gene=PLCB3
PTPN11	Protein Tyrosine Phosphatase Non-Receptor Type 11	Protein Coding	Q06124	67	GC12P112418	5.1670084	https://www.genecards.org/cgi-bin/carddisp.pl?gene=PTPN11
SKP1	S-Phase Kinase Associated Protein 1	Protein Coding	P63208	56	GC05M134148	5.166861057	https://www.genecards.org/cgi-bin/carddisp.pl?gene=SKP1
MC1R	Melanocortin 1 Receptor	Protein Coding	Q01726	60	GC16P089912	5.166194916	https://www.genecards.org/cgi-bin/carddisp.pl?gene=MC1R
PI3	Peptidase Inhibitor 3	Protein Coding	P19957	50	GC20P045174	5.166194916	https://www.genecards.org/cgi-bin/carddisp.pl?gene=PI3
VAPA	VAMP Associated Protein A	Protein Coding	Q9P0L0	55	GC18P009938	5.155266762	https://www.genecards.org/cgi-bin/carddisp.pl?gene=VAPA
ABCC11	ATP Binding Cassette Subfamily C Member 11	Protein Coding	Q96J66	53	GC16M054271	5.148310184	https://www.genecards.org/cgi-bin/carddisp.pl?gene=ABCC11
COPE	COPI Coat Complex Subunit Epsilon	Protein Coding	O14579	52	GC19M018899	5.147635937	https://www.genecards.org/cgi-bin/carddisp.pl?gene=COPE
DNAJB14	DnaJ Heat Shock Protein Family (Hsp40) Member B14	Protein Coding	Q8TBM8	46	GC04M099896	5.146188259	https://www.genecards.org/cgi-bin/carddisp.pl?gene=DNAJB14
SURF4	Surfeit 4	Protein Coding	O15260	50	GC09M133361	5.145549774	https://www.genecards.org/cgi-bin/carddisp.pl?gene=SURF4
PCNA	Proliferating Cell Nuclear Antigen	Protein Coding	P12004	63	GC20M005114	5.13730526	https://www.genecards.org/cgi-bin/carddisp.pl?gene=PCNA
SEC16A	SEC16 Homolog A, Endoplasmic Reticulum Export Factor	Protein Coding	O15027	48	GC09M136440	5.128757477	https://www.genecards.org/cgi-bin/carddisp.pl?gene=SEC16A
KHSRP	KH-Type Splicing Regulatory Protein	Protein Coding	Q92945	54	GC19M006413	5.127697468	https://www.genecards.org/cgi-bin/carddisp.pl?gene=KHSRP
MYO1A	Myosin IA	Protein Coding	Q9UBC5	53	GC12M057028	5.115557671	https://www.genecards.org/cgi-bin/carddisp.pl?gene=MYO1A
IFNA2	Interferon Alpha 2	Protein Coding	P01563	56	GC09M021384	5.109356403	https://www.genecards.org/cgi-bin/carddisp.pl?gene=IFNA2
NPPC	Natriuretic Peptide C	Protein Coding	P23582	54	GC02M231921	5.104490757	https://www.genecards.org/cgi-bin/carddisp.pl?gene=NPPC
PNLIP	Pancreatic Lipase	Protein Coding	P16233	59	GC10P116545	5.100590706	https://www.genecards.org/cgi-bin/carddisp.pl?gene=PNLIP
LMNB1	Lamin B1	Protein Coding	P20700	59	GC05P126776	5.093875408	https://www.genecards.org/cgi-bin/carddisp.pl?gene=LMNB1
ALOX12B	Arachidonate 12-Lipoxygenase, 12R Type	Protein Coding	O75342	56	GC17M100001	5.093875408	https://www.genecards.org/cgi-bin/carddisp.pl?gene=ALOX12B
AP1B1	Adaptor Related Protein Complex 1 Subunit Beta 1	Protein Coding	Q10567	55	GC22M029327	5.093875408	https://www.genecards.org/cgi-bin/carddisp.pl?gene=AP1B1
LMNB2	Lamin B2	Protein Coding	Q03252	55	GC19M111600	5.093875408	https://www.genecards.org/cgi-bin/carddisp.pl?gene=LMNB2
FCN2	Ficolin 2	Protein Coding	Q15485	57	GC09P134864	5.093209267	https://www.genecards.org/cgi-bin/carddisp.pl?gene=FCN2
LAP3	Leucine Aminopeptidase 3	Protein Coding	P28838	56	GC04P032213	5.093209267	https://www.genecards.org/cgi-bin/carddisp.pl?gene=LAP3
SP3	Sp3 Transcription Factor	Protein Coding	Q02447	56	GC02M173882	5.090120316	https://www.genecards.org/cgi-bin/carddisp.pl?gene=SP3
SCRIB	Scribble Planar Cell Polarity Protein	Protein Coding	C0HLS1	52	GC08M147554	5.084703922	https://www.genecards.org/cgi-bin/carddisp.pl?gene=SCRIB
CLCN4	Chloride Voltage-Gated Channel 4	Protein Coding	P51793	55	GC0XP010156	5.083726406	https://www.genecards.org/cgi-bin/carddisp.pl?gene=CLCN4
LPAR2	Lysophosphatidic Acid Receptor 2	Protein Coding	Q9HBW0	55	GC19M112216	5.082292557	https://www.genecards.org/cgi-bin/carddisp.pl?gene=LPAR2
AQP9	Aquaporin 9	Protein Coding	O43315	55	GC15P058138	5.082032204	https://www.genecards.org/cgi-bin/carddisp.pl?gene=AQP9
UBA1	Ubiquitin Like Modifier Activating Enzyme 1	Protein Coding	P22314	61	GC0XP047190	5.074650764	https://www.genecards.org/cgi-bin/carddisp.pl?gene=UBA1
F3	Coagulation Factor III, Tissue Factor	Protein Coding	P13726	58	GC01M095087	5.073683262	https://www.genecards.org/cgi-bin/carddisp.pl?gene=F3
TAP1	Transporter 1, ATP Binding Cassette Subfamily B Member	Protein Coding	Q03518	61	GC06M111603	5.068385601	https://www.genecards.org/cgi-bin/carddisp.pl?gene=TAP1
ETFA	Electron Transfer Flavoprotein Subunit Alpha	Protein Coding	P13804	58	GC15M166373	5.061190605	https://www.genecards.org/cgi-bin/carddisp.pl?gene=ETFA
VDAC2	Voltage Dependent Anion Channel 2	Protein Coding	P45880	56	GC10P075210	5.061190605	https://www.genecards.org/cgi-bin/carddisp.pl?gene=VDAC2
P2RY4	Pyrimidinergic Receptor P2Y4	Protein Coding	P51582	53	GC0XM070258	5.061190605	https://www.genecards.org/cgi-bin/carddisp.pl?gene=P2RY4
GJB2	Gap Junction Protein Beta 2	Protein Coding	P29033	58	GC13M020187	5.055532455	https://www.genecards.org/cgi-bin/carddisp.pl?gene=GJB2
JAG1	Jagged Canonical Notch Ligand 1	Protein Coding	P78504	63	GC20M010637	5.046702385	https://www.genecards.org/cgi-bin/carddisp.pl?gene=JAG1
LAMB3	Laminin Subunit Beta 3	Protein Coding	Q13751	58	GC01M209614	5.042970657	https://www.genecards.org/cgi-bin/carddisp.pl?gene=LAMB3
MYH10	Myosin Heavy Chain 10	Protein Coding	P35580	59	GC17M008474	5.042062283	https://www.genecards.org/cgi-bin/carddisp.pl?gene=MYH10
XRCC5	X-Ray Repair Cross Complementing 5	Protein Coding	P13010	57	GC02P216107	5.04176569	https://www.genecards.org/cgi-bin/carddisp.pl?gene=XRCC5
PHGDH	Phosphoglycerate Dehydrogenase	Protein Coding	O43175	62	GC01P119774	5.033532619	https://www.genecards.org/cgi-bin/carddisp.pl?gene=PHGDH
GZMB	Granzyme B	Protein Coding	P10144	59	GC14M024630	5.027387619	https://www.genecards.org/cgi-bin/carddisp.pl?gene=GZMB
MVP	Major Vault Protein	Protein Coding	Q14764	53	GC16P128875	5.025540352	https://www.genecards.org/cgi-bin/carddisp.pl?gene=MVP
DYNLL1	Dynein Light Chain LC8-Type 1	Protein Coding	P63167	54	GC12P120469	5.024214745	https://www.genecards.org/cgi-bin/carddisp.pl?gene=DYNLL1
ASIC3	Acid Sensing Ion Channel Subunit 3	Protein Coding	Q9UHC3	53	GC07P151048	5.009046555	https://www.genecards.org/cgi-bin/carddisp.pl?gene=ASIC3
YWHAB	Tyrosine 3-Monooxygenase/Tryptophan 5-Monooxygenase Activation Protein Beta	Protein Coding	P31946	60	GC20P044885	5.00698185	https://www.genecards.org/cgi-bin/carddisp.pl?gene=YWHAB
ATP2B4	ATPase Plasma Membrane Ca2+ Transporting 4	Protein Coding	P23634	58	GC01P203626	5.00698185	https://www.genecards.org/cgi-bin/carddisp.pl?gene=ATP2B4
ARPC2	Actin Related Protein 2/3 Complex Subunit 2	Protein Coding	O15144	55	GC02P218217	5.00698185	https://www.genecards.org/cgi-bin/carddisp.pl?gene=ARPC2
FAF2	Fas Associated Factor Family Member 2	Protein Coding	Q96CS3	51	GC05P176447	5.00698185	https://www.genecards.org/cgi-bin/carddisp.pl?gene=FAF2
HLA-B	Major Histocompatibility Complex, Class I, B	Protein Coding	P01889	59	GC06M111465	5.002241611	https://www.genecards.org/cgi-bin/carddisp.pl?gene=HLA-B
WT1	WT1 Transcription Factor	Protein Coding	P19544	60	GC11M032365	5.001558781	https://www.genecards.org/cgi-bin/carddisp.pl?gene=WT1
SLC5A1	Solute Carrier Family 5 Member 1	Protein Coding	P13866	59	GC22P032043	4.997927666	https://www.genecards.org/cgi-bin/carddisp.pl?gene=SLC5A1
MAPK1	Mitogen-Activated Protein Kinase 1	Protein Coding	P28482	66	GC22M021759	4.994039536	https://www.genecards.org/cgi-bin/carddisp.pl?gene=MAPK1
YWHAZ	Tyrosine 3-Monooxygenase/Tryptophan 5-Monooxygenase Activation Protein Zeta	Protein Coding	P63104	61	GC08M100991	4.987042904	https://www.genecards.org/cgi-bin/carddisp.pl?gene=YWHAZ
S100A10	S100 Calcium Binding Protein A10	Protein Coding	P60903	56	GC01M168516	4.987042904	https://www.genecards.org/cgi-bin/carddisp.pl?gene=S100A10
DNM2	Dynamin 2	Protein Coding	P50570	63	GC19P010718	4.98559761	https://www.genecards.org/cgi-bin/carddisp.pl?gene=DNM2
ENTPD3	Ectonucleoside Triphosphate Diphosphohydrolase 3	Protein Coding	O75355	56	GC03P042573	4.981824875	https://www.genecards.org/cgi-bin/carddisp.pl?gene=ENTPD3
PRDX6	Peroxiredoxin 6	Protein Coding	P30041	59	GC01P173477	4.981441498	https://www.genecards.org/cgi-bin/carddisp.pl?gene=PRDX6
ABCB11	ATP Binding Cassette Subfamily B Member 11	Protein Coding	O95342	59	GC02M168922	4.966985226	https://www.genecards.org/cgi-bin/carddisp.pl?gene=ABCB11
PTGIR	Prostaglandin I2 Receptor	Protein Coding	P43119	59	GC19M112705	4.965360641	https://www.genecards.org/cgi-bin/carddisp.pl?gene=PTGIR
YWHAG	Tyrosine 3-Monooxygenase/Tryptophan 5-Monooxygenase Activation Protein Gamma	Protein Coding	P61981	60	GC07M082147	4.964010715	https://www.genecards.org/cgi-bin/carddisp.pl?gene=YWHAG
TMEM216	Transmembrane Protein 216	Protein Coding	Q9P0N5	46	GC11P114724	4.963022232	https://www.genecards.org/cgi-bin/carddisp.pl?gene=TMEM216
RPL3	Ribosomal Protein L3	Protein Coding	P39023	55	GC22M088437	4.955505371	https://www.genecards.org/cgi-bin/carddisp.pl?gene=RPL3
LAMA3	Laminin Subunit Alpha 3	Protein Coding	Q16787	57	GC18P023689	4.953467369	https://www.genecards.org/cgi-bin/carddisp.pl?gene=LAMA3
WRAP53	WD Repeat Containing Antisense To TP53	Protein Coding	Q9BUR4	52	GC17P164153	4.951996326	https://www.genecards.org/cgi-bin/carddisp.pl?gene=WRAP53
ALDOA	Aldolase, Fructose-Bisphosphate A	Protein Coding	P04075	62	GC16P030064	4.945451736	https://www.genecards.org/cgi-bin/carddisp.pl?gene=ALDOA
MYL9	Myosin Light Chain 9	Protein Coding	P24844	57	GC20P036541	4.945451736	https://www.genecards.org/cgi-bin/carddisp.pl?gene=MYL9
DNAJB2	DnaJ Heat Shock Protein Family (Hsp40) Member B2	Protein Coding	P25686	55	GC02P219279	4.945451736	https://www.genecards.org/cgi-bin/carddisp.pl?gene=DNAJB2
RPLP0	Ribosomal Protein Lateral Stalk Subunit P0	Protein Coding	P05388	55	GC12M120196	4.945451736	https://www.genecards.org/cgi-bin/carddisp.pl?gene=RPLP0
PLD3	Phospholipase D Family Member 3	Protein Coding	Q8IV08	53	GC19P040348	4.945451736	https://www.genecards.org/cgi-bin/carddisp.pl?gene=PLD3
RPLP2	Ribosomal Protein Lateral Stalk Subunit P2	Protein Coding	P05387	53	GC11P022705	4.945451736	https://www.genecards.org/cgi-bin/carddisp.pl?gene=RPLP2
GGCT	Gamma-Glutamylcyclotransferase	Protein Coding	O75223	52	GC07M030496	4.945451736	https://www.genecards.org/cgi-bin/carddisp.pl?gene=GGCT
RNH1	Ribonuclease/Angiogenin Inhibitor 1	Protein Coding	P13489	50	GC11M015782	4.945451736	https://www.genecards.org/cgi-bin/carddisp.pl?gene=RNH1
SEPTIN7	Septin 7	Protein Coding	Q16181	50	GC07P037218	4.945451736	https://www.genecards.org/cgi-bin/carddisp.pl?gene=SEPTIN7
FLG2	Filaggrin 2	Protein Coding	Q5D862	47	GC01M168526	4.945451736	https://www.genecards.org/cgi-bin/carddisp.pl?gene=FLG2
HLA-E	Major Histocompatibility Complex, Class I, E	Protein Coding	P13747	53	GC06P190683	4.94062233	https://www.genecards.org/cgi-bin/carddisp.pl?gene=HLA-E
BBS1	Bardet-Biedl Syndrome 1	Protein Coding	Q8NFJ9	52	GC11P115139	4.938726425	https://www.genecards.org/cgi-bin/carddisp.pl?gene=BBS1
ERBB2	Erb-B2 Receptor Tyrosine Kinase 2	Protein Coding	P04626	68	GC17P039687	4.935088634	https://www.genecards.org/cgi-bin/carddisp.pl?gene=ERBB2
ABCB8	ATP Binding Cassette Subfamily B Member 8	Protein Coding	Q9NUT2	53	GC07P151028	4.931805611	https://www.genecards.org/cgi-bin/carddisp.pl?gene=ABCB8
NR1H4	Nuclear Receptor Subfamily 1 Group H Member 4	Protein Coding	Q96RI1	60	GC12P100473	4.93097353	https://www.genecards.org/cgi-bin/carddisp.pl?gene=NR1H4
SCN5A	Sodium Voltage-Gated Channel Alpha Subunit 5	Protein Coding	Q14524	63	GC03M038887	4.930670738	https://www.genecards.org/cgi-bin/carddisp.pl?gene=SCN5A
PDCD1	Programmed Cell Death 1	Protein Coding	Q15116	60	GC02M241849	4.926503181	https://www.genecards.org/cgi-bin/carddisp.pl?gene=PDCD1
ACTN1	Actinin Alpha 1	Protein Coding	P12814	62	GC14M068874	4.925513268	https://www.genecards.org/cgi-bin/carddisp.pl?gene=ACTN1
PDPK1	3-Phosphoinositide Dependent Protein Kinase 1	Protein Coding	O15530	62	GC16P002537	4.925513268	https://www.genecards.org/cgi-bin/carddisp.pl?gene=PDPK1
EEF2	Eukaryotic Translation Elongation Factor 2	Protein Coding	P13639	61	GC19M003976	4.925513268	https://www.genecards.org/cgi-bin/carddisp.pl?gene=EEF2
SLC25A3	Solute Carrier Family 25 Member 3	Protein Coding	Q00325	57	GC12P098593	4.925513268	https://www.genecards.org/cgi-bin/carddisp.pl?gene=SLC25A3
CSTA	Cystatin A	Protein Coding	P01040	56	GC03P122325	4.925513268	https://www.genecards.org/cgi-bin/carddisp.pl?gene=CSTA
RARS1	Arginyl-TRNA Synthetase 1	Protein Coding	P54136	56	GC05P168487	4.925513268	https://www.genecards.org/cgi-bin/carddisp.pl?gene=RARS1
RPN1	Ribophorin I	Protein Coding	P04843	56	GC03M128619	4.925513268	https://www.genecards.org/cgi-bin/carddisp.pl?gene=RPN1
ACTR3	Actin Related Protein 3	Protein Coding	P61158	54	GC02P113889	4.925513268	https://www.genecards.org/cgi-bin/carddisp.pl?gene=ACTR3
RPL34	Ribosomal Protein L34	Protein Coding	P49207	53	GC04P108620	4.925513268	https://www.genecards.org/cgi-bin/carddisp.pl?gene=RPL34
RPS12	Ribosomal Protein S12	Protein Coding	P25398	53	GC06P132814	4.925513268	https://www.genecards.org/cgi-bin/carddisp.pl?gene=RPS12
PDIA6	Protein Disulfide Isomerase Family A Member 6	Protein Coding	Q15084	52	GC02M010784	4.925513268	https://www.genecards.org/cgi-bin/carddisp.pl?gene=PDIA6
GRPEL1	GrpE Like 1, Mitochondrial	Protein Coding	Q9HAV7	51	GC04M007058	4.925513268	https://www.genecards.org/cgi-bin/carddisp.pl?gene=GRPEL1
AUP1	AUP1 Lipid Droplet Regulating VLDL Assembly Factor	Protein Coding	Q9Y679	49	GC02M074526	4.925513268	https://www.genecards.org/cgi-bin/carddisp.pl?gene=AUP1
QARS1	Glutaminyl-TRNA Synthetase 1	Protein Coding	P47897	47	GC03M055015	4.925513268	https://www.genecards.org/cgi-bin/carddisp.pl?gene=QARS1
CD40LG	CD40 Ligand	Protein Coding	P29965	62	GC0XP136649	4.922804832	https://www.genecards.org/cgi-bin/carddisp.pl?gene=CD40LG
KIT	KIT Proto-Oncogene, Receptor Tyrosine Kinase	Protein Coding	P10721	66	GC04P054657	4.921486378	https://www.genecards.org/cgi-bin/carddisp.pl?gene=KIT
TUG1	Taurine Up-Regulated 1	Protein Coding	A0A6I8PU40	33	GC22P030969	4.90965414	https://www.genecards.org/cgi-bin/carddisp.pl?gene=TUG1
PTGES	Prostaglandin E Synthase	Protein Coding	O14684	55	GC09M129738	4.908455849	https://www.genecards.org/cgi-bin/carddisp.pl?gene=PTGES
DCTN2	Dynactin Subunit 2	Protein Coding	Q13561	53	GC12M060740	4.903831005	https://www.genecards.org/cgi-bin/carddisp.pl?gene=DCTN2
ATP5F1B	ATP Synthase F1 Subunit Beta	Protein Coding	P06576	57	GC12M060685	4.902458668	https://www.genecards.org/cgi-bin/carddisp.pl?gene=ATP5F1B
CBR1	Carbonyl Reductase 1	Protein Coding	P16152	57	GC21P036069	4.891025066	https://www.genecards.org/cgi-bin/carddisp.pl?gene=CBR1
FLII	FLII Actin Remodeling Protein	Protein Coding	Q13045	55	GC17M018244	4.891025066	https://www.genecards.org/cgi-bin/carddisp.pl?gene=FLII
UBE3C	Ubiquitin Protein Ligase E3C	Protein Coding	Q15386	53	GC07P157138	4.891025066	https://www.genecards.org/cgi-bin/carddisp.pl?gene=UBE3C
MUC3A	Mucin 3A, Cell Surface Associated	Protein Coding	Q02505	46	GC07P100949	4.891025066	https://www.genecards.org/cgi-bin/carddisp.pl?gene=MUC3A
ACTN3	Actinin Alpha 3	Protein Coding	Q08043	52	GC11P066546	4.882519722	https://www.genecards.org/cgi-bin/carddisp.pl?gene=ACTN3
BID	BH3 Interacting Domain Death Agonist	Protein Coding	P55957	57	GC22M017734	4.87984848	https://www.genecards.org/cgi-bin/carddisp.pl?gene=BID
PZP	PZP Alpha-2-Macroglobulin Like	Protein Coding	P20742	56	GC12M037020	4.872466564	https://www.genecards.org/cgi-bin/carddisp.pl?gene=PZP
UPF1	UPF1 RNA Helicase And ATPase	Protein Coding	Q92900	55	GC19P018831	4.872466564	https://www.genecards.org/cgi-bin/carddisp.pl?gene=UPF1
CAPZA2	Capping Actin Protein Of Muscle Z-Line Subunit Alpha 2	Protein Coding	P47755	53	GC07P116811	4.872466564	https://www.genecards.org/cgi-bin/carddisp.pl?gene=CAPZA2
COPG2	COPI Coat Complex Subunit Gamma 2	Protein Coding	Q9UBF2	49	GC07M130506	4.872466564	https://www.genecards.org/cgi-bin/carddisp.pl?gene=COPG2
GSDMA	Gasdermin A	Protein Coding	Q96QA5	47	GC17P165148	4.872466564	https://www.genecards.org/cgi-bin/carddisp.pl?gene=GSDMA
PF4	Platelet Factor 4	Protein Coding	P02776	53	GC04M073980	4.870593071	https://www.genecards.org/cgi-bin/carddisp.pl?gene=PF4
FBN1	Fibrillin 1	Protein Coding	P35555	60	GC15M048408	4.870013237	https://www.genecards.org/cgi-bin/carddisp.pl?gene=FBN1
AKAP1	A-Kinase Anchoring Protein 1	Protein Coding	Q92667	54	GC17P057085	4.852626324	https://www.genecards.org/cgi-bin/carddisp.pl?gene=AKAP1
PGK1	Phosphoglycerate Kinase 1	Protein Coding	P00558	62	GC0XP078278	4.852527618	https://www.genecards.org/cgi-bin/carddisp.pl?gene=PGK1
ITCH	Itchy E3 Ubiquitin Protein Ligase	Protein Coding	Q96J02	60	GC20P034363	4.852527618	https://www.genecards.org/cgi-bin/carddisp.pl?gene=ITCH
IL1R2	Interleukin 1 Receptor Type 2	Protein Coding	P27930	59	GC02P101991	4.852527618	https://www.genecards.org/cgi-bin/carddisp.pl?gene=IL1R2
ATP2B1	ATPase Plasma Membrane Ca2+ Transporting 1	Protein Coding	P20020	58	GC12M089588	4.852527618	https://www.genecards.org/cgi-bin/carddisp.pl?gene=ATP2B1
UGDH	UDP-Glucose 6-Dehydrogenase	Protein Coding	O60701	57	GC04M039502	4.852527618	https://www.genecards.org/cgi-bin/carddisp.pl?gene=UGDH
EIF2B4	Eukaryotic Translation Initiation Factor 2B Subunit Delta	Protein Coding	Q9UI10	56	GC02M027364	4.852527618	https://www.genecards.org/cgi-bin/carddisp.pl?gene=EIF2B4
LMAN2	Lectin, Mannose Binding 2	Protein Coding	Q12907	54	GC05M183580	4.852527618	https://www.genecards.org/cgi-bin/carddisp.pl?gene=LMAN2
ITIH2	Inter-Alpha-Trypsin Inhibitor Heavy Chain 2	Protein Coding	P19823	53	GC10P007703	4.852527618	https://www.genecards.org/cgi-bin/carddisp.pl?gene=ITIH2
PDIA4	Protein Disulfide Isomerase Family A Member 4	Protein Coding	P13667	53	GC07M149003	4.852527618	https://www.genecards.org/cgi-bin/carddisp.pl?gene=PDIA4
RPLP1	Ribosomal Protein Lateral Stalk Subunit P1	Protein Coding	P05386	53	GC15P202143	4.852527618	https://www.genecards.org/cgi-bin/carddisp.pl?gene=RPLP1
SRSF9	Serine And Arginine Rich Splicing Factor 9	Protein Coding	Q13242	53	GC12M120461	4.852527618	https://www.genecards.org/cgi-bin/carddisp.pl?gene=SRSF9
UGGT1	UDP-Glucose Glycoprotein Glucosyltransferase 1	Protein Coding	Q9NYU2	53	GC02P128091	4.852527618	https://www.genecards.org/cgi-bin/carddisp.pl?gene=UGGT1
KDELR1	KDEL Endoplasmic Reticulum Protein Retention Receptor 1	Protein Coding	P24390	51	GC19M048382	4.852527618	https://www.genecards.org/cgi-bin/carddisp.pl?gene=KDELR1
RAB14	RAB14, Member RAS Oncogene Family	Protein Coding	P61106	51	GC09M121178	4.852527618	https://www.genecards.org/cgi-bin/carddisp.pl?gene=RAB14
LTN1	Listerin E3 Ubiquitin Protein Ligase 1	Protein Coding	O94822	49	GC21M028928	4.852527618	https://www.genecards.org/cgi-bin/carddisp.pl?gene=LTN1
KANK1	KN Motif And Ankyrin Repeat Domains 1	Protein Coding	Q14678	53	GC09P000522	4.851612091	https://www.genecards.org/cgi-bin/carddisp.pl?gene=KANK1
ARL13B	ARF Like GTPase 13B	Protein Coding	Q3SXY8	50	GC03P093980	4.836226463	https://www.genecards.org/cgi-bin/carddisp.pl?gene=ARL13B
TIMP3	TIMP Metallopeptidase Inhibitor 3	Protein Coding	P35625	56	GC22P097244	4.83506155	https://www.genecards.org/cgi-bin/carddisp.pl?gene=TIMP3
RAB11A	RAB11A, Member RAS Oncogene Family	Protein Coding	P62491	59	GC15P202131	4.832975388	https://www.genecards.org/cgi-bin/carddisp.pl?gene=RAB11A
RAC2	Rac Family Small GTPase 2	Protein Coding	P15153	63	GC22M088420	4.830845833	https://www.genecards.org/cgi-bin/carddisp.pl?gene=RAC2
IMPDH2	Inosine Monophosphate Dehydrogenase 2	Protein Coding	P12268	61	GC03M055011	4.830845833	https://www.genecards.org/cgi-bin/carddisp.pl?gene=IMPDH2
SLC16A1	Solute Carrier Family 16 Member 1	Protein Coding	P53985	60	GC01M113172	4.830845833	https://www.genecards.org/cgi-bin/carddisp.pl?gene=SLC16A1
ACLY	ATP Citrate Lyase	Protein Coding	P53396	59	GC17M041866	4.830845833	https://www.genecards.org/cgi-bin/carddisp.pl?gene=ACLY
YWHAH	Tyrosine 3-Monooxygenase/Tryptophan 5-Monooxygenase Activation Protein Eta	Protein Coding	Q04917	59	GC22P031944	4.830845833	https://www.genecards.org/cgi-bin/carddisp.pl?gene=YWHAH
HYOU1	Hypoxia Up-Regulated 1	Protein Coding	Q9Y4L1	57	GC11M143848	4.830845833	https://www.genecards.org/cgi-bin/carddisp.pl?gene=HYOU1
MAP1B	Microtubule Associated Protein 1B	Protein Coding	P46821	57	GC05P072107	4.830845833	https://www.genecards.org/cgi-bin/carddisp.pl?gene=MAP1B
SEC24C	SEC24 Homolog C, COPII Coat Complex Component	Protein Coding	P53992	57	GC10P073744	4.830845833	https://www.genecards.org/cgi-bin/carddisp.pl?gene=SEC24C
ANXA3	Annexin A3	Protein Coding	P12429	56	GC04P078551	4.830845833	https://www.genecards.org/cgi-bin/carddisp.pl?gene=ANXA3
CDC37	Cell Division Cycle 37, HSP90 Cochaperone	Protein Coding	Q16543	56	GC19M010391	4.830845833	https://www.genecards.org/cgi-bin/carddisp.pl?gene=CDC37
TPR	Translocated Promoter Region, Nuclear Basket Protein	Protein Coding	P12270	55	GC01M187189	4.830845833	https://www.genecards.org/cgi-bin/carddisp.pl?gene=TPR
YME1L1	YME1 Like 1 ATPase	Protein Coding	Q96TA2	55	GC10M027110	4.830845833	https://www.genecards.org/cgi-bin/carddisp.pl?gene=YME1L1
SUCLG2	Succinate-CoA Ligase GDP-Forming Subunit Beta	Protein Coding	Q96I99	54	GC03M067358	4.830845833	https://www.genecards.org/cgi-bin/carddisp.pl?gene=SUCLG2
HLA-F	Major Histocompatibility Complex, Class I, F	Protein Coding	P30511	53	GC06P190656	4.830845833	https://www.genecards.org/cgi-bin/carddisp.pl?gene=HLA-F
MYO1B	Myosin IB	Protein Coding	O43795	52	GC02P191246	4.830845833	https://www.genecards.org/cgi-bin/carddisp.pl?gene=MYO1B
NCBP1	Nuclear Cap Binding Protein Subunit 1	Protein Coding	Q09161	52	GC09P097633	4.830845833	https://www.genecards.org/cgi-bin/carddisp.pl?gene=NCBP1
RPL32	Ribosomal Protein L32	Protein Coding	P62910	52	GC03M012834	4.830845833	https://www.genecards.org/cgi-bin/carddisp.pl?gene=RPL32
MRI1	Methylthioribose-1-Phosphate Isomerase 1	Protein Coding	Q9BV20	50	GC19P013764	4.830845833	https://www.genecards.org/cgi-bin/carddisp.pl?gene=MRI1
MX2	MX Dynamin Like GTPase 2	Protein Coding	P20592	50	GC21P041361	4.830845833	https://www.genecards.org/cgi-bin/carddisp.pl?gene=MX2
SPRR1B	Small Proline Rich Protein 1B	Protein Coding	P22528	49	GC01P153031	4.830845833	https://www.genecards.org/cgi-bin/carddisp.pl?gene=SPRR1B
KRT33A	Keratin 33A	Protein Coding	O76009	48	GC17M041346	4.830845833	https://www.genecards.org/cgi-bin/carddisp.pl?gene=KRT33A
HRNR	Hornerin	Protein Coding	Q86YZ3	47	GC01M152212	4.830845833	https://www.genecards.org/cgi-bin/carddisp.pl?gene=HRNR
SERPINB12	Serpin Family B Member 12	Protein Coding	Q96P63	46	GC18P063556	4.830845833	https://www.genecards.org/cgi-bin/carddisp.pl?gene=SERPINB12
ENPP1	Ectonucleotide Pyrophosphatase/Phosphodiesterase 1	Protein Coding	P22413	62	GC06P131808	4.829825401	https://www.genecards.org/cgi-bin/carddisp.pl?gene=ENPP1
LPAR6	Lysophosphatidic Acid Receptor 6	Protein Coding	P43657	55	GC13M048389	4.828678131	https://www.genecards.org/cgi-bin/carddisp.pl?gene=LPAR6
ILK	Integrin Linked Kinase	Protein Coding	Q13418	59	GC11P022985	4.826213837	https://www.genecards.org/cgi-bin/carddisp.pl?gene=ILK
IQCB1	IQ Motif Containing B1	Protein Coding	Q15051	54	GC03M121769	4.824593067	https://www.genecards.org/cgi-bin/carddisp.pl?gene=IQCB1
TNNI3	Troponin I3, Cardiac Type	Protein Coding	P19429	61	GC19M055151	4.820753098	https://www.genecards.org/cgi-bin/carddisp.pl?gene=TNNI3
TRPV4	Transient Receptor Potential Cation Channel Subfamily V Member 4	Protein Coding	Q9HBA0	61	GC12M109783	4.820705414	https://www.genecards.org/cgi-bin/carddisp.pl?gene=TRPV4
MYO5B	Myosin VB	Protein Coding	Q9ULV0	54	GC18M049822	4.806919575	https://www.genecards.org/cgi-bin/carddisp.pl?gene=MYO5B
AIF1	Allograft Inflammatory Factor 1	Protein Coding	P55008	52	GC06P190707	4.806862831	https://www.genecards.org/cgi-bin/carddisp.pl?gene=AIF1
CTLA4	Cytotoxic T-Lymphocyte Associated Protein 4	Protein Coding	P16410	60	GC02P205111	4.80171299	https://www.genecards.org/cgi-bin/carddisp.pl?gene=CTLA4
TLR9	Toll Like Receptor 9	Protein Coding	Q9NR96	59	GC03M055157	4.800153732	https://www.genecards.org/cgi-bin/carddisp.pl?gene=TLR9
RECK	Reversion Inducing Cysteine Rich Protein With Kazal Motifs	Protein Coding	O95980	52	GC09P036036	4.795908451	https://www.genecards.org/cgi-bin/carddisp.pl?gene=RECK
EGR1	Early Growth Response 1	Protein Coding	P18146	58	GC05P138465	4.795860291	https://www.genecards.org/cgi-bin/carddisp.pl?gene=EGR1
SOX9	SRY-Box Transcription Factor 9	Protein Coding	P48436	57	GC17P072121	4.791614532	https://www.genecards.org/cgi-bin/carddisp.pl?gene=SOX9
ASIC5	Acid Sensing Ion Channel Subunit Family Member 5	Protein Coding	Q9NY37	46	GC04M155829	4.787403107	https://www.genecards.org/cgi-bin/carddisp.pl?gene=ASIC5
P2RY1	Purinergic Receptor P2Y1	Protein Coding	P47900	59	GC03P152835	4.779641151	https://www.genecards.org/cgi-bin/carddisp.pl?gene=P2RY1
RBP3	Retinol Binding Protein 3	Protein Coding	P10745	54	GC10P047348	4.779641151	https://www.genecards.org/cgi-bin/carddisp.pl?gene=RBP3
NME4	NME/NM23 Nucleoside Diphosphate Kinase 4	Protein Coding	O00746	55	GC16P000396	4.757411003	https://www.genecards.org/cgi-bin/carddisp.pl?gene=NME4
PRSS2	Serine Protease 2	Protein Coding	P07478	55	GC07P168193	4.757411003	https://www.genecards.org/cgi-bin/carddisp.pl?gene=PRSS2
LTA	Lymphotoxin Alpha	Protein Coding	P01374	55	GC06P190706	4.738937378	https://www.genecards.org/cgi-bin/carddisp.pl?gene=LTA
SQSTM1	Sequestosome 1	Protein Coding	Q13501	62	GC05P179806	4.72916317	https://www.genecards.org/cgi-bin/carddisp.pl?gene=SQSTM1
LPAR3	Lysophosphatidic Acid Receptor 3	Protein Coding	Q9UBY5	57	GC01M084811	4.727085114	https://www.genecards.org/cgi-bin/carddisp.pl?gene=LPAR3
SOCS3	Suppressor Of Cytokine Signaling 3	Protein Coding	O14543	57	GC17M078356	4.722115517	https://www.genecards.org/cgi-bin/carddisp.pl?gene=SOCS3
BBS2	Bardet-Biedl Syndrome 2	Protein Coding	Q9BXC9	53	GC16M056467	4.714582443	https://www.genecards.org/cgi-bin/carddisp.pl?gene=BBS2
MUC3B	Mucin 3B, Cell Surface Associated	Protein Coding	Q9H195	29	GC07U903146	4.711746216	https://www.genecards.org/cgi-bin/carddisp.pl?gene=MUC3B
TUBB4B	Tubulin Beta 4B Class IVb	Protein Coding	P68371	57	GC09P137241	4.708449364	https://www.genecards.org/cgi-bin/carddisp.pl?gene=TUBB4B
TUBB2A	Tubulin Beta 2A Class IIa	Protein Coding	Q13885	59	GC06M003153	4.70831728	https://www.genecards.org/cgi-bin/carddisp.pl?gene=TUBB2A
SRSF4	Serine And Arginine Rich Splicing Factor 4	Protein Coding	Q08170	52	GC01M029147	4.705269814	https://www.genecards.org/cgi-bin/carddisp.pl?gene=SRSF4
MECP2	Methyl-CpG Binding Protein 2	Protein Coding	P51608	59	GC0XM154021	4.69916153	https://www.genecards.org/cgi-bin/carddisp.pl?gene=MECP2
PLAT	Plasminogen Activator, Tissue Type	Protein Coding	P00750	62	GC08M042174	4.679437637	https://www.genecards.org/cgi-bin/carddisp.pl?gene=PLAT
TNC	Tenascin C	Protein Coding	P24821	62	GC09M115019	4.678404808	https://www.genecards.org/cgi-bin/carddisp.pl?gene=TNC
RPGRIP1L	RPGRIP1 Like	Protein Coding	Q68CZ1	53	GC16M053844	4.678159714	https://www.genecards.org/cgi-bin/carddisp.pl?gene=RPGRIP1L
PIK3CB	Phosphatidylinositol-4,5-Bisphosphate 3-Kinase Catalytic Subunit Beta	Protein Coding	P42338	62	GC03M138652	4.672105789	https://www.genecards.org/cgi-bin/carddisp.pl?gene=PIK3CB
CC2D2A	Coiled-Coil And C2 Domain Containing 2A	Protein Coding	Q9P2K1	52	GC04P032170	4.668520927	https://www.genecards.org/cgi-bin/carddisp.pl?gene=CC2D2A
SOD3	Superoxide Dismutase 3	Protein Coding	P08294	56	GC04P032312	4.665614128	https://www.genecards.org/cgi-bin/carddisp.pl?gene=SOD3
HIPK2	Homeodomain Interacting Protein Kinase 2	Protein Coding	Q9H2X6	57	GC07M139561	4.664894104	https://www.genecards.org/cgi-bin/carddisp.pl?gene=HIPK2
CDH5	Cadherin 5	Protein Coding	P33151	60	GC16P066366	4.664649963	https://www.genecards.org/cgi-bin/carddisp.pl?gene=CDH5
TWIST1	Twist Family BHLH Transcription Factor 1	Protein Coding	Q15672	59	GC07M019020	4.661798477	https://www.genecards.org/cgi-bin/carddisp.pl?gene=TWIST1
MKS1	MKS Transition Zone Complex Subunit 1	Protein Coding	Q9NXB0	53	GC17M058205	4.654411793	https://www.genecards.org/cgi-bin/carddisp.pl?gene=MKS1
ATP4A	ATPase H+/K+ Transporting Subunit Alpha	Protein Coding	P20648	54	GC19M113217	4.654272556	https://www.genecards.org/cgi-bin/carddisp.pl?gene=ATP4A
FGF1	Fibroblast Growth Factor 1	Protein Coding	P05230	60	GC05M142555	4.646885395	https://www.genecards.org/cgi-bin/carddisp.pl?gene=FGF1
HJV	Hemojuvelin BMP Co-Receptor	Protein Coding	Q6ZVN8	56	GC01M168143	4.640857697	https://www.genecards.org/cgi-bin/carddisp.pl?gene=HJV
UMOD	Uromodulin	Protein Coding	P07911	55	GC16M052793	4.630263805	https://www.genecards.org/cgi-bin/carddisp.pl?gene=UMOD
KIF16B	Kinesin Family Member 16B	Protein Coding	Q96L93	47	GC20M016272	4.612020493	https://www.genecards.org/cgi-bin/carddisp.pl?gene=KIF16B
SLC9A6	Solute Carrier Family 9 Member A6	Protein Coding	Q92581	57	GC0XP135985	4.610153198	https://www.genecards.org/cgi-bin/carddisp.pl?gene=SLC9A6
CEP290	Centrosomal Protein 290	Protein Coding	O15078	53	GC12M088049	4.609046459	https://www.genecards.org/cgi-bin/carddisp.pl?gene=CEP290
HPS5	HPS5 Biogenesis Of Lysosomal Organelles Complex 2 Subunit 2	Protein Coding	Q9UPZ3	51	GC11M018278	4.597848415	https://www.genecards.org/cgi-bin/carddisp.pl?gene=HPS5
IFT88	Intraflagellar Transport 88	Protein Coding	Q13099	53	GC13P021420	4.588376045	https://www.genecards.org/cgi-bin/carddisp.pl?gene=IFT88
EPHX1	Epoxide Hydrolase 1	Protein Coding	P07099	56	GC01P225810	4.587435722	https://www.genecards.org/cgi-bin/carddisp.pl?gene=EPHX1
TEK	TEK Receptor Tyrosine Kinase	Protein Coding	Q02763	64	GC09P027109	4.584307194	https://www.genecards.org/cgi-bin/carddisp.pl?gene=TEK
APOE	Apolipoprotein E	Protein Coding	P02649	62	GC19P162261	4.562852859	https://www.genecards.org/cgi-bin/carddisp.pl?gene=APOE
COL2A1	Collagen Type II Alpha 1 Chain	Protein Coding	P02458	62	GC12M047972	4.554813385	https://www.genecards.org/cgi-bin/carddisp.pl?gene=COL2A1
FGF8	Fibroblast Growth Factor 8	Protein Coding	P55075	60	GC10M101770	4.551978111	https://www.genecards.org/cgi-bin/carddisp.pl?gene=FGF8
PXDNL	Peroxidasin Like	Protein Coding	A1KZ92	45	GC08M051319	4.551978111	https://www.genecards.org/cgi-bin/carddisp.pl?gene=PXDNL
B9D2	B9 Domain Containing 2	Protein Coding	Q9BPU9	50	GC19M041354	4.545615196	https://www.genecards.org/cgi-bin/carddisp.pl?gene=B9D2
TFRC	Transferrin Receptor	Protein Coding	P02786	63	GC03M196827	4.541062355	https://www.genecards.org/cgi-bin/carddisp.pl?gene=TFRC
MMP19	Matrix Metallopeptidase 19	Protein Coding	Q99542	59	GC12M055835	4.535174847	https://www.genecards.org/cgi-bin/carddisp.pl?gene=MMP19
EPOR	Erythropoietin Receptor	Protein Coding	P19235	61	GC19M011377	4.533454895	https://www.genecards.org/cgi-bin/carddisp.pl?gene=EPOR
XPNPEP3	X-Prolyl Aminopeptidase 3	Protein Coding	Q9NQH7	54	GC22P040857	4.531839371	https://www.genecards.org/cgi-bin/carddisp.pl?gene=XPNPEP3
PLOD2	Procollagen-Lysine,2-Oxoglutarate 5-Dioxygenase 2	Protein Coding	O00469	59	GC03M146035	4.527105331	https://www.genecards.org/cgi-bin/carddisp.pl?gene=PLOD2
FGF4	Fibroblast Growth Factor 4	Protein Coding	P08620	57	GC11M143145	4.520999908	https://www.genecards.org/cgi-bin/carddisp.pl?gene=FGF4
ATP8B1	ATPase Phospholipid Transporting 8B1	Protein Coding	O43520	54	GC18M057646	4.520001888	https://www.genecards.org/cgi-bin/carddisp.pl?gene=ATP8B1
TERF1	Telomeric Repeat Binding Factor 1	Protein Coding	P54274	56	GC08P073008	4.51055336	https://www.genecards.org/cgi-bin/carddisp.pl?gene=TERF1
SST	Somatostatin	Protein Coding	P61278	55	GC03M187668	4.507049561	https://www.genecards.org/cgi-bin/carddisp.pl?gene=SST
SLC9A3	Solute Carrier Family 9 Member A3	Protein Coding	P48764	59	GC05M000472	4.506588936	https://www.genecards.org/cgi-bin/carddisp.pl?gene=SLC9A3
TTC21B	Tetratricopeptide Repeat Domain 21B	Protein Coding	Q7Z4L5	51	GC02M165905	4.497737885	https://www.genecards.org/cgi-bin/carddisp.pl?gene=TTC21B
IGHE	Immunoglobulin Heavy Constant Epsilon	Protein Coding	P01854	43	GC14M125562	4.495781898	https://www.genecards.org/cgi-bin/carddisp.pl?gene=IGHE
TUBB2B	Tubulin Beta 2B Class IIb	Protein Coding	Q9BVA1	56	GC06M004303	4.491072655	https://www.genecards.org/cgi-bin/carddisp.pl?gene=TUBB2B
NICOL1	NELL2 Interacting Cell Ontogeny Regulator 1	Protein Coding	Q5BLP8	37	GC04P002036	4.489848137	https://www.genecards.org/cgi-bin/carddisp.pl?gene=NICOL1
B9D1	B9 Domain Containing 1	Protein Coding	Q9UPM9	46	GC17M019334	4.470019341	https://www.genecards.org/cgi-bin/carddisp.pl?gene=B9D1
CD79A	CD79a Molecule	Protein Coding	P11912	60	GC19P041877	4.464427948	https://www.genecards.org/cgi-bin/carddisp.pl?gene=CD79A
EP300	EP300 Lysine Acetyltransferase	Protein Coding	Q09472	65	GC22P097487	4.459185123	https://www.genecards.org/cgi-bin/carddisp.pl?gene=EP300
ALG5	ALG5 Dolichyl-Phosphate Beta-Glucosyltransferase	Protein Coding	Q9Y673	51	GC13M036949	4.457413673	https://www.genecards.org/cgi-bin/carddisp.pl?gene=ALG5
TRIM33	Tripartite Motif Containing 33	Protein Coding	Q9UPN9	55	GC01M114392	4.452286243	https://www.genecards.org/cgi-bin/carddisp.pl?gene=TRIM33
IL12B	Interleukin 12B	Protein Coding	P29460	56	GC05M159314	4.450072289	https://www.genecards.org/cgi-bin/carddisp.pl?gene=IL12B
HNF4A	Hepatocyte Nuclear Factor 4 Alpha	Protein Coding	P41235	62	GC20P044355	4.444841385	https://www.genecards.org/cgi-bin/carddisp.pl?gene=HNF4A
SPHK1	Sphingosine Kinase 1	Protein Coding	Q9NYA1	59	GC17P076376	4.429353714	https://www.genecards.org/cgi-bin/carddisp.pl?gene=SPHK1
XIAP	X-Linked Inhibitor Of Apoptosis	Protein Coding	P98170	63	GC0XP123859	4.429153919	https://www.genecards.org/cgi-bin/carddisp.pl?gene=XIAP
FGF17	Fibroblast Growth Factor 17	Protein Coding	O60258	57	GC08P026398	4.419406891	https://www.genecards.org/cgi-bin/carddisp.pl?gene=FGF17
FGF3	Fibroblast Growth Factor 3	Protein Coding	P11487	57	GC11M143146	4.419406891	https://www.genecards.org/cgi-bin/carddisp.pl?gene=FGF3
FGF5	Fibroblast Growth Factor 5	Protein Coding	P12034	56	GC04P080266	4.419406891	https://www.genecards.org/cgi-bin/carddisp.pl?gene=FGF5
FGF6	Fibroblast Growth Factor 6	Protein Coding	P10767	53	GC12M036833	4.419406891	https://www.genecards.org/cgi-bin/carddisp.pl?gene=FGF6
FGF16	Fibroblast Growth Factor 16	Protein Coding	O43320	51	GC0XP077447	4.419406891	https://www.genecards.org/cgi-bin/carddisp.pl?gene=FGF16
FGF20	Fibroblast Growth Factor 20	Protein Coding	Q9NP95	50	GC08M016992	4.419406891	https://www.genecards.org/cgi-bin/carddisp.pl?gene=FGF20
FGF22	Fibroblast Growth Factor 22	Protein Coding	Q9HCT0	49	GC19P000639	4.419406891	https://www.genecards.org/cgi-bin/carddisp.pl?gene=FGF22
TMEM237	Transmembrane Protein 237	Protein Coding	Q96Q45	48	GC02M201620	4.398298264	https://www.genecards.org/cgi-bin/carddisp.pl?gene=TMEM237
TMPRSS2	Transmembrane Serine Protease 2	Protein Coding	O15393	60	GC21M041464	4.395859718	https://www.genecards.org/cgi-bin/carddisp.pl?gene=TMPRSS2
ITGAX	Integrin Subunit Alpha X	Protein Coding	P20702	59	GC16P128986	4.395859718	https://www.genecards.org/cgi-bin/carddisp.pl?gene=ITGAX
FGF13	Fibroblast Growth Factor 13	Protein Coding	Q92913	55	GC0XM138615	4.395859718	https://www.genecards.org/cgi-bin/carddisp.pl?gene=FGF13
GDPD3	Glycerophosphodiester Phosphodiesterase Domain Containing 3	Protein Coding	Q7L5L3	48	GC16M053298	4.395859718	https://www.genecards.org/cgi-bin/carddisp.pl?gene=GDPD3
GDPD1	Glycerophosphodiester Phosphodiesterase Domain Containing 1	Protein Coding	Q8N9F7	47	GC17P059220	4.395859718	https://www.genecards.org/cgi-bin/carddisp.pl?gene=GDPD1
TNFRSF1B	TNF Receptor Superfamily Member 1B	Protein Coding	P20333	61	GC01P083410	4.390690804	https://www.genecards.org/cgi-bin/carddisp.pl?gene=TNFRSF1B
TCTN2	Tectonic Family Member 2	Protein Coding	Q96GX1	52	GC12P123671	4.384367943	https://www.genecards.org/cgi-bin/carddisp.pl?gene=TCTN2
NES	Nestin	Protein Coding	P48681	53	GC01M156668	4.367129326	https://www.genecards.org/cgi-bin/carddisp.pl?gene=NES
F2RL1	F2R Like Trypsin Receptor 1	Protein Coding	P55085	56	GC05P076818	4.362934113	https://www.genecards.org/cgi-bin/carddisp.pl?gene=F2RL1
STAT5B	Signal Transducer And Activator Of Transcription 5B	Protein Coding	P51692	62	GC17M042199	4.361310959	https://www.genecards.org/cgi-bin/carddisp.pl?gene=STAT5B
TUBA8	Tubulin Alpha 8	Protein Coding	Q9NY65	57	GC22P018110	4.360833645	https://www.genecards.org/cgi-bin/carddisp.pl?gene=TUBA8
ANGPT2	Angiopoietin 2	Protein Coding	O15123	61	GC08M006499	4.342182159	https://www.genecards.org/cgi-bin/carddisp.pl?gene=ANGPT2
SRF	Serum Response Factor	Protein Coding	P11831	56	GC06P043171	4.328534126	https://www.genecards.org/cgi-bin/carddisp.pl?gene=SRF
CTNNA1	Catenin Alpha 1	Protein Coding	P35221	60	GC05P138834	4.324779034	https://www.genecards.org/cgi-bin/carddisp.pl?gene=CTNNA1
LEPR	Leptin Receptor	Protein Coding	P48357	62	GC01P086456	4.318988323	https://www.genecards.org/cgi-bin/carddisp.pl?gene=LEPR
STING1	Stimulator Of Interferon Response CGAMP Interactor 1	Protein Coding	Q86WV6	55	GC05M139503	4.318453789	https://www.genecards.org/cgi-bin/carddisp.pl?gene=STING1
TTR	Transthyretin	Protein Coding	P02766	60	GC18P031557	4.315030575	https://www.genecards.org/cgi-bin/carddisp.pl?gene=TTR
NR0B2	Nuclear Receptor Subfamily 0 Group B Member 2	Protein Coding	Q15466	55	GC01M037052	4.313669205	https://www.genecards.org/cgi-bin/carddisp.pl?gene=NR0B2
CST3	Cystatin C	Protein Coding	P01034	56	GC20M024240	4.311157703	https://www.genecards.org/cgi-bin/carddisp.pl?gene=CST3
THG1L	TRNA-Histidine Guanylyltransferase 1 Like	Protein Coding	Q9NWX6	53	GC05P157731	4.30959034	https://www.genecards.org/cgi-bin/carddisp.pl?gene=THG1L
DPP4	Dipeptidyl Peptidase 4	Protein Coding	P27487	63	GC02M161992	4.294371605	https://www.genecards.org/cgi-bin/carddisp.pl?gene=DPP4
CORIN	Corin, Serine Peptidase	Protein Coding	Q9Y5Q5	56	GC04M047596	4.29020071	https://www.genecards.org/cgi-bin/carddisp.pl?gene=CORIN
KIF5C	Kinesin Family Member 5C	Protein Coding	O60282	55	GC02P148875	4.277338982	https://www.genecards.org/cgi-bin/carddisp.pl?gene=KIF5C
XRCC1	X-Ray Repair Cross Complementing 1	Protein Coding	P18887	57	GC19M043543	4.277286053	https://www.genecards.org/cgi-bin/carddisp.pl?gene=XRCC1
ACD	ACD Shelterin Complex Subunit And Telomerase Recruitment Factor	Protein Coding	Q96AP0	55	GC16M075353	4.274916649	https://www.genecards.org/cgi-bin/carddisp.pl?gene=ACD
TCTN3	Tectonic Family Member 3	Protein Coding	Q6NUS6	52	GC10M095663	4.267426014	https://www.genecards.org/cgi-bin/carddisp.pl?gene=TCTN3
SALL4	Spalt Like Transcription Factor 4	Protein Coding	Q9UJQ4	56	GC20M051784	4.249386787	https://www.genecards.org/cgi-bin/carddisp.pl?gene=SALL4
KIF3A	Kinesin Family Member 3A	Protein Coding	Q9Y496	53	GC05M132689	4.241352081	https://www.genecards.org/cgi-bin/carddisp.pl?gene=KIF3A
IL15	Interleukin 15	Protein Coding	P40933	55	GC04P141636	4.234893322	https://www.genecards.org/cgi-bin/carddisp.pl?gene=IL15
IFT172	Intraflagellar Transport 172	Protein Coding	Q9UG01	52	GC02M029345	4.232310295	https://www.genecards.org/cgi-bin/carddisp.pl?gene=IFT172
FGF23	Fibroblast Growth Factor 23	Protein Coding	Q9GZV9	57	GC12M004368	4.230145931	https://www.genecards.org/cgi-bin/carddisp.pl?gene=FGF23
HLA-A	Major Histocompatibility Complex, Class I, A	Protein Coding	P04439	59	GC06P190669	4.226902008	https://www.genecards.org/cgi-bin/carddisp.pl?gene=HLA-A
CCL7	C-C Motif Chemokine Ligand 7	Protein Coding	P80098	56	GC17P034270	4.224678516	https://www.genecards.org/cgi-bin/carddisp.pl?gene=CCL7
PLXND1	Plexin D1	Protein Coding	Q9Y4D7	55	GC03M129555	4.214512348	https://www.genecards.org/cgi-bin/carddisp.pl?gene=PLXND1
ANO1	Anoctamin 1	Protein Coding	Q5XXA6	58	GC11P115296	4.206626892	https://www.genecards.org/cgi-bin/carddisp.pl?gene=ANO1
OGG1	8-Oxoguanine DNA Glycosylase	Protein Coding	O15527	60	GC03P028752	4.200900078	https://www.genecards.org/cgi-bin/carddisp.pl?gene=OGG1
COMP	Cartilage Oligomeric Matrix Protein	Protein Coding	P49747	59	GC19M112180	4.166994572	https://www.genecards.org/cgi-bin/carddisp.pl?gene=COMP
IL2RB	Interleukin 2 Receptor Subunit Beta	Protein Coding	P14784	62	GC22M088419	4.162601948	https://www.genecards.org/cgi-bin/carddisp.pl?gene=IL2RB
APOB	Apolipoprotein B	Protein Coding	P04114	59	GC02M020956	4.152305603	https://www.genecards.org/cgi-bin/carddisp.pl?gene=APOB
TCTN1	Tectonic Family Member 1	Protein Coding	Q2MV58	50	GC12P110614	4.145018578	https://www.genecards.org/cgi-bin/carddisp.pl?gene=TCTN1
KITLG	KIT Ligand	Protein Coding	P21583	60	GC12M088492	4.1432724	https://www.genecards.org/cgi-bin/carddisp.pl?gene=KITLG
ESR1	Estrogen Receptor 1	Protein Coding	P03372	68	GC06P151656	4.129647732	https://www.genecards.org/cgi-bin/carddisp.pl?gene=ESR1
IL13RA2	Interleukin 13 Receptor Subunit Alpha 2	Protein Coding	Q14627	51	GC0XM115003	4.117965698	https://www.genecards.org/cgi-bin/carddisp.pl?gene=IL13RA2
ALDH2	Aldehyde Dehydrogenase 2 Family Member	Protein Coding	P05091	63	GC12P111766	4.116438866	https://www.genecards.org/cgi-bin/carddisp.pl?gene=ALDH2
TMEM231	Transmembrane Protein 231	Protein Coding	Q9H6L2	49	GC16M075536	4.115578175	https://www.genecards.org/cgi-bin/carddisp.pl?gene=TMEM231
IFNGR1	Interferon Gamma Receptor 1	Protein Coding	P15260	63	GC06M137197	4.100683212	https://www.genecards.org/cgi-bin/carddisp.pl?gene=IFNGR1
RPGRIP1	RPGR Interacting Protein 1	Protein Coding	Q96KN7	52	GC14P060288	4.094348907	https://www.genecards.org/cgi-bin/carddisp.pl?gene=RPGRIP1
HAMP	Hepcidin Antimicrobial Peptide	Protein Coding	P81172	56	GC19P161950	4.091657162	https://www.genecards.org/cgi-bin/carddisp.pl?gene=HAMP
TUBG1	Tubulin Gamma 1	Protein Coding	P23258	60	GC17P042609	4.091170311	https://www.genecards.org/cgi-bin/carddisp.pl?gene=TUBG1
MDM2	MDM2 Proto-Oncogene	Protein Coding	Q00987	66	GC12P068808	4.085082531	https://www.genecards.org/cgi-bin/carddisp.pl?gene=MDM2
SMO	Smoothened, Frizzled Class Receptor	Protein Coding	Q99835	65	GC07P167853	4.073307991	https://www.genecards.org/cgi-bin/carddisp.pl?gene=SMO
IFNL4	Interferon Lambda 4 (Gene/Pseudogene)	Protein Coding	K9M1U5	26	GC19M039246	4.070168018	https://www.genecards.org/cgi-bin/carddisp.pl?gene=IFNL4
C2CD3	C2 Domain Containing 3 Centriole Elongation Regulator	Protein Coding	Q4AC94	50	GC11M074012	4.069212437	https://www.genecards.org/cgi-bin/carddisp.pl?gene=C2CD3
CCR3	C-C Motif Chemokine Receptor 3	Protein Coding	P51677	59	GC03P066704	4.067708969	https://www.genecards.org/cgi-bin/carddisp.pl?gene=CCR3
FRMD7	FERM Domain Containing 7	Protein Coding	Q6ZUT3	49	GC0XM132077	4.067399025	https://www.genecards.org/cgi-bin/carddisp.pl?gene=FRMD7
PDPN	Podoplanin	Protein Coding	Q86YL7	55	GC01P013583	4.066844463	https://www.genecards.org/cgi-bin/carddisp.pl?gene=PDPN
AQP1	Aquaporin 1 (Colton Blood Group)	Protein Coding	P29972	60	GC07P030911	4.065244675	https://www.genecards.org/cgi-bin/carddisp.pl?gene=AQP1
TGIF1	TGFB Induced Factor Homeobox 1	Protein Coding	Q15583	57	GC18P003411	4.061735153	https://www.genecards.org/cgi-bin/carddisp.pl?gene=TGIF1
CPLANE1	Ciliogenesis And Planar Polarity Effector Complex Subunit 1	Protein Coding	Q9H799	46	GC05M039090	4.056919098	https://www.genecards.org/cgi-bin/carddisp.pl?gene=CPLANE1
IGF2	Insulin Like Growth Factor 2	Protein Coding	P01344	61	GC11M015857	4.055762291	https://www.genecards.org/cgi-bin/carddisp.pl?gene=IGF2
RAB8A	RAB8A, Member RAS Oncogene Family	Protein Coding	P61006	52	GC19P016111	4.055675507	https://www.genecards.org/cgi-bin/carddisp.pl?gene=RAB8A
GLI3	GLI Family Zinc Finger 3	Protein Coding	P10071	62	GC07M041960	4.051321983	https://www.genecards.org/cgi-bin/carddisp.pl?gene=GLI3
CREB1	CAMP Responsive Element Binding Protein 1	Protein Coding	P16220	63	GC02P207529	4.046778202	https://www.genecards.org/cgi-bin/carddisp.pl?gene=CREB1
KIAA0586	KIAA0586	Protein Coding	Q9BVV6	47	GC14P058427	4.0394907	https://www.genecards.org/cgi-bin/carddisp.pl?gene=KIAA0586
RAPGEF3	Rap Guanine Nucleotide Exchange Factor 3	Protein Coding	O95398	57	GC12M047736	4.035284042	https://www.genecards.org/cgi-bin/carddisp.pl?gene=RAPGEF3
SDC1	Syndecan 1	Protein Coding	P18827	56	GC02M020200	4.031740189	https://www.genecards.org/cgi-bin/carddisp.pl?gene=SDC1
KLF4	KLF Transcription Factor 4	Protein Coding	O43474	60	GC09M107484	4.029273033	https://www.genecards.org/cgi-bin/carddisp.pl?gene=KLF4
KIF17	Kinesin Family Member 17	Protein Coding	Q9P2E2	50	GC01M036425	4.022421837	https://www.genecards.org/cgi-bin/carddisp.pl?gene=KIF17
MPI	Mannose Phosphate Isomerase	Protein Coding	P34949	56	GC15P074890	4.021495342	https://www.genecards.org/cgi-bin/carddisp.pl?gene=MPI
SELL	Selectin L	Protein Coding	P14151	56	GC01M169690	4.021075726	https://www.genecards.org/cgi-bin/carddisp.pl?gene=SELL
TMEM138	Transmembrane Protein 138	Protein Coding	Q9NPI0	49	GC11P114725	4.020832539	https://www.genecards.org/cgi-bin/carddisp.pl?gene=TMEM138
FIP1L1	Factor Interacting With PAPOLA And CPSF1	Protein Coding	Q6UN15	51	GC04P053933	4.017884731	https://www.genecards.org/cgi-bin/carddisp.pl?gene=FIP1L1
GLI1	GLI Family Zinc Finger 1	Protein Coding	P08151	60	GC12P081689	4.017239571	https://www.genecards.org/cgi-bin/carddisp.pl?gene=GLI1
GATA2	GATA Binding Protein 2	Protein Coding	P23769	62	GC03M128479	4.007714272	https://www.genecards.org/cgi-bin/carddisp.pl?gene=GATA2
HMGA2	High Mobility Group AT-Hook 2	Protein Coding	P52926	57	GC12P065824	4.007246971	https://www.genecards.org/cgi-bin/carddisp.pl?gene=HMGA2
TNFAIP3	TNF Alpha Induced Protein 3	Protein Coding	P21580	62	GC06P137866	4.002973557	https://www.genecards.org/cgi-bin/carddisp.pl?gene=TNFAIP3
SDCCAG8	SHH Signaling And Ciliogenesis Regulator SDCCAG8	Protein Coding	Q86SQ7	53	GC01P243255	4.002496719	https://www.genecards.org/cgi-bin/carddisp.pl?gene=SDCCAG8
HNF1A	HNF1 Homeobox A	Protein Coding	P20823	59	GC12P120978	3.98221755	https://www.genecards.org/cgi-bin/carddisp.pl?gene=HNF1A
IRF5	Interferon Regulatory Factor 5	Protein Coding	Q13568	58	GC07P128937	3.979573488	https://www.genecards.org/cgi-bin/carddisp.pl?gene=IRF5
RBP4	Retinol Binding Protein 4	Protein Coding	P02753	57	GC10M093591	3.979166031	https://www.genecards.org/cgi-bin/carddisp.pl?gene=RBP4
RCN1	Reticulocalbin 1	Protein Coding	Q15293	53	GC11P032090	3.975609541	https://www.genecards.org/cgi-bin/carddisp.pl?gene=RCN1
GLIS2	GLIS Family Zinc Finger 2	Protein Coding	Q9BZE0	52	GC16P128123	3.969438791	https://www.genecards.org/cgi-bin/carddisp.pl?gene=GLIS2
STN1	STN1 Subunit Of CST Complex	Protein Coding	Q9H668	52	GC10M104362	3.959413528	https://www.genecards.org/cgi-bin/carddisp.pl?gene=STN1
GDF2	Growth Differentiation Factor 2	Protein Coding	Q9UK05	57	GC10P047322	3.956693649	https://www.genecards.org/cgi-bin/carddisp.pl?gene=GDF2
DNMT3A	DNA Methyltransferase 3 Alpha	Protein Coding	Q9Y6K1	65	GC02M025228	3.949168682	https://www.genecards.org/cgi-bin/carddisp.pl?gene=DNMT3A
TSC2	TSC Complex Subunit 2	Protein Coding	P49815	64	GC16P128054	3.944040775	https://www.genecards.org/cgi-bin/carddisp.pl?gene=TSC2
EXOSC10	Exosome Component 10	Protein Coding	Q01780	49	GC01M036020	3.940822601	https://www.genecards.org/cgi-bin/carddisp.pl?gene=EXOSC10
PTH	Parathyroid Hormone	Protein Coding	P01270	58	GC11M013492	3.936099052	https://www.genecards.org/cgi-bin/carddisp.pl?gene=PTH
TP63	Tumor Protein P63	Protein Coding	Q9H3D4	58	GC03P189598	3.932646275	https://www.genecards.org/cgi-bin/carddisp.pl?gene=TP63
HPS6	HPS6 Biogenesis Of Lysosomal Organelles Complex 2 Subunit 3	Protein Coding	Q86YV9	50	GC10P102065	3.927474737	https://www.genecards.org/cgi-bin/carddisp.pl?gene=HPS6
INPP5E	Inositol Polyphosphate-5-Phosphatase E	Protein Coding	Q9NRR6	52	GC09M136428	3.922251701	https://www.genecards.org/cgi-bin/carddisp.pl?gene=INPP5E
AREL1	Apoptosis Resistant E3 Ubiquitin Protein Ligase 1	Protein Coding	O15033	46	GC14M074653	3.919241667	https://www.genecards.org/cgi-bin/carddisp.pl?gene=AREL1
CD14	CD14 Molecule	Protein Coding	P08571	58	GC05M140631	3.914535999	https://www.genecards.org/cgi-bin/carddisp.pl?gene=CD14
LDLR	Low Density Lipoprotein Receptor	Protein Coding	P01130	64	GC19P161380	3.911184072	https://www.genecards.org/cgi-bin/carddisp.pl?gene=LDLR
BCR	BCR Activator Of RhoGEF And GTPase	Protein Coding	P11274	65	GC22P023179	3.907123327	https://www.genecards.org/cgi-bin/carddisp.pl?gene=BCR
GFAP	Glial Fibrillary Acidic Protein	Protein Coding	P14136	60	GC17M101088	3.904951811	https://www.genecards.org/cgi-bin/carddisp.pl?gene=GFAP
GOLM1	Golgi Membrane Protein 1	Protein Coding	Q8NBJ4	52	GC09M086026	3.90397048	https://www.genecards.org/cgi-bin/carddisp.pl?gene=GOLM1
BRAF	B-Raf Proto-Oncogene, Serine/Threonine Kinase	Protein Coding	P15056	67	GC07M140798	3.902052879	https://www.genecards.org/cgi-bin/carddisp.pl?gene=BRAF
CCN1	Cellular Communication Network Factor 1	Protein Coding	O00622	52	GC01P089746	3.901970625	https://www.genecards.org/cgi-bin/carddisp.pl?gene=CCN1
MERTK	MER Proto-Oncogene, Tyrosine Kinase	Protein Coding	Q12866	63	GC02P111898	3.900500536	https://www.genecards.org/cgi-bin/carddisp.pl?gene=MERTK
PHLDB2	Pleckstrin Homology Like Domain Family B Member 2	Protein Coding	Q86SQ0	46	GC03P111732	3.894499063	https://www.genecards.org/cgi-bin/carddisp.pl?gene=PHLDB2
NPHS1	NPHS1 Adhesion Molecule, Nephrin	Protein Coding	O60500	60	GC19M035825	3.892111301	https://www.genecards.org/cgi-bin/carddisp.pl?gene=NPHS1
CCN3	Cellular Communication Network Factor 3	Protein Coding	P48745	52	GC08P119416	3.88895154	https://www.genecards.org/cgi-bin/carddisp.pl?gene=CCN3
THPO	Thrombopoietin	Protein Coding	P40225	55	GC03M184371	3.888361931	https://www.genecards.org/cgi-bin/carddisp.pl?gene=THPO
RPL36A-HNRNPH2	RPL36A-HNRNPH2 Readthrough	Protein Coding		24	GC0XP101431	3.886253834	https://www.genecards.org/cgi-bin/carddisp.pl?gene=RPL36A-HNRNPH2
KCNN4	Potassium Calcium-Activated Channel Subfamily N Member 4	Protein Coding	O15554	60	GC19M112612	3.864490271	https://www.genecards.org/cgi-bin/carddisp.pl?gene=KCNN4
HPS3	HPS3 Biogenesis Of Lysosomal Organelles Complex 2 Subunit 1	Protein Coding	Q969F9	50	GC03P149129	3.856140137	https://www.genecards.org/cgi-bin/carddisp.pl?gene=HPS3
HOXB1	Homeobox B1	Protein Coding	P14653	53	GC17M048528	3.855159998	https://www.genecards.org/cgi-bin/carddisp.pl?gene=HOXB1
CASP8	Caspase 8	Protein Coding	Q14790	65	GC02P201233	3.851767778	https://www.genecards.org/cgi-bin/carddisp.pl?gene=CASP8
ECEL1	Endothelin Converting Enzyme Like 1	Protein Coding	O95672	51	GC02M232479	3.851616383	https://www.genecards.org/cgi-bin/carddisp.pl?gene=ECEL1
MAPKAP1	MAPK Associated Protein 1	Protein Coding	Q9BPZ7	57	GC09M125437	3.851432562	https://www.genecards.org/cgi-bin/carddisp.pl?gene=MAPKAP1
CYSLTR2	Cysteinyl Leukotriene Receptor 2	Protein Coding	Q9NS75	59	GC13P048653	3.850055218	https://www.genecards.org/cgi-bin/carddisp.pl?gene=CYSLTR2
ABCA4	ATP Binding Cassette Subfamily A Member 4	Protein Coding	P78363	57	GC01M093992	3.850029469	https://www.genecards.org/cgi-bin/carddisp.pl?gene=ABCA4
GUCY2D	Guanylate Cyclase 2D, Retinal	Protein Coding	Q02846	58	GC17P008002	3.849986553	https://www.genecards.org/cgi-bin/carddisp.pl?gene=GUCY2D
NPPA	Natriuretic Peptide A	Protein Coding	P01160	57	GC01M036050	3.848589182	https://www.genecards.org/cgi-bin/carddisp.pl?gene=NPPA
SOCS1	Suppressor Of Cytokine Signaling 1	Protein Coding	O15524	58	GC16M052500	3.83890605	https://www.genecards.org/cgi-bin/carddisp.pl?gene=SOCS1
IGF1R	Insulin Like Growth Factor 1 Receptor	Protein Coding	P08069	68	GC15P098648	3.835333824	https://www.genecards.org/cgi-bin/carddisp.pl?gene=IGF1R
XBP1	X-Box Binding Protein 1	Protein Coding	P17861	59	GC22M028794	3.830520153	https://www.genecards.org/cgi-bin/carddisp.pl?gene=XBP1
MTHFR	Methylenetetrahydrofolate Reductase	Protein Coding	P42898	61	GC01M011785	3.826532364	https://www.genecards.org/cgi-bin/carddisp.pl?gene=MTHFR
DNAJB11	DnaJ Heat Shock Protein Family (Hsp40) Member B11	Protein Coding	Q9UBS4	51	GC03P186567	3.823146343	https://www.genecards.org/cgi-bin/carddisp.pl?gene=DNAJB11
TNFSF13B	TNF Superfamily Member 13b	Protein Coding	Q9Y275	58	GC13P108251	3.81891489	https://www.genecards.org/cgi-bin/carddisp.pl?gene=TNFSF13B
PPARGC1A	PPARG Coactivator 1 Alpha	Protein Coding	Q9UBK2	60	GC04M023755	3.814253807	https://www.genecards.org/cgi-bin/carddisp.pl?gene=PPARGC1A
STAT4	Signal Transducer And Activator Of Transcription 4	Protein Coding	Q14765	58	GC02M191029	3.812287331	https://www.genecards.org/cgi-bin/carddisp.pl?gene=STAT4
APOA1	Apolipoprotein A1	Protein Coding	P02647	63	GC11M116835	3.811830521	https://www.genecards.org/cgi-bin/carddisp.pl?gene=APOA1
FOXO1	Forkhead Box O1	Protein Coding	Q12778	64	GC13M040555	3.805226326	https://www.genecards.org/cgi-bin/carddisp.pl?gene=FOXO1
CUX1	Cut Like Homeobox 1	Protein Coding	Q13948	57	GC07P101815	3.805062771	https://www.genecards.org/cgi-bin/carddisp.pl?gene=CUX1
PTCH1	Patched 1	Protein Coding	Q13635	64	GC09M095442	3.804939032	https://www.genecards.org/cgi-bin/carddisp.pl?gene=PTCH1
CEP164	Centrosomal Protein 164	Protein Coding	Q9UPV0	53	GC11P117314	3.80475831	https://www.genecards.org/cgi-bin/carddisp.pl?gene=CEP164
CYP7A1	Cytochrome P450 Family 7 Subfamily A Member 1	Protein Coding	P22680	55	GC08M058490	3.797919273	https://www.genecards.org/cgi-bin/carddisp.pl?gene=CYP7A1
CXCL16	C-X-C Motif Chemokine Ligand 16	Protein Coding	Q9H2A7	50	GC17M004733	3.795419216	https://www.genecards.org/cgi-bin/carddisp.pl?gene=CXCL16
CD1C	CD1c Molecule	Protein Coding	P29017	50	GC01P158289	3.792581797	https://www.genecards.org/cgi-bin/carddisp.pl?gene=CD1C
CD63	CD63 Molecule	Protein Coding	P08962	57	GC12M060634	3.790327072	https://www.genecards.org/cgi-bin/carddisp.pl?gene=CD63
PPFIBP1	PPFIA Binding Protein 1	Protein Coding	Q86W92	54	GC12P027523	3.789223433	https://www.genecards.org/cgi-bin/carddisp.pl?gene=PPFIBP1
PPFIA1	PTPRF Interacting Protein Alpha 1	Protein Coding	Q13136	49	GC11P070270	3.789223433	https://www.genecards.org/cgi-bin/carddisp.pl?gene=PPFIA1
POLE	DNA Polymerase Epsilon, Catalytic Subunit	Protein Coding	Q07864	60	GC12M132841	3.777835608	https://www.genecards.org/cgi-bin/carddisp.pl?gene=POLE
WWTR1	WW Domain Containing Transcription Regulator 1	Protein Coding	Q9GZV5	50	GC03M149517	3.775938034	https://www.genecards.org/cgi-bin/carddisp.pl?gene=WWTR1
XRCC3	X-Ray Repair Cross Complementing 3	Protein Coding	O43542	56	GC14M103697	3.771220684	https://www.genecards.org/cgi-bin/carddisp.pl?gene=XRCC3
TNFSF11	TNF Superfamily Member 11	Protein Coding	O14788	62	GC13P042562	3.77001214	https://www.genecards.org/cgi-bin/carddisp.pl?gene=TNFSF11
TRB	T Cell Receptor Beta Locus	Protein Coding	P0DSE2	29	GC07P170129	3.768880367	https://www.genecards.org/cgi-bin/carddisp.pl?gene=TRB
NR2E3	Nuclear Receptor Subfamily 2 Group E Member 3	Protein Coding	Q9Y5X4	55	GC15P071792	3.767099142	https://www.genecards.org/cgi-bin/carddisp.pl?gene=NR2E3
SNRNP70	Small Nuclear Ribonucleoprotein U1 Subunit 70	Protein Coding	P08621	52	GC19P049085	3.766466618	https://www.genecards.org/cgi-bin/carddisp.pl?gene=SNRNP70
BPIFA1	BPI Fold Containing Family A Member 1	Protein Coding	Q9NP55	48	GC20P033235	3.764974356	https://www.genecards.org/cgi-bin/carddisp.pl?gene=BPIFA1
CSF3R	Colony Stimulating Factor 3 Receptor	Protein Coding	Q99062	59	GC01M036466	3.761292696	https://www.genecards.org/cgi-bin/carddisp.pl?gene=CSF3R
WFDC2	WAP Four-Disulfide Core Domain 2	Protein Coding	Q14508	50	GC20P045469	3.755904675	https://www.genecards.org/cgi-bin/carddisp.pl?gene=WFDC2
RO60	Ro60, Y RNA Binding Protein	Protein Coding	P10155	47	GC01P193059	3.753423214	https://www.genecards.org/cgi-bin/carddisp.pl?gene=RO60
RAB6A	RAB6A, Member RAS Oncogene Family	Protein Coding	P20340	53	GC11M143220	3.751369476	https://www.genecards.org/cgi-bin/carddisp.pl?gene=RAB6A
RETN	Resistin	Protein Coding	Q9HD89	55	GC19P007669	3.747565508	https://www.genecards.org/cgi-bin/carddisp.pl?gene=RETN
TNFSF10	TNF Superfamily Member 10	Protein Coding	P50591	59	GC03M172505	3.744880915	https://www.genecards.org/cgi-bin/carddisp.pl?gene=TNFSF10
PRKAA1	Protein Kinase AMP-Activated Catalytic Subunit Alpha 1	Protein Coding	Q13131	59	GC05M040759	3.743386745	https://www.genecards.org/cgi-bin/carddisp.pl?gene=PRKAA1
FBL	Fibrillarin	Protein Coding	P22087	55	GC19M039834	3.742958784	https://www.genecards.org/cgi-bin/carddisp.pl?gene=FBL
IFT140	Intraflagellar Transport 140	Protein Coding	Q96RY7	52	GC16M052123	3.738109589	https://www.genecards.org/cgi-bin/carddisp.pl?gene=IFT140
CEP41	Centrosomal Protein 41	Protein Coding	Q9BYV8	52	GC07M130393	3.735177517	https://www.genecards.org/cgi-bin/carddisp.pl?gene=CEP41
MBOAT7	Membrane Bound Acylglycerophosphatidylinositol O-Acyltransferase MBOAT7	Protein Coding	Q96N66	50	GC19M054173	3.730038166	https://www.genecards.org/cgi-bin/carddisp.pl?gene=MBOAT7
PLCZ1	Phospholipase C Zeta 1	Protein Coding	Q86YW0	52	GC12M037144	3.729387283	https://www.genecards.org/cgi-bin/carddisp.pl?gene=PLCZ1
TRPC6	Transient Receptor Potential Cation Channel Subfamily C Member 6	Protein Coding	Q9Y210	62	GC11M101451	3.721385002	https://www.genecards.org/cgi-bin/carddisp.pl?gene=TRPC6
MAP3K7	Mitogen-Activated Protein Kinase Kinase Kinase 7	Protein Coding	O43318	62	GC06M090513	3.720070362	https://www.genecards.org/cgi-bin/carddisp.pl?gene=MAP3K7
ROBO3	Roundabout Guidance Receptor 3	Protein Coding	Q96MS0	55	GC11P124865	3.718008518	https://www.genecards.org/cgi-bin/carddisp.pl?gene=ROBO3
DSG2	Desmoglein 2	Protein Coding	Q14126	56	GC18P031498	3.713969707	https://www.genecards.org/cgi-bin/carddisp.pl?gene=DSG2
HLA-C	Major Histocompatibility Complex, Class I, C	Protein Coding	P10321	56	GC06M111464	3.707878351	https://www.genecards.org/cgi-bin/carddisp.pl?gene=HLA-C
KIF2A	Kinesin Family Member 2A	Protein Coding	O00139	56	GC05P062306	3.694702387	https://www.genecards.org/cgi-bin/carddisp.pl?gene=KIF2A
BBS4	Bardet-Biedl Syndrome 4	Protein Coding	Q96RK4	53	GC15P072686	3.687371254	https://www.genecards.org/cgi-bin/carddisp.pl?gene=BBS4
HAVCR1	Hepatitis A Virus Cellular Receptor 1	Protein Coding	Q96D42	55	GC05M157028	3.682032824	https://www.genecards.org/cgi-bin/carddisp.pl?gene=HAVCR1
RPGR	Retinitis Pigmentosa GTPase Regulator	Protein Coding	Q92834	53	GC0XM038269	3.67559123	https://www.genecards.org/cgi-bin/carddisp.pl?gene=RPGR
PRKD1	Protein Kinase D1	Protein Coding	Q15139	62	GC14M029576	3.670948505	https://www.genecards.org/cgi-bin/carddisp.pl?gene=PRKD1
MICA	MHC Class I Polypeptide-Related Sequence A	Protein Coding	Q29983	51	GC06P031399	3.669358253	https://www.genecards.org/cgi-bin/carddisp.pl?gene=MICA
TOP1	DNA Topoisomerase I	Protein Coding	P11387	62	GC20P041028	3.667085886	https://www.genecards.org/cgi-bin/carddisp.pl?gene=TOP1
SMURF2	SMAD Specific E3 Ubiquitin Protein Ligase 2	Protein Coding	Q9HAU4	55	GC17M064542	3.66159749	https://www.genecards.org/cgi-bin/carddisp.pl?gene=SMURF2
FOS	Fos Proto-Oncogene, AP-1 Transcription Factor Subunit	Protein Coding	P01100	64	GC14P075278	3.661442995	https://www.genecards.org/cgi-bin/carddisp.pl?gene=FOS
PMM2	Phosphomannomutase 2	Protein Coding	O15305	58	GC16P008788	3.659322023	https://www.genecards.org/cgi-bin/carddisp.pl?gene=PMM2
COL4A3	Collagen Type IV Alpha 3 Chain	Protein Coding	Q01955	57	GC02P227164	3.657020569	https://www.genecards.org/cgi-bin/carddisp.pl?gene=COL4A3
ITGA8	Integrin Subunit Alpha 8	Protein Coding	P53708	56	GC10M015513	3.654538155	https://www.genecards.org/cgi-bin/carddisp.pl?gene=ITGA8
EEA1	Early Endosome Antigen 1	Protein Coding	Q15075	55	GC12M092770	3.654189587	https://www.genecards.org/cgi-bin/carddisp.pl?gene=EEA1
IFT122	Intraflagellar Transport 122	Protein Coding	Q9HBG6	52	GC03P144185	3.654060841	https://www.genecards.org/cgi-bin/carddisp.pl?gene=IFT122
TUBA4A	Tubulin Alpha 4a	Protein Coding	P68366	60	GC02M219249	3.6520257	https://www.genecards.org/cgi-bin/carddisp.pl?gene=TUBA4A
TSEN34	TRNA Splicing Endonuclease Subunit 34	Protein Coding	Q9BSV6	49	GC19P170411	3.644731998	https://www.genecards.org/cgi-bin/carddisp.pl?gene=TSEN34
EDN3	Endothelin 3	Protein Coding	P14138	59	GC20P059300	3.636693001	https://www.genecards.org/cgi-bin/carddisp.pl?gene=EDN3
TULP1	TUB Like Protein 1	Protein Coding	O00294	53	GC06M111703	3.636235237	https://www.genecards.org/cgi-bin/carddisp.pl?gene=TULP1
NEK9	NIMA Related Kinase 9	Protein Coding	Q8TD19	58	GC14M075079	3.631464005	https://www.genecards.org/cgi-bin/carddisp.pl?gene=NEK9
FGFR2	Fibroblast Growth Factor Receptor 2	Protein Coding	P21802	68	GC10M121478	3.63095665	https://www.genecards.org/cgi-bin/carddisp.pl?gene=FGFR2
BGN	Biglycan	Protein Coding	P21810	57	GC0XP153494	3.626793146	https://www.genecards.org/cgi-bin/carddisp.pl?gene=BGN
TRPM7	Transient Receptor Potential Cation Channel Subfamily M Member 7	Protein Coding	Q96QT4	56	GC15M050552	3.623508453	https://www.genecards.org/cgi-bin/carddisp.pl?gene=TRPM7
OFD1	OFD1 Centriole And Centriolar Satellite Protein	Protein Coding	O75665	55	GC0XP013714	3.621101618	https://www.genecards.org/cgi-bin/carddisp.pl?gene=OFD1
CYP3A4	Cytochrome P450 Family 3 Subfamily A Member 4	Protein Coding	P08684	62	GC07M107017	3.617011309	https://www.genecards.org/cgi-bin/carddisp.pl?gene=CYP3A4
BRD4	Bromodomain Containing 4	Protein Coding	O60885	60	GC19M112059	3.614821434	https://www.genecards.org/cgi-bin/carddisp.pl?gene=BRD4
CNR1	Cannabinoid Receptor 1	Protein Coding	P21554	59	GC06M088139	3.611482143	https://www.genecards.org/cgi-bin/carddisp.pl?gene=CNR1
EPAS1	Endothelial PAS Domain Protein 1	Protein Coding	Q99814	63	GC02P046293	3.609767914	https://www.genecards.org/cgi-bin/carddisp.pl?gene=EPAS1
PSMD2	Proteasome 26S Subunit Ubiquitin Receptor, Non-ATPase 2	Protein Coding	Q13200	56	GC03P186139	3.599185705	https://www.genecards.org/cgi-bin/carddisp.pl?gene=PSMD2
TAC1	Tachykinin Precursor 1	Protein Coding	P20366	54	GC07P112152	3.599045753	https://www.genecards.org/cgi-bin/carddisp.pl?gene=TAC1
CXCR5	C-X-C Motif Chemokine Receptor 5	Protein Coding	P32302	55	GC11P128425	3.598075628	https://www.genecards.org/cgi-bin/carddisp.pl?gene=CXCR5
ADAR	Adenosine Deaminase RNA Specific	Protein Coding	P55265	60	GC01M168612	3.597927809	https://www.genecards.org/cgi-bin/carddisp.pl?gene=ADAR
STX1A	Syntaxin 1A	Protein Coding	Q16623	60	GC07M082031	3.590011597	https://www.genecards.org/cgi-bin/carddisp.pl?gene=STX1A
STX8	Syntaxin 8	Protein Coding	Q9UNK0	52	GC17M009250	3.589087725	https://www.genecards.org/cgi-bin/carddisp.pl?gene=STX8
PRL	Prolactin	Protein Coding	P01236	56	GC06M022287	3.579498768	https://www.genecards.org/cgi-bin/carddisp.pl?gene=PRL
NOTCH1	Notch Receptor 1	Protein Coding	P46531	66	GC09M139438	3.579432726	https://www.genecards.org/cgi-bin/carddisp.pl?gene=NOTCH1
DNAH11	Dynein Axonemal Heavy Chain 11	Protein Coding	Q96DT5	55	GC07P021543	3.576305628	https://www.genecards.org/cgi-bin/carddisp.pl?gene=DNAH11
GBA1	Glucosylceramidase Beta 1	Protein Coding	P04062	62	GC01M168646	3.570792198	https://www.genecards.org/cgi-bin/carddisp.pl?gene=GBA1
GLI2	GLI Family Zinc Finger 2	Protein Coding	P10070	60	GC02P120735	3.560434341	https://www.genecards.org/cgi-bin/carddisp.pl?gene=GLI2
IL10RA	Interleukin 10 Receptor Subunit Alpha	Protein Coding	Q13651	57	GC11P128257	3.560323	https://www.genecards.org/cgi-bin/carddisp.pl?gene=IL10RA
MPL	MPL Proto-Oncogene, Thrombopoietin Receptor	Protein Coding	P40238	60	GC01P043337	3.55142951	https://www.genecards.org/cgi-bin/carddisp.pl?gene=MPL
FGF19	Fibroblast Growth Factor 19	Protein Coding	O95750	57	GC11M143141	3.551208973	https://www.genecards.org/cgi-bin/carddisp.pl?gene=FGF19
TUBB4A	Tubulin Beta 4A Class IVa	Protein Coding	P04350	59	GC19M111727	3.550432444	https://www.genecards.org/cgi-bin/carddisp.pl?gene=TUBB4A
SERPINF2	Serpin Family F Member 2	Protein Coding	P08697	57	GC17P001742	3.547664642	https://www.genecards.org/cgi-bin/carddisp.pl?gene=SERPINF2
TNNT2	Troponin T2, Cardiac Type	Protein Coding	P45379	60	GC01M201359	3.546785831	https://www.genecards.org/cgi-bin/carddisp.pl?gene=TNNT2
CLCN1	Chloride Voltage-Gated Channel 1	Protein Coding	P35523	56	GC07P143316	3.544275999	https://www.genecards.org/cgi-bin/carddisp.pl?gene=CLCN1
DTNBP1	Dystrobrevin Binding Protein 1	Protein Coding	Q96EV8	55	GC06M015639	3.526398182	https://www.genecards.org/cgi-bin/carddisp.pl?gene=DTNBP1
CKB	Creatine Kinase B	Protein Coding	P12277	57	GC14M103519	3.525346279	https://www.genecards.org/cgi-bin/carddisp.pl?gene=CKB
ITGA2B	Integrin Subunit Alpha 2b	Protein Coding	P08514	63	GC17M101067	3.523159266	https://www.genecards.org/cgi-bin/carddisp.pl?gene=ITGA2B
ALPP	Alkaline Phosphatase, Placental	Protein Coding	P05187	57	GC02P232378	3.52305603	https://www.genecards.org/cgi-bin/carddisp.pl?gene=ALPP
SLC4A2	Solute Carrier Family 4 Member 2	Protein Coding	P04920	54	GC07P151057	3.51936698	https://www.genecards.org/cgi-bin/carddisp.pl?gene=SLC4A2
GHRL	Ghrelin And Obestatin Prepropeptide	Protein Coding	Q9UBU3	55	GC03M010285	3.519304514	https://www.genecards.org/cgi-bin/carddisp.pl?gene=GHRL
SCN4A	Sodium Voltage-Gated Channel Alpha Subunit 4	Protein Coding	P35499	58	GC17M063938	3.512435436	https://www.genecards.org/cgi-bin/carddisp.pl?gene=SCN4A
GATA1	GATA Binding Protein 1	Protein Coding	P15976	59	GC0XP048786	3.508985281	https://www.genecards.org/cgi-bin/carddisp.pl?gene=GATA1
CPT1A	Carnitine Palmitoyltransferase 1A	Protein Coding	P50416	61	GC11M068754	3.502813816	https://www.genecards.org/cgi-bin/carddisp.pl?gene=CPT1A
PAX2	Paired Box 2	Protein Coding	Q02962	58	GC10P100735	3.500649214	https://www.genecards.org/cgi-bin/carddisp.pl?gene=PAX2
TLR5	Toll Like Receptor 5	Protein Coding	O60602	58	GC01M223109	3.500517607	https://www.genecards.org/cgi-bin/carddisp.pl?gene=TLR5
DAB2	DAB Adaptor Protein 2	Protein Coding	P98082	56	GC05M039371	3.500226974	https://www.genecards.org/cgi-bin/carddisp.pl?gene=DAB2
VEGFC	Vascular Endothelial Growth Factor C	Protein Coding	P49767	60	GC04M176683	3.500179291	https://www.genecards.org/cgi-bin/carddisp.pl?gene=VEGFC
DCTN4	Dynactin Subunit 4	Protein Coding	Q9UJW0	50	GC05M150708	3.499517679	https://www.genecards.org/cgi-bin/carddisp.pl?gene=DCTN4
GCLC	Glutamate-Cysteine Ligase Catalytic Subunit	Protein Coding	P48506	58	GC06M053497	3.496218443	https://www.genecards.org/cgi-bin/carddisp.pl?gene=GCLC
MT-ND1	Mitochondrially Encoded NADH:Ubiquinone Oxidoreductase Core Subunit 1	Protein Coding	P03886	46	GCMTP003309	3.494061232	https://www.genecards.org/cgi-bin/carddisp.pl?gene=MT-ND1
UBC	Ubiquitin C	Protein Coding	P0CG48	56	GC12M124911	3.489668608	https://www.genecards.org/cgi-bin/carddisp.pl?gene=UBC
SLC51A	Solute Carrier Family 51 Member A	Protein Coding	Q86UW1	50	GC03P196211	3.488066196	https://www.genecards.org/cgi-bin/carddisp.pl?gene=SLC51A
TUBA1B	Tubulin Alpha 1b	Protein Coding	P68363	57	GC12M049127	3.486547947	https://www.genecards.org/cgi-bin/carddisp.pl?gene=TUBA1B
IVD	Isovaleryl-CoA Dehydrogenase	Protein Coding	P26440	56	GC15P040405	3.485183001	https://www.genecards.org/cgi-bin/carddisp.pl?gene=IVD
NEDD4L	NEDD4 Like E3 Ubiquitin Protein Ligase	Protein Coding	Q96PU5	57	GC18P058044	3.484936953	https://www.genecards.org/cgi-bin/carddisp.pl?gene=NEDD4L
XYLT1	Xylosyltransferase 1	Protein Coding	Q86Y38	57	GC16M017101	3.484931707	https://www.genecards.org/cgi-bin/carddisp.pl?gene=XYLT1
RYR2	Ryanodine Receptor 2	Protein Coding	Q92736	60	GC01P237042	3.483650684	https://www.genecards.org/cgi-bin/carddisp.pl?gene=RYR2
KIF1A	Kinesin Family Member 1A	Protein Coding	Q12756	56	GC02M240713	3.47487998	https://www.genecards.org/cgi-bin/carddisp.pl?gene=KIF1A
KLC1	Kinesin Light Chain 1	Protein Coding	Q07866	56	GC14P121542	3.47487998	https://www.genecards.org/cgi-bin/carddisp.pl?gene=KLC1
KANK4	KN Motif And Ankyrin Repeat Domains 4	Protein Coding	Q5T7N3	45	GC01M062236	3.47487998	https://www.genecards.org/cgi-bin/carddisp.pl?gene=KANK4
KIF27	Kinesin Family Member 27	Protein Coding	Q86VH2	44	GC09M126258	3.47487998	https://www.genecards.org/cgi-bin/carddisp.pl?gene=KIF27
GOLGA8R	Golgin A8 Family Member R	Protein Coding	I6L899	31	GC15M049113	3.47487998	https://www.genecards.org/cgi-bin/carddisp.pl?gene=GOLGA8R
AEBP1	AE Binding Protein 1	Protein Coding	Q8IUX7	53	GC07P045537	3.467140436	https://www.genecards.org/cgi-bin/carddisp.pl?gene=AEBP1
HOXA1	Homeobox A1	Protein Coding	P49639	53	GC07M027092	3.464474916	https://www.genecards.org/cgi-bin/carddisp.pl?gene=HOXA1
CLIP2	CAP-Gly Domain Containing Linker Protein 2	Protein Coding	Q9UDT6	52	GC07P074289	3.464474916	https://www.genecards.org/cgi-bin/carddisp.pl?gene=CLIP2
HDAC6	Histone Deacetylase 6	Protein Coding	Q9UBN7	66	GC0XP048801	3.462821007	https://www.genecards.org/cgi-bin/carddisp.pl?gene=HDAC6
ERLIN2	ER Lipid Raft Associated 2	Protein Coding	O94905	55	GC08P037736	3.461679459	https://www.genecards.org/cgi-bin/carddisp.pl?gene=ERLIN2
DMD	Dystrophin	Protein Coding	P11532	57	GC0XM031097	3.458848715	https://www.genecards.org/cgi-bin/carddisp.pl?gene=DMD
CD38	CD38 Molecule	Protein Coding	P28907	59	GC04P032177	3.447077751	https://www.genecards.org/cgi-bin/carddisp.pl?gene=CD38
TIMP4	TIMP Metallopeptidase Inhibitor 4	Protein Coding	Q99727	52	GC03M012153	3.439621925	https://www.genecards.org/cgi-bin/carddisp.pl?gene=TIMP4
MMP10	Matrix Metallopeptidase 10	Protein Coding	P09238	56	GC11M102770	3.436381102	https://www.genecards.org/cgi-bin/carddisp.pl?gene=MMP10
PCSK9	Proprotein Convertase Subtilisin/Kexin Type 9	Protein Coding	Q8NBP7	62	GC01P055039	3.435099125	https://www.genecards.org/cgi-bin/carddisp.pl?gene=PCSK9
CYP11B2	Cytochrome P450 Family 11 Subfamily B Member 2	Protein Coding	P19099	58	GC08M142910	3.434022903	https://www.genecards.org/cgi-bin/carddisp.pl?gene=CYP11B2
MAP2K1	Mitogen-Activated Protein Kinase Kinase 1	Protein Coding	Q02750	67	GC15P066386	3.433872938	https://www.genecards.org/cgi-bin/carddisp.pl?gene=MAP2K1
CEL	Carboxyl Ester Lipase	Protein Coding	P19835	58	GC09P133061	3.43228364	https://www.genecards.org/cgi-bin/carddisp.pl?gene=CEL
RELA	RELA Proto-Oncogene, NF-KB Subunit	Protein Coding	Q04206	64	GC11M065653	3.432103634	https://www.genecards.org/cgi-bin/carddisp.pl?gene=RELA
ABCA1	ATP Binding Cassette Subfamily A Member 1	Protein Coding	O95477	62	GC09M104781	3.4269557	https://www.genecards.org/cgi-bin/carddisp.pl?gene=ABCA1
IFT27	Intraflagellar Transport 27	Protein Coding	Q9BW83	50	GC22M088408	3.426252127	https://www.genecards.org/cgi-bin/carddisp.pl?gene=IFT27
CKMT2	Creatine Kinase, Mitochondrial 2	Protein Coding	P17540	55	GC05P081233	3.423753262	https://www.genecards.org/cgi-bin/carddisp.pl?gene=CKMT2
RPS27A	Ribosomal Protein S27a	Protein Coding	P62979	56	GC02P055231	3.420477152	https://www.genecards.org/cgi-bin/carddisp.pl?gene=RPS27A
ARL3	ARF Like GTPase 3	Protein Coding	P36405	56	GC10M102673	3.41646409	https://www.genecards.org/cgi-bin/carddisp.pl?gene=ARL3
AQP2	Aquaporin 2	Protein Coding	P41181	60	GC12P049950	3.414783478	https://www.genecards.org/cgi-bin/carddisp.pl?gene=AQP2
CLN6	CLN6 Transmembrane ER Protein	Protein Coding	Q9NWW5	49	GC15M068206	3.411687613	https://www.genecards.org/cgi-bin/carddisp.pl?gene=CLN6
WAS	WASP Actin Nucleation Promoting Factor	Protein Coding	P42768	62	GC0XP048676	3.402151108	https://www.genecards.org/cgi-bin/carddisp.pl?gene=WAS
TLR7	Toll Like Receptor 7	Protein Coding	Q9NYK1	60	GC0XP012867	3.399935246	https://www.genecards.org/cgi-bin/carddisp.pl?gene=TLR7
DDR2	Discoidin Domain Receptor Tyrosine Kinase 2	Protein Coding	Q16832	63	GC01P180385	3.399263859	https://www.genecards.org/cgi-bin/carddisp.pl?gene=DDR2
IFT43	Intraflagellar Transport 43	Protein Coding	Q96FT9	52	GC14P075902	3.398633718	https://www.genecards.org/cgi-bin/carddisp.pl?gene=IFT43
TREM1	Triggering Receptor Expressed On Myeloid Cells 1	Protein Coding	Q9NP99	56	GC06M041267	3.397409201	https://www.genecards.org/cgi-bin/carddisp.pl?gene=TREM1
CNTLN	Centlein	Protein Coding	Q9NXG0	47	GC09P017124	3.392565727	https://www.genecards.org/cgi-bin/carddisp.pl?gene=CNTLN
PLN	Phospholamban	Protein Coding	P26678	57	GC06P118548	3.391469479	https://www.genecards.org/cgi-bin/carddisp.pl?gene=PLN
CHN1	Chimerin 1	Protein Coding	P15882	56	GC02M174799	3.387964964	https://www.genecards.org/cgi-bin/carddisp.pl?gene=CHN1
KRAS	KRAS Proto-Oncogene, GTPase	Protein Coding	P01116	66	GC12M037206	3.387075186	https://www.genecards.org/cgi-bin/carddisp.pl?gene=KRAS
IFT74	Intraflagellar Transport 74	Protein Coding	Q96LB3	48	GC09P026947	3.384293318	https://www.genecards.org/cgi-bin/carddisp.pl?gene=IFT74
IFT20	Intraflagellar Transport 20	Protein Coding	Q8IY31	47	GC17M100464	3.384293318	https://www.genecards.org/cgi-bin/carddisp.pl?gene=IFT20
PDE5A	Phosphodiesterase 5A	Protein Coding	O76074	59	GC04M119494	3.380631685	https://www.genecards.org/cgi-bin/carddisp.pl?gene=PDE5A
CDH11	Cadherin 11	Protein Coding	P55287	59	GC16M064943	3.380515337	https://www.genecards.org/cgi-bin/carddisp.pl?gene=CDH11
TMEM17	Transmembrane Protein 17	Protein Coding	Q86X19	43	GC02M062452	3.377445221	https://www.genecards.org/cgi-bin/carddisp.pl?gene=TMEM17
TXNRD2	Thioredoxin Reductase 2	Protein Coding	Q9NNW7	57	GC22M087903	3.376876593	https://www.genecards.org/cgi-bin/carddisp.pl?gene=TXNRD2
TAFAZZIN	Tafazzin, Phospholipid-Lysophospholipid Transacylase	Protein Coding	Q16635	53	GC0XP155342	3.374590158	https://www.genecards.org/cgi-bin/carddisp.pl?gene=TAFAZZIN
BBS7	Bardet-Biedl Syndrome 7	Protein Coding	Q8IWZ6	50	GC04M121824	3.371871233	https://www.genecards.org/cgi-bin/carddisp.pl?gene=BBS7
ABCC2	ATP Binding Cassette Subfamily C Member 2	Protein Coding	Q92887	61	GC10P099782	3.371174812	https://www.genecards.org/cgi-bin/carddisp.pl?gene=ABCC2
NEDD9	Neural Precursor Cell Expressed, Developmentally Down-Regulated 9	Protein Coding	Q14511	54	GC06M011183	3.370842934	https://www.genecards.org/cgi-bin/carddisp.pl?gene=NEDD9
AHSG	Alpha 2-HS Glycoprotein	Protein Coding	P02765	57	GC03P186742	3.370770931	https://www.genecards.org/cgi-bin/carddisp.pl?gene=AHSG
MTTP	Microsomal Triglyceride Transfer Protein	Protein Coding	P55157	57	GC04P099563	3.369530439	https://www.genecards.org/cgi-bin/carddisp.pl?gene=MTTP
CKM	Creatine Kinase, M-Type	Protein Coding	P06732	59	GC19M045306	3.368719578	https://www.genecards.org/cgi-bin/carddisp.pl?gene=CKM
ACTN4	Actinin Alpha 4	Protein Coding	O43707	59	GC19P038647	3.368443727	https://www.genecards.org/cgi-bin/carddisp.pl?gene=ACTN4
TXNDC15	Thioredoxin Domain Containing 15	Protein Coding	Q96J42	50	GC05P134873	3.364470005	https://www.genecards.org/cgi-bin/carddisp.pl?gene=TXNDC15
ABL1	ABL Proto-Oncogene 1, Non-Receptor Tyrosine Kinase	Protein Coding	P00519	66	GC09P130713	3.360951662	https://www.genecards.org/cgi-bin/carddisp.pl?gene=ABL1
SYT7	Synaptotagmin 7	Protein Coding	O43581	52	GC11M061513	3.360461473	https://www.genecards.org/cgi-bin/carddisp.pl?gene=SYT7
NBEAL2	Neurobeachin Like 2	Protein Coding	Q6ZNJ1	52	GC03P046979	3.358982801	https://www.genecards.org/cgi-bin/carddisp.pl?gene=NBEAL2
THBS2	Thrombospondin 2	Protein Coding	P35442	59	GC06M169215	3.358623981	https://www.genecards.org/cgi-bin/carddisp.pl?gene=THBS2
VPS45	Vacuolar Protein Sorting 45 Homolog	Protein Coding	Q9NRW7	51	GC01P179711	3.357849121	https://www.genecards.org/cgi-bin/carddisp.pl?gene=VPS45
FAP	Fibroblast Activation Protein Alpha	Protein Coding	Q12884	59	GC02M162170	3.355052233	https://www.genecards.org/cgi-bin/carddisp.pl?gene=FAP
PKP2	Plakophilin 2	Protein Coding	Q99959	56	GC12M032790	3.352860451	https://www.genecards.org/cgi-bin/carddisp.pl?gene=PKP2
GPT2	Glutamic--Pyruvic Transaminase 2	Protein Coding	Q8TD30	58	GC16P129227	3.349163294	https://www.genecards.org/cgi-bin/carddisp.pl?gene=GPT2
CD209	CD209 Molecule	Protein Coding	Q9NNX6	56	GC19M007739	3.343781948	https://www.genecards.org/cgi-bin/carddisp.pl?gene=CD209
ROCK2	Rho Associated Coiled-Coil Containing Protein Kinase 2	Protein Coding	O75116	58	GC02M011635	3.341722488	https://www.genecards.org/cgi-bin/carddisp.pl?gene=ROCK2
METTL3	Methyltransferase 3, N6-Adenosine-Methyltransferase Complex Catalytic Subunit	Protein Coding	Q86U44	55	GC14M021498	3.341722488	https://www.genecards.org/cgi-bin/carddisp.pl?gene=METTL3
ADM	Adrenomedullin	Protein Coding	P35318	57	GC11P023149	3.339843273	https://www.genecards.org/cgi-bin/carddisp.pl?gene=ADM
TJP1	Tight Junction Protein 1	Protein Coding	Q07157	58	GC15M029699	3.32831049	https://www.genecards.org/cgi-bin/carddisp.pl?gene=TJP1
EDNRB	Endothelin Receptor Type B	Protein Coding	P24530	63	GC13M077895	3.327450275	https://www.genecards.org/cgi-bin/carddisp.pl?gene=EDNRB
GPR161	G Protein-Coupled Receptor 161	Protein Coding	Q8N6U8	50	GC01M169042	3.32677269	https://www.genecards.org/cgi-bin/carddisp.pl?gene=GPR161
IFT80	Intraflagellar Transport 80	Protein Coding	Q9P2H3	49	GC03M160256	3.32677269	https://www.genecards.org/cgi-bin/carddisp.pl?gene=IFT80
MT-ND4	Mitochondrially Encoded NADH:Ubiquinone Oxidoreductase Core Subunit 4	Protein Coding	P03905	44	GCMTP010762	3.325102329	https://www.genecards.org/cgi-bin/carddisp.pl?gene=MT-ND4
PKD1L1	Polycystin 1 Like 1, Transient Receptor Potential Channel Interacting	Protein Coding	Q8TDX9	45	GC07M047740	3.321522474	https://www.genecards.org/cgi-bin/carddisp.pl?gene=PKD1L1
REV3L	REV3 Like, DNA Directed Polymerase Zeta Catalytic Subunit	Protein Coding	O60673	56	GC06M111299	3.320800781	https://www.genecards.org/cgi-bin/carddisp.pl?gene=REV3L
KIF1B	Kinesin Family Member 1B	Protein Coding	O60333	55	GC01P010210	3.320800781	https://www.genecards.org/cgi-bin/carddisp.pl?gene=KIF1B
KIF4A	Kinesin Family Member 4A	Protein Coding	O95239	53	GC0XP070290	3.320800781	https://www.genecards.org/cgi-bin/carddisp.pl?gene=KIF4A
KIF13B	Kinesin Family Member 13B	Protein Coding	Q9NQT8	50	GC08M029067	3.320800781	https://www.genecards.org/cgi-bin/carddisp.pl?gene=KIF13B
MAPRE3	Microtubule Associated Protein RP/EB Family Member 3	Protein Coding	Q9UPY8	50	GC02P026970	3.320800781	https://www.genecards.org/cgi-bin/carddisp.pl?gene=MAPRE3
PSD	Pleckstrin And Sec7 Domain Containing	Protein Coding	A5PKW4	50	GC10M102403	3.320800781	https://www.genecards.org/cgi-bin/carddisp.pl?gene=PSD
KIF21B	Kinesin Family Member 21B	Protein Coding	O75037	48	GC01M200938	3.320800781	https://www.genecards.org/cgi-bin/carddisp.pl?gene=KIF21B
KIF26A	Kinesin Family Member 26A	Protein Coding	Q9ULI4	46	GC14P121548	3.320800781	https://www.genecards.org/cgi-bin/carddisp.pl?gene=KIF26A
KIF4B	Kinesin Family Member 4B	Protein Coding	Q2VIQ3	42	GC05P155013	3.320800781	https://www.genecards.org/cgi-bin/carddisp.pl?gene=KIF4B
OR4L1	Olfactory Receptor Family 4 Subfamily L Member 1	Protein Coding	Q8NH43	40	GC14P020060	3.320800781	https://www.genecards.org/cgi-bin/carddisp.pl?gene=OR4L1
CIB3	Calcium And Integrin Binding Family Member 3	Protein Coding	Q96Q77	39	GC19M112101	3.320800781	https://www.genecards.org/cgi-bin/carddisp.pl?gene=CIB3
PRAMEF14	PRAME Family Member 14	Protein Coding	Q5SWL7	30	GC01M013341	3.320800781	https://www.genecards.org/cgi-bin/carddisp.pl?gene=PRAMEF14
PRAMEF25	PRAME Family Member 25	Protein Coding	A6NGN4	28	GC01P013068	3.320800781	https://www.genecards.org/cgi-bin/carddisp.pl?gene=PRAMEF25
NOG	Noggin	Protein Coding	Q13253	59	GC17P056593	3.319779634	https://www.genecards.org/cgi-bin/carddisp.pl?gene=NOG
EHMT2	Euchromatic Histone Lysine Methyltransferase 2	Protein Coding	Q96KQ7	58	GC06M031879	3.319470882	https://www.genecards.org/cgi-bin/carddisp.pl?gene=EHMT2
BBS5	Bardet-Biedl Syndrome 5	Protein Coding	Q8N3I7	50	GC02P169502	3.318168879	https://www.genecards.org/cgi-bin/carddisp.pl?gene=BBS5
HSD17B13	Hydroxysteroid 17-Beta Dehydrogenase 13	Protein Coding	Q7Z5P4	50	GC04M087303	3.312466621	https://www.genecards.org/cgi-bin/carddisp.pl?gene=HSD17B13
LTBP4	Latent Transforming Growth Factor Beta Binding Protein 4	Protein Coding	Q8N2S1	55	GC19P040592	3.312338591	https://www.genecards.org/cgi-bin/carddisp.pl?gene=LTBP4
RUNX1	RUNX Family Transcription Factor 1	Protein Coding	Q01196	62	GC21M034787	3.311901093	https://www.genecards.org/cgi-bin/carddisp.pl?gene=RUNX1
ROCK1	Rho Associated Coiled-Coil Containing Protein Kinase 1	Protein Coding	Q13464	62	GC18M039163	3.30856657	https://www.genecards.org/cgi-bin/carddisp.pl?gene=ROCK1
HSPA1L	Heat Shock Protein Family A (Hsp70) Member 1 Like	Protein Coding	P34931	57	GC06M031809	3.308294058	https://www.genecards.org/cgi-bin/carddisp.pl?gene=HSPA1L
HNF1B	HNF1 Homeobox B	Protein Coding	P35680	55	GC17M037686	3.307467699	https://www.genecards.org/cgi-bin/carddisp.pl?gene=HNF1B
NOTCH2	Notch Receptor 2	Protein Coding	Q04721	65	GC01M119911	3.307278156	https://www.genecards.org/cgi-bin/carddisp.pl?gene=NOTCH2
KIF12	Kinesin Family Member 12	Protein Coding	Q96FN5	47	GC09M114086	3.306126118	https://www.genecards.org/cgi-bin/carddisp.pl?gene=KIF12
LRP6	LDL Receptor Related Protein 6	Protein Coding	O75581	59	GC12M037073	3.306039333	https://www.genecards.org/cgi-bin/carddisp.pl?gene=LRP6
CGAS	Cyclic GMP-AMP Synthase	Protein Coding	Q8N884	48	GC06M112128	3.306039333	https://www.genecards.org/cgi-bin/carddisp.pl?gene=CGAS
ADH1B	Alcohol Dehydrogenase 1B (Class I), Beta Polypeptide	Protein Coding	P00325	56	GC04M099304	3.30598259	https://www.genecards.org/cgi-bin/carddisp.pl?gene=ADH1B
RHO	Rhodopsin	Protein Coding	P08100	59	GC03P144186	3.305541039	https://www.genecards.org/cgi-bin/carddisp.pl?gene=RHO
CTSL	Cathepsin L	Protein Coding	P07711	60	GC09P087728	3.304731846	https://www.genecards.org/cgi-bin/carddisp.pl?gene=CTSL
MYL3	Myosin Light Chain 3	Protein Coding	P08590	59	GC03M046836	3.300421715	https://www.genecards.org/cgi-bin/carddisp.pl?gene=MYL3
GBA2	Glucosylceramidase Beta 2	Protein Coding	Q9HCG7	53	GC09M035736	3.297662973	https://www.genecards.org/cgi-bin/carddisp.pl?gene=GBA2
IL25	Interleukin 25	Protein Coding	Q9H293	49	GC14P060446	3.297404528	https://www.genecards.org/cgi-bin/carddisp.pl?gene=IL25
RNF185	Ring Finger Protein 185	Protein Coding	Q96GF1	42	GC22P031160	3.294874191	https://www.genecards.org/cgi-bin/carddisp.pl?gene=RNF185
RIPK3	Receptor Interacting Serine/Threonine Kinase 3	Protein Coding	Q9Y572	56	GC14M024336	3.291621208	https://www.genecards.org/cgi-bin/carddisp.pl?gene=RIPK3
PLXNC1	Plexin C1	Protein Coding	O60486	50	GC12P094191	3.29116106	https://www.genecards.org/cgi-bin/carddisp.pl?gene=PLXNC1
BBS10	Bardet-Biedl Syndrome 10	Protein Coding	Q8TAM1	52	GC12M076344	3.287269354	https://www.genecards.org/cgi-bin/carddisp.pl?gene=BBS10
WDR19	WD Repeat Domain 19	Protein Coding	Q8NEZ3	50	GC04P040145	3.285805702	https://www.genecards.org/cgi-bin/carddisp.pl?gene=WDR19
DNAI1	Dynein Axonemal Intermediate Chain 1	Protein Coding	Q9UI46	54	GC09P034457	3.27832365	https://www.genecards.org/cgi-bin/carddisp.pl?gene=DNAI1
BCL2L11	BCL2 Like 11	Protein Coding	O43521	58	GC02P111119	3.277015924	https://www.genecards.org/cgi-bin/carddisp.pl?gene=BCL2L11
ANPEP	Alanyl Aminopeptidase, Membrane	Protein Coding	P15144	62	GC15M089784	3.276294947	https://www.genecards.org/cgi-bin/carddisp.pl?gene=ANPEP
SOX6	SRY-Box Transcription Factor 6	Protein Coding	P35712	56	GC11M015967	3.273033142	https://www.genecards.org/cgi-bin/carddisp.pl?gene=SOX6
TFEB	Transcription Factor EB	Protein Coding	P19484	55	GC06M111771	3.272645235	https://www.genecards.org/cgi-bin/carddisp.pl?gene=TFEB
ATP7B	ATPase Copper Transporting Beta	Protein Coding	P35670	61	GC13M051930	3.268880606	https://www.genecards.org/cgi-bin/carddisp.pl?gene=ATP7B
AVPR2	Arginine Vasopressin Receptor 2	Protein Coding	P30518	59	GC0XP153902	3.268782377	https://www.genecards.org/cgi-bin/carddisp.pl?gene=AVPR2
FOSL2	FOS Like 2, AP-1 Transcription Factor Subunit	Protein Coding	P15408	56	GC02P028392	3.268036842	https://www.genecards.org/cgi-bin/carddisp.pl?gene=FOSL2
DOK5	Docking Protein 5	Protein Coding	Q9P104	48	GC20P057033	3.265425682	https://www.genecards.org/cgi-bin/carddisp.pl?gene=DOK5
TGFBR3	Transforming Growth Factor Beta Receptor 3	Protein Coding	Q03167	60	GC01M091680	3.263330221	https://www.genecards.org/cgi-bin/carddisp.pl?gene=TGFBR3
BBS9	Bardet-Biedl Syndrome 9	Protein Coding	Q3SYG4	52	GC07P034396	3.262745857	https://www.genecards.org/cgi-bin/carddisp.pl?gene=BBS9
RPL35A	Ribosomal Protein L35a	Protein Coding	P18077	55	GC03P200912	3.25942874	https://www.genecards.org/cgi-bin/carddisp.pl?gene=RPL35A
SLC10A2	Solute Carrier Family 10 Member 2	Protein Coding	Q12908	53	GC13M103043	3.258908749	https://www.genecards.org/cgi-bin/carddisp.pl?gene=SLC10A2
CTSS	Cathepsin S	Protein Coding	P25774	59	GC01M150730	3.253764629	https://www.genecards.org/cgi-bin/carddisp.pl?gene=CTSS
SRSF2	Serine And Arginine Rich Splicing Factor 2	Protein Coding	Q01130	55	GC17M076734	3.252389193	https://www.genecards.org/cgi-bin/carddisp.pl?gene=SRSF2
MCM3AP	Minichromosome Maintenance Complex Component 3 Associated Protein	Protein Coding	O60318	53	GC21M046235	3.250250816	https://www.genecards.org/cgi-bin/carddisp.pl?gene=MCM3AP
POLG	DNA Polymerase Gamma, Catalytic Subunit	Protein Coding	P54098	62	GC15M166742	3.248477221	https://www.genecards.org/cgi-bin/carddisp.pl?gene=POLG
COL4A5	Collagen Type IV Alpha 5 Chain	Protein Coding	P29400	56	GC0XP108439	3.245821953	https://www.genecards.org/cgi-bin/carddisp.pl?gene=COL4A5
PDGFC	Platelet Derived Growth Factor C	Protein Coding	Q9NRA1	55	GC04M156760	3.242569208	https://www.genecards.org/cgi-bin/carddisp.pl?gene=PDGFC
SEC61B	SEC61 Translocon Subunit Beta	Protein Coding	P60468	47	GC09P099222	3.23841691	https://www.genecards.org/cgi-bin/carddisp.pl?gene=SEC61B
CD28	CD28 Molecule	Protein Coding	P10747	61	GC02P203706	3.237662077	https://www.genecards.org/cgi-bin/carddisp.pl?gene=CD28
RAC1	Rac Family Small GTPase 1	Protein Coding	P63000	62	GC07P021715	3.231010199	https://www.genecards.org/cgi-bin/carddisp.pl?gene=RAC1
UTP4	UTP4 Small Subunit Processome Component	Protein Coding	Q969X6	46	GC16P129877	3.226823568	https://www.genecards.org/cgi-bin/carddisp.pl?gene=UTP4
INHBA	Inhibin Subunit Beta A	Protein Coding	P08476	57	GC07M041670	3.226760626	https://www.genecards.org/cgi-bin/carddisp.pl?gene=INHBA
ANKS3	Ankyrin Repeat And Sterile Alpha Motif Domain Containing 3	Protein Coding	Q6ZW76	46	GC16M004696	3.221511602	https://www.genecards.org/cgi-bin/carddisp.pl?gene=ANKS3
RDH12	Retinol Dehydrogenase 12	Protein Coding	Q96NR8	56	GC14P067701	3.220551968	https://www.genecards.org/cgi-bin/carddisp.pl?gene=RDH12
MYB	MYB Proto-Oncogene, Transcription Factor	Protein Coding	P10242	62	GC06P135181	3.219497442	https://www.genecards.org/cgi-bin/carddisp.pl?gene=MYB
BBS12	Bardet-Biedl Syndrome 12	Protein Coding	Q6ZW61	46	GC04P122777	3.214855194	https://www.genecards.org/cgi-bin/carddisp.pl?gene=BBS12
CLDN1	Claudin 1	Protein Coding	O95832	59	GC03M190305	3.214650869	https://www.genecards.org/cgi-bin/carddisp.pl?gene=CLDN1
PPP2CA	Protein Phosphatase 2 Catalytic Subunit Alpha	Protein Coding	P67775	63	GC05M134194	3.211377859	https://www.genecards.org/cgi-bin/carddisp.pl?gene=PPP2CA
FSTL1	Follistatin Like 1	Protein Coding	Q12841	53	GC03M120392	3.210041523	https://www.genecards.org/cgi-bin/carddisp.pl?gene=FSTL1
AHR	Aryl Hydrocarbon Receptor	Protein Coding	P35869	60	GC07P016916	3.207182884	https://www.genecards.org/cgi-bin/carddisp.pl?gene=AHR
RAB18	RAB18, Member RAS Oncogene Family	Protein Coding	Q9NP72	50	GC10P027504	3.206382036	https://www.genecards.org/cgi-bin/carddisp.pl?gene=RAB18
INTU	Inturned Planar Cell Polarity Protein	Protein Coding	Q9ULD6	50	GC04P127623	3.205321074	https://www.genecards.org/cgi-bin/carddisp.pl?gene=INTU
IFNGR2	Interferon Gamma Receptor 2	Protein Coding	P38484	56	GC21P033402	3.204884052	https://www.genecards.org/cgi-bin/carddisp.pl?gene=IFNGR2
FGFR3	Fibroblast Growth Factor Receptor 3	Protein Coding	P22607	68	GC04P031618	3.201654196	https://www.genecards.org/cgi-bin/carddisp.pl?gene=FGFR3
MAPT	Microtubule Associated Protein Tau	Protein Coding	P10636	62	GC17P045894	3.199872255	https://www.genecards.org/cgi-bin/carddisp.pl?gene=MAPT
DAG1	Dystroglycan 1	Protein Coding	Q14118	59	GC03P066868	3.199478149	https://www.genecards.org/cgi-bin/carddisp.pl?gene=DAG1
CENPB	Centromere Protein B	Protein Coding	P07199	49	GC20M003783	3.196244717	https://www.genecards.org/cgi-bin/carddisp.pl?gene=CENPB
SULT1E1	Sulfotransferase Family 1E Member 1	Protein Coding	P49888	55	GC04M069823	3.1961689	https://www.genecards.org/cgi-bin/carddisp.pl?gene=SULT1E1
ERN1	Endoplasmic Reticulum To Nucleus Signaling 1	Protein Coding	O75460	60	GC17M064039	3.186727285	https://www.genecards.org/cgi-bin/carddisp.pl?gene=ERN1
PIK3C2A	Phosphatidylinositol-4-Phosphate 3-Kinase Catalytic Subunit Type 2 Alpha	Protein Coding	O00443	60	GC11M018212	3.185678005	https://www.genecards.org/cgi-bin/carddisp.pl?gene=PIK3C2A
F5	Coagulation Factor V	Protein Coding	P12259	59	GC01M169511	3.183218956	https://www.genecards.org/cgi-bin/carddisp.pl?gene=F5
CEP120	Centrosomal Protein 120	Protein Coding	Q8N960	51	GC05M123344	3.180487394	https://www.genecards.org/cgi-bin/carddisp.pl?gene=CEP120
MAPK10	Mitogen-Activated Protein Kinase 10	Protein Coding	P53779	59	GC04M085990	3.178904295	https://www.genecards.org/cgi-bin/carddisp.pl?gene=MAPK10
TLR1	Toll Like Receptor 1	Protein Coding	Q15399	60	GC04M038793	3.177355289	https://www.genecards.org/cgi-bin/carddisp.pl?gene=TLR1
DKK3	Dickkopf Wnt Signaling Pathway Inhibitor 3	Protein Coding	Q9UBP4	53	GC11M016206	3.174664259	https://www.genecards.org/cgi-bin/carddisp.pl?gene=DKK3
TCF7L2	Transcription Factor 7 Like 2	Protein Coding	Q9NQB0	60	GC10P112950	3.168075085	https://www.genecards.org/cgi-bin/carddisp.pl?gene=TCF7L2
GRB2	Growth Factor Receptor Bound Protein 2	Protein Coding	P62993	60	GC17M075318	3.164635181	https://www.genecards.org/cgi-bin/carddisp.pl?gene=GRB2
AGR2	Anterior Gradient 2, Protein Disulphide Isomerase Family Member	Protein Coding	O95994	52	GC07M017630	3.159090996	https://www.genecards.org/cgi-bin/carddisp.pl?gene=AGR2
SETBP1	SET Binding Protein 1	Protein Coding	Q9Y6X0	53	GC18P044680	3.156993151	https://www.genecards.org/cgi-bin/carddisp.pl?gene=SETBP1
FOXM1	Forkhead Box M1	Protein Coding	Q08050	56	GC12M002857	3.153620958	https://www.genecards.org/cgi-bin/carddisp.pl?gene=FOXM1
IGFBP1	Insulin Like Growth Factor Binding Protein 1	Protein Coding	P08833	55	GC07P052244	3.153198719	https://www.genecards.org/cgi-bin/carddisp.pl?gene=IGFBP1
ACP5	Acid Phosphatase 5, Tartrate Resistant	Protein Coding	P13686	59	GC19M011574	3.150587082	https://www.genecards.org/cgi-bin/carddisp.pl?gene=ACP5
SLX4	SLX4 Structure-Specific Endonuclease Subunit	Protein Coding	Q8IY92	49	GC16M003581	3.15012145	https://www.genecards.org/cgi-bin/carddisp.pl?gene=SLX4
ITGA1	Integrin Subunit Alpha 1	Protein Coding	P56199	57	GC05P052788	3.149290562	https://www.genecards.org/cgi-bin/carddisp.pl?gene=ITGA1
VPS33B	VPS33B Late Endosome And Lysosome Associated	Protein Coding	Q9H267	53	GC15M090998	3.148576498	https://www.genecards.org/cgi-bin/carddisp.pl?gene=VPS33B
PRKAG2	Protein Kinase AMP-Activated Non-Catalytic Subunit Gamma 2	Protein Coding	Q9UGJ0	62	GC07M151556	3.14198637	https://www.genecards.org/cgi-bin/carddisp.pl?gene=PRKAG2
FBLN2	Fibulin 2	Protein Coding	P98095	55	GC03P028848	3.140412092	https://www.genecards.org/cgi-bin/carddisp.pl?gene=FBLN2
HDAC8	Histone Deacetylase 8	Protein Coding	Q9BY41	60	GC0XM072329	3.134697199	https://www.genecards.org/cgi-bin/carddisp.pl?gene=HDAC8
SLIT2	Slit Guidance Ligand 2	Protein Coding	O94813	58	GC04P032242	3.131096125	https://www.genecards.org/cgi-bin/carddisp.pl?gene=SLIT2
CEBPA	CCAAT Enhancer Binding Protein Alpha	Protein Coding	P49715	60	GC19M033299	3.130593777	https://www.genecards.org/cgi-bin/carddisp.pl?gene=CEBPA
CNR2	Cannabinoid Receptor 2	Protein Coding	P34972	57	GC01M023870	3.120065451	https://www.genecards.org/cgi-bin/carddisp.pl?gene=CNR2
WDR35	WD Repeat Domain 35	Protein Coding	Q9P2L0	52	GC02M019910	3.118758678	https://www.genecards.org/cgi-bin/carddisp.pl?gene=WDR35
CALCR	Calcitonin Receptor	Protein Coding	P30988	60	GC07M093424	3.117300987	https://www.genecards.org/cgi-bin/carddisp.pl?gene=CALCR
CETP	Cholesteryl Ester Transfer Protein	Protein Coding	P11597	59	GC16P056961	3.117141724	https://www.genecards.org/cgi-bin/carddisp.pl?gene=CETP
SSTR3	Somatostatin Receptor 3	Protein Coding	P32745	57	GC22M037204	3.114982843	https://www.genecards.org/cgi-bin/carddisp.pl?gene=SSTR3
ANXA11	Annexin A11	Protein Coding	P50995	55	GC10M080150	3.114784002	https://www.genecards.org/cgi-bin/carddisp.pl?gene=ANXA11
NR3C1	Nuclear Receptor Subfamily 3 Group C Member 1	Protein Coding	P04150	62	GC05M143277	3.109033585	https://www.genecards.org/cgi-bin/carddisp.pl?gene=NR3C1
NAGLU	N-Acetyl-Alpha-Glucosaminidase	Protein Coding	P54802	57	GC17P165237	3.106180668	https://www.genecards.org/cgi-bin/carddisp.pl?gene=NAGLU
ARMC9	Armadillo Repeat Containing 9	Protein Coding	Q7Z3E5	50	GC02P231198	3.105371475	https://www.genecards.org/cgi-bin/carddisp.pl?gene=ARMC9
PSAP	Prosaposin	Protein Coding	P07602	60	GC10M071816	3.103125334	https://www.genecards.org/cgi-bin/carddisp.pl?gene=PSAP
NR1I3	Nuclear Receptor Subfamily 1 Group I Member 3	Protein Coding	Q14994	57	GC01M161229	3.10289526	https://www.genecards.org/cgi-bin/carddisp.pl?gene=NR1I3
LGALS1	Galectin 1	Protein Coding	P09382	56	GC22P037675	3.101804733	https://www.genecards.org/cgi-bin/carddisp.pl?gene=LGALS1
STAT5A	Signal Transducer And Activator Of Transcription 5A	Protein Coding	P42229	63	GC17P042287	3.101695776	https://www.genecards.org/cgi-bin/carddisp.pl?gene=STAT5A
CDC42	Cell Division Cycle 42	Protein Coding	P60953	63	GC01P022052	3.101257563	https://www.genecards.org/cgi-bin/carddisp.pl?gene=CDC42
CRHR1	Corticotropin Releasing Hormone Receptor 1	Protein Coding	P34998	57	GC17P045784	3.099182844	https://www.genecards.org/cgi-bin/carddisp.pl?gene=CRHR1
LAMTOR2	Late Endosomal/Lysosomal Adaptor, MAPK And MTOR Activator 2	Protein Coding	Q9Y2Q5	52	GC01P156054	3.098809481	https://www.genecards.org/cgi-bin/carddisp.pl?gene=LAMTOR2
FKBP5	FKBP Prolyl Isomerase 5	Protein Coding	Q13451	62	GC06M111704	3.095219374	https://www.genecards.org/cgi-bin/carddisp.pl?gene=FKBP5
SREBF1	Sterol Regulatory Element Binding Transcription Factor 1	Protein Coding	P36956	61	GC17M017810	3.094098806	https://www.genecards.org/cgi-bin/carddisp.pl?gene=SREBF1
RLN2	Relaxin 2	Protein Coding	P04090	46	GC09M005935	3.087322235	https://www.genecards.org/cgi-bin/carddisp.pl?gene=RLN2
MRTFA	Myocardin Related Transcription Factor A	Protein Coding	Q969V6	52	GC22M089265	3.087189913	https://www.genecards.org/cgi-bin/carddisp.pl?gene=MRTFA
WNT11	Wnt Family Member 11	Protein Coding	O96014	56	GC11M076186	3.086259127	https://www.genecards.org/cgi-bin/carddisp.pl?gene=WNT11
PYGB	Glycogen Phosphorylase B	Protein Coding	P11216	56	GC20P025248	3.084251404	https://www.genecards.org/cgi-bin/carddisp.pl?gene=PYGB
SOSTDC1	Sclerostin Domain Containing 1	Protein Coding	Q6X4U4	52	GC07M016467	3.080224752	https://www.genecards.org/cgi-bin/carddisp.pl?gene=SOSTDC1
BIRC5	Baculoviral IAP Repeat Containing 5	Protein Coding	O15392	59	GC17P078214	3.080065966	https://www.genecards.org/cgi-bin/carddisp.pl?gene=BIRC5
ADRB1	Adrenoceptor Beta 1	Protein Coding	P08588	62	GC10P129450	3.079134703	https://www.genecards.org/cgi-bin/carddisp.pl?gene=ADRB1
LGALS9	Galectin 9	Protein Coding	O00182	51	GC17P027629	3.079134703	https://www.genecards.org/cgi-bin/carddisp.pl?gene=LGALS9
CYP11B1	Cytochrome P450 Family 11 Subfamily B Member 1	Protein Coding	P15538	58	GC08M142872	3.078994513	https://www.genecards.org/cgi-bin/carddisp.pl?gene=CYP11B1
ATG5	Autophagy Related 5	Protein Coding	Q9H1Y0	58	GC06M106045	3.076737642	https://www.genecards.org/cgi-bin/carddisp.pl?gene=ATG5
RPS3	Ribosomal Protein S3	Protein Coding	P23396	55	GC11P115470	3.073985338	https://www.genecards.org/cgi-bin/carddisp.pl?gene=RPS3
NEK8	NIMA Related Kinase 8	Protein Coding	Q86SG6	52	GC17P028725	3.072727442	https://www.genecards.org/cgi-bin/carddisp.pl?gene=NEK8
VTI1B	Vesicle Transport Through Interaction With T-SNAREs 1B	Protein Coding	Q9UEU0	52	GC14M067647	3.071422338	https://www.genecards.org/cgi-bin/carddisp.pl?gene=VTI1B
ANGPT1	Angiopoietin 1	Protein Coding	Q15389	60	GC08M107246	3.069634914	https://www.genecards.org/cgi-bin/carddisp.pl?gene=ANGPT1
ZEB2	Zinc Finger E-Box Binding Homeobox 2	Protein Coding	O60315	61	GC02M144384	3.069493294	https://www.genecards.org/cgi-bin/carddisp.pl?gene=ZEB2
SMAD6	SMAD Family Member 6	Protein Coding	O43541	59	GC15P066702	3.069429398	https://www.genecards.org/cgi-bin/carddisp.pl?gene=SMAD6
CUBN	Cubilin	Protein Coding	O60494	58	GC10M016824	3.06909132	https://www.genecards.org/cgi-bin/carddisp.pl?gene=CUBN
SETD2	SET Domain Containing 2, Histone Lysine Methyltransferase	Protein Coding	Q9BYW2	59	GC03M047033	3.068748236	https://www.genecards.org/cgi-bin/carddisp.pl?gene=SETD2
OTC	Ornithine Transcarbamylase	Protein Coding	P00480	59	GC0XP038345	3.065645933	https://www.genecards.org/cgi-bin/carddisp.pl?gene=OTC
C5	Complement C5	Protein Coding	P01031	59	GC09M127159	3.064400673	https://www.genecards.org/cgi-bin/carddisp.pl?gene=C5
ARF4	ARF GTPase 4	Protein Coding	P18085	53	GC03M057572	3.06312108	https://www.genecards.org/cgi-bin/carddisp.pl?gene=ARF4
NUP210	Nucleoporin 210	Protein Coding	Q8TEM1	51	GC03M029245	3.05888176	https://www.genecards.org/cgi-bin/carddisp.pl?gene=NUP210
PEPD	Peptidase D	Protein Coding	P12955	57	GC19M033386	3.058209419	https://www.genecards.org/cgi-bin/carddisp.pl?gene=PEPD
NKX2-5	NK2 Homeobox 5	Protein Coding	P52952	57	GC05M173232	3.056811333	https://www.genecards.org/cgi-bin/carddisp.pl?gene=NKX2-5
NEU1	Neuraminidase 1	Protein Coding	Q99519	59	GC06M031857	3.05671525	https://www.genecards.org/cgi-bin/carddisp.pl?gene=NEU1
TRPV1	Transient Receptor Potential Cation Channel Subfamily V Member 1	Protein Coding	Q8NER1	62	GC17M003565	3.055579901	https://www.genecards.org/cgi-bin/carddisp.pl?gene=TRPV1
NPM1	Nucleophosmin 1	Protein Coding	P06748	63	GC05P171387	3.052076101	https://www.genecards.org/cgi-bin/carddisp.pl?gene=NPM1
VAMP8	Vesicle Associated Membrane Protein 8	Protein Coding	Q9BV40	55	GC02P085561	3.049930334	https://www.genecards.org/cgi-bin/carddisp.pl?gene=VAMP8
IL13RA1	Interleukin 13 Receptor Subunit Alpha 1	Protein Coding	P78552	53	GC0XP118727	3.047918081	https://www.genecards.org/cgi-bin/carddisp.pl?gene=IL13RA1
SLC6A14	Solute Carrier Family 6 Member 14	Protein Coding	Q9UN76	52	GC0XP116436	3.045735598	https://www.genecards.org/cgi-bin/carddisp.pl?gene=SLC6A14
MFGE8	Milk Fat Globule EGF And Factor V/VIII Domain Containing	Protein Coding	Q08431	56	GC15M088898	3.045641661	https://www.genecards.org/cgi-bin/carddisp.pl?gene=MFGE8
BMP2	Bone Morphogenetic Protein 2	Protein Coding	P12643	58	GC20P006767	3.045257568	https://www.genecards.org/cgi-bin/carddisp.pl?gene=BMP2
POMC	Proopiomelanocortin	Protein Coding	P01189	61	GC02M025160	3.044522762	https://www.genecards.org/cgi-bin/carddisp.pl?gene=POMC
VANGL2	VANGL Planar Cell Polarity Protein 2	Protein Coding	Q9ULK5	53	GC01P160400	3.039628744	https://www.genecards.org/cgi-bin/carddisp.pl?gene=VANGL2
AOC3	Amine Oxidase Copper Containing 3	Protein Coding	Q16853	59	GC17P042851	3.037839413	https://www.genecards.org/cgi-bin/carddisp.pl?gene=AOC3
ZFYVE19	Zinc Finger FYVE-Type Containing 19	Protein Coding	Q96K21	45	GC15P201609	3.03758955	https://www.genecards.org/cgi-bin/carddisp.pl?gene=ZFYVE19
KLF11	KLF Transcription Factor 11	Protein Coding	O14901	48	GC02P011008	3.034034252	https://www.genecards.org/cgi-bin/carddisp.pl?gene=KLF11
SOAT2	Sterol O-Acyltransferase 2	Protein Coding	O75908	53	GC12P053103	3.033330441	https://www.genecards.org/cgi-bin/carddisp.pl?gene=SOAT2
MID1	Midline 1	Protein Coding	O15344	55	GC0XM010445	3.033195257	https://www.genecards.org/cgi-bin/carddisp.pl?gene=MID1
APC	APC Regulator Of Wnt Signaling Pathway	Protein Coding	P25054	62	GC05P112707	3.032858133	https://www.genecards.org/cgi-bin/carddisp.pl?gene=APC
FLI1	Fli-1 Proto-Oncogene, ETS Transcription Factor	Protein Coding	Q01543	59	GC11P128773	3.03251791	https://www.genecards.org/cgi-bin/carddisp.pl?gene=FLI1
LEMD3	LEM Domain Containing 3	Protein Coding	Q9Y2U8	52	GC12P065169	3.028215885	https://www.genecards.org/cgi-bin/carddisp.pl?gene=LEMD3
NR4A1	Nuclear Receptor Subfamily 4 Group A Member 1	Protein Coding	P22736	60	GC12P052022	3.02728343	https://www.genecards.org/cgi-bin/carddisp.pl?gene=NR4A1
CDK6	Cyclin Dependent Kinase 6	Protein Coding	Q00534	65	GC07M092604	3.024085522	https://www.genecards.org/cgi-bin/carddisp.pl?gene=CDK6
CSNK2A1	Casein Kinase 2 Alpha 1	Protein Coding	P68400	63	GC20M000472	3.023356438	https://www.genecards.org/cgi-bin/carddisp.pl?gene=CSNK2A1
CLU	Clusterin	Protein Coding	P10909	60	GC08M027596	3.020128489	https://www.genecards.org/cgi-bin/carddisp.pl?gene=CLU
SMURF1	SMAD Specific E3 Ubiquitin Protein Ligase 1	Protein Coding	Q9HCE7	56	GC07M099027	3.017596483	https://www.genecards.org/cgi-bin/carddisp.pl?gene=SMURF1
ELAVL1	ELAV Like RNA Binding Protein 1	Protein Coding	Q15717	55	GC19M007958	3.015225649	https://www.genecards.org/cgi-bin/carddisp.pl?gene=ELAVL1
IDH1	Isocitrate Dehydrogenase (NADP(+)) 1	Protein Coding	O75874	65	GC02M208236	3.014995575	https://www.genecards.org/cgi-bin/carddisp.pl?gene=IDH1
STX5	Syntaxin 5	Protein Coding	Q13190	53	GC11M062806	3.009997129	https://www.genecards.org/cgi-bin/carddisp.pl?gene=STX5
RPL7	Ribosomal Protein L7	Protein Coding	P18124	53	GC08M073290	3.008985996	https://www.genecards.org/cgi-bin/carddisp.pl?gene=RPL7
PTH1R	Parathyroid Hormone 1 Receptor	Protein Coding	Q03431	62	GC03P046877	3.008486509	https://www.genecards.org/cgi-bin/carddisp.pl?gene=PTH1R
NR1H2	Nuclear Receptor Subfamily 1 Group H Member 2	Protein Coding	P55055	59	GC19P050329	3.005326271	https://www.genecards.org/cgi-bin/carddisp.pl?gene=NR1H2
IL16	Interleukin 16	Protein Coding	Q14005	55	GC15P081159	3.000306129	https://www.genecards.org/cgi-bin/carddisp.pl?gene=IL16
CSF1R	Colony Stimulating Factor 1 Receptor	Protein Coding	P07333	65	GC05M150053	3.00010252	https://www.genecards.org/cgi-bin/carddisp.pl?gene=CSF1R
TRIB3	Tribbles Pseudokinase 3	Protein Coding	Q96RU7	53	GC20P000562	2.999740124	https://www.genecards.org/cgi-bin/carddisp.pl?gene=TRIB3
RBM7	RNA Binding Motif Protein 7	Protein Coding	Q9Y580	47	GC11P116595	2.999293089	https://www.genecards.org/cgi-bin/carddisp.pl?gene=RBM7
ATP6AP2	ATPase H+ Transporting Accessory Protein 2	Protein Coding	O75787	57	GC0XP040696	2.9979527	https://www.genecards.org/cgi-bin/carddisp.pl?gene=ATP6AP2
LAMP2	Lysosomal Associated Membrane Protein 2	Protein Coding	P13473	57	GC0XM120426	2.994697094	https://www.genecards.org/cgi-bin/carddisp.pl?gene=LAMP2
NR1I2	Nuclear Receptor Subfamily 1 Group I Member 2	Protein Coding	O75469	56	GC03P119780	2.992399216	https://www.genecards.org/cgi-bin/carddisp.pl?gene=NR1I2
KRT14	Keratin 14	Protein Coding	P02533	59	GC17M041582	2.991094112	https://www.genecards.org/cgi-bin/carddisp.pl?gene=KRT14
TNFSF14	TNF Superfamily Member 14	Protein Coding	O43557	53	GC19M111740	2.987405777	https://www.genecards.org/cgi-bin/carddisp.pl?gene=TNFSF14
NREP	Neuronal Regeneration Related Protein	Protein Coding	Q16612	42	GC05M111662	2.986613274	https://www.genecards.org/cgi-bin/carddisp.pl?gene=NREP
IFT70B	Intraflagellar Transport 70B	Protein Coding	Q8N4P2	45	GC02M177548	2.986467361	https://www.genecards.org/cgi-bin/carddisp.pl?gene=IFT70B
KEAP1	Kelch Like ECH Associated Protein 1	Protein Coding	Q14145	62	GC19M010486	2.984992027	https://www.genecards.org/cgi-bin/carddisp.pl?gene=KEAP1
TNNC1	Troponin C1, Slow Skeletal And Cardiac Type	Protein Coding	P63316	55	GC03M055170	2.98332715	https://www.genecards.org/cgi-bin/carddisp.pl?gene=TNNC1
NPY	Neuropeptide Y	Protein Coding	P01303	58	GC07P026120	2.982412815	https://www.genecards.org/cgi-bin/carddisp.pl?gene=NPY
AIPL1	AIP Like 1 HSP90 Co-Chaperone	Protein Coding	Q9NZN9	53	GC17M006393	2.981026649	https://www.genecards.org/cgi-bin/carddisp.pl?gene=AIPL1
IFT57	Intraflagellar Transport 57	Protein Coding	Q9NWB7	50	GC03M108160	2.981026649	https://www.genecards.org/cgi-bin/carddisp.pl?gene=IFT57
RAB3IP	RAB3A Interacting Protein	Protein Coding	Q96QF0	48	GC12P069738	2.981026649	https://www.genecards.org/cgi-bin/carddisp.pl?gene=RAB3IP
FST	Follistatin	Protein Coding	P19883	61	GC05P053480	2.980882645	https://www.genecards.org/cgi-bin/carddisp.pl?gene=FST
SEPSECS	Sep (O-Phosphoserine) TRNA:Sec (Selenocysteine) TRNA Synthase	Protein Coding	Q9HD40	56	GC04M025121	2.980219841	https://www.genecards.org/cgi-bin/carddisp.pl?gene=SEPSECS
IFNB1	Interferon Beta 1	Protein Coding	P01574	56	GC09M021077	2.980017185	https://www.genecards.org/cgi-bin/carddisp.pl?gene=IFNB1
CEP250	Centrosomal Protein 250	Protein Coding	Q9BV73	51	GC20P035455	2.977706909	https://www.genecards.org/cgi-bin/carddisp.pl?gene=CEP250
DKK1	Dickkopf Wnt Signaling Pathway Inhibitor 1	Protein Coding	O94907	56	GC10P052314	2.976926804	https://www.genecards.org/cgi-bin/carddisp.pl?gene=DKK1
MT2A	Metallothionein 2A	Protein Coding	P02795	56	GC16P129478	2.971587181	https://www.genecards.org/cgi-bin/carddisp.pl?gene=MT2A
MAS1	MAS1 Proto-Oncogene, G Protein-Coupled Receptor	Protein Coding	P04201	47	GC06P192696	2.971230984	https://www.genecards.org/cgi-bin/carddisp.pl?gene=MAS1
DDAH1	Dimethylarginine Dimethylaminohydrolase 1	Protein Coding	O94760	53	GC01M085318	2.969734669	https://www.genecards.org/cgi-bin/carddisp.pl?gene=DDAH1
GH1	Growth Hormone 1	Protein Coding	P01241	56	GC17M063917	2.969220638	https://www.genecards.org/cgi-bin/carddisp.pl?gene=GH1
TTBK2	Tau Tubulin Kinase 2	Protein Coding	Q6IQ55	57	GC15M042738	2.968453407	https://www.genecards.org/cgi-bin/carddisp.pl?gene=TTBK2
ATXN10	Ataxin 10	Protein Coding	Q9UBB4	55	GC22P097615	2.968453407	https://www.genecards.org/cgi-bin/carddisp.pl?gene=ATXN10
DCDC2	Doublecortin Domain Containing 2	Protein Coding	Q9UHG0	51	GC06M024171	2.962525606	https://www.genecards.org/cgi-bin/carddisp.pl?gene=DCDC2
CYCS	Cytochrome C, Somatic	Protein Coding	P99999	60	GC07M025118	2.961706877	https://www.genecards.org/cgi-bin/carddisp.pl?gene=CYCS
PARP1	Poly(ADP-Ribose) Polymerase 1	Protein Coding	P09874	65	GC01M226360	2.961202621	https://www.genecards.org/cgi-bin/carddisp.pl?gene=PARP1
IFT81	Intraflagellar Transport 81	Protein Coding	Q8WYA0	52	GC12P110124	2.958101988	https://www.genecards.org/cgi-bin/carddisp.pl?gene=IFT81
FLT1	Fms Related Receptor Tyrosine Kinase 1	Protein Coding	P17948	64	GC13M028300	2.957590818	https://www.genecards.org/cgi-bin/carddisp.pl?gene=FLT1
HPSE	Heparanase	Protein Coding	Q9Y251	57	GC04M083292	2.957095385	https://www.genecards.org/cgi-bin/carddisp.pl?gene=HPSE
NQO1	NAD(P)H Quinone Dehydrogenase 1	Protein Coding	P15559	61	GC16M069706	2.956171274	https://www.genecards.org/cgi-bin/carddisp.pl?gene=NQO1
MPIG6B	Megakaryocyte And Platelet Inhibitory Receptor G6b	Protein Coding	O95866	50	GC06P198066	2.955377579	https://www.genecards.org/cgi-bin/carddisp.pl?gene=MPIG6B
TNFAIP6	TNF Alpha Induced Protein 6	Protein Coding	P98066	54	GC02P151357	2.95526123	https://www.genecards.org/cgi-bin/carddisp.pl?gene=TNFAIP6
GNAS	GNAS Complex Locus	Protein Coding	P84996	63	GC20P058839	2.949600458	https://www.genecards.org/cgi-bin/carddisp.pl?gene=GNAS
NPC2	NPC Intracellular Cholesterol Transporter 2	Protein Coding	P61916	56	GC14M074476	2.949538231	https://www.genecards.org/cgi-bin/carddisp.pl?gene=NPC2
ASL	Argininosuccinate Lyase	Protein Coding	P04424	57	GC07P066075	2.947611332	https://www.genecards.org/cgi-bin/carddisp.pl?gene=ASL
WNT4	Wnt Family Member 4	Protein Coding	P56705	59	GC01M036494	2.9464252	https://www.genecards.org/cgi-bin/carddisp.pl?gene=WNT4
IFT22	Intraflagellar Transport 22	Protein Coding	Q9H7X7	44	GC07M107104	2.945022821	https://www.genecards.org/cgi-bin/carddisp.pl?gene=IFT22
OAT	Ornithine Aminotransferase	Protein Coding	P04181	60	GC10M124397	2.944850922	https://www.genecards.org/cgi-bin/carddisp.pl?gene=OAT
CXCL6	C-X-C Motif Chemokine Ligand 6	Protein Coding	P80162	49	GC04P073837	2.944191456	https://www.genecards.org/cgi-bin/carddisp.pl?gene=CXCL6
FANCM	FA Complementation Group M	Protein Coding	Q8IYD8	55	GC14P045135	2.944068432	https://www.genecards.org/cgi-bin/carddisp.pl?gene=FANCM
FLT3	Fms Related Receptor Tyrosine Kinase 3	Protein Coding	P36888	66	GC13M028003	2.943789482	https://www.genecards.org/cgi-bin/carddisp.pl?gene=FLT3
CCND1	Cyclin D1	Protein Coding	P24385	65	GC11P069641	2.943459988	https://www.genecards.org/cgi-bin/carddisp.pl?gene=CCND1
U2AF1	U2 Small Nuclear RNA Auxiliary Factor 1	Protein Coding	Q01081	56	GC21M043092	2.941952229	https://www.genecards.org/cgi-bin/carddisp.pl?gene=U2AF1
NGF	Nerve Growth Factor	Protein Coding	P01138	64	GC01M115285	2.940180302	https://www.genecards.org/cgi-bin/carddisp.pl?gene=NGF
DNAH5	Dynein Axonemal Heavy Chain 5	Protein Coding	Q8TE73	50	GC05M013704	2.940101624	https://www.genecards.org/cgi-bin/carddisp.pl?gene=DNAH5
DYNC2H1	Dynein Cytoplasmic 2 Heavy Chain 1	Protein Coding	Q8NCM8	52	GC11P103109	2.939296484	https://www.genecards.org/cgi-bin/carddisp.pl?gene=DYNC2H1
F10	Coagulation Factor X	Protein Coding	P00742	63	GC13P113122	2.937771797	https://www.genecards.org/cgi-bin/carddisp.pl?gene=F10
TMEM107	Transmembrane Protein 107	Protein Coding	Q6UX40	48	GC17M100013	2.936984539	https://www.genecards.org/cgi-bin/carddisp.pl?gene=TMEM107
PEMT	Phosphatidylethanolamine N-Methyltransferase	Protein Coding	Q9UBM1	52	GC17M100214	2.934981823	https://www.genecards.org/cgi-bin/carddisp.pl?gene=PEMT
IL6R	Interleukin 6 Receptor	Protein Coding	P08887	63	GC01P154405	2.934059143	https://www.genecards.org/cgi-bin/carddisp.pl?gene=IL6R
UCP2	Uncoupling Protein 2	Protein Coding	P55851	58	GC11M073974	2.932050228	https://www.genecards.org/cgi-bin/carddisp.pl?gene=UCP2
HABP2	Hyaluronan Binding Protein 2	Protein Coding	Q14520	58	GC10P113550	2.930649757	https://www.genecards.org/cgi-bin/carddisp.pl?gene=HABP2
IFT52	Intraflagellar Transport 52	Protein Coding	Q9Y366	47	GC20P043590	2.930628538	https://www.genecards.org/cgi-bin/carddisp.pl?gene=IFT52
BBIP1	BBSome Interacting Protein 1	Protein Coding	A8MTZ0	43	GC10M110898	2.930628538	https://www.genecards.org/cgi-bin/carddisp.pl?gene=BBIP1
TTC7A	Tetratricopeptide Repeat Domain 7A	Protein Coding	Q9ULT0	50	GC02P046930	2.927137375	https://www.genecards.org/cgi-bin/carddisp.pl?gene=TTC7A
UTRN	Utrophin	Protein Coding	P46939	55	GC06P144285	2.926963091	https://www.genecards.org/cgi-bin/carddisp.pl?gene=UTRN
STXBP2	Syntaxin Binding Protein 2	Protein Coding	Q15833	57	GC19P161209	2.925035715	https://www.genecards.org/cgi-bin/carddisp.pl?gene=STXBP2
AURKA	Aurora Kinase A	Protein Coding	O14965	65	GC20M056370	2.92239809	https://www.genecards.org/cgi-bin/carddisp.pl?gene=AURKA
UCHL1	Ubiquitin C-Terminal Hydrolase L1	Protein Coding	P09936	65	GC04P041256	2.920726299	https://www.genecards.org/cgi-bin/carddisp.pl?gene=UCHL1
UTS2	Urotensin 2	Protein Coding	O95399	51	GC01M007843	2.920685768	https://www.genecards.org/cgi-bin/carddisp.pl?gene=UTS2
PTRH2	Peptidyl-TRNA Hydrolase 2	Protein Coding	Q9Y3E5	55	GC17M059674	2.919658661	https://www.genecards.org/cgi-bin/carddisp.pl?gene=PTRH2
JAK3	Janus Kinase 3	Protein Coding	P52333	65	GC19M017824	2.919213295	https://www.genecards.org/cgi-bin/carddisp.pl?gene=JAK3
YY1	YY1 Transcription Factor	Protein Coding	P25490	60	GC14P100238	2.918838263	https://www.genecards.org/cgi-bin/carddisp.pl?gene=YY1
ASXL1	ASXL Transcriptional Regulator 1	Protein Coding	Q8IXJ9	55	GC20P055660	2.916446686	https://www.genecards.org/cgi-bin/carddisp.pl?gene=ASXL1
ANKS6	Ankyrin Repeat And Sterile Alpha Motif Domain Containing 6	Protein Coding	Q68DC2	50	GC09M098731	2.915964365	https://www.genecards.org/cgi-bin/carddisp.pl?gene=ANKS6
AKR1A1	Aldo-Keto Reductase Family 1 Member A1	Protein Coding	P14550	56	GC01P045550	2.915936947	https://www.genecards.org/cgi-bin/carddisp.pl?gene=AKR1A1
AVP	Arginine Vasopressin	Protein Coding	P01185	57	GC20M003082	2.91514349	https://www.genecards.org/cgi-bin/carddisp.pl?gene=AVP
LRAT	Lecithin Retinol Acyltransferase	Protein Coding	O95237	56	GC04P154626	2.913427114	https://www.genecards.org/cgi-bin/carddisp.pl?gene=LRAT
MT-ND5	Mitochondrially Encoded NADH:Ubiquinone Oxidoreductase Core Subunit 5	Protein Coding	P03915	45	GCMTP012339	2.912560463	https://www.genecards.org/cgi-bin/carddisp.pl?gene=MT-ND5
PLOD1	Procollagen-Lysine,2-Oxoglutarate 5-Dioxygenase 1	Protein Coding	Q02809	59	GC01P011934	2.912549734	https://www.genecards.org/cgi-bin/carddisp.pl?gene=PLOD1
MLN	Motilin	Protein Coding	P12872	47	GC06M033794	2.910217762	https://www.genecards.org/cgi-bin/carddisp.pl?gene=MLN
GP2	Glycoprotein 2	Protein Coding	P55259	53	GC16M020309	2.909978151	https://www.genecards.org/cgi-bin/carddisp.pl?gene=GP2
TNPO3	Transportin 3	Protein Coding	Q9Y5L0	53	GC07M128954	2.909923553	https://www.genecards.org/cgi-bin/carddisp.pl?gene=TNPO3
DLST	Dihydrolipoamide S-Succinyltransferase	Protein Coding	P36957	59	GC14P074881	2.909041643	https://www.genecards.org/cgi-bin/carddisp.pl?gene=DLST
AKT2	AKT Serine/Threonine Kinase 2	Protein Coding	P31751	66	GC19M040230	2.908468723	https://www.genecards.org/cgi-bin/carddisp.pl?gene=AKT2
NRP1	Neuropilin 1	Protein Coding	O14786	61	GC10M033177	2.905623913	https://www.genecards.org/cgi-bin/carddisp.pl?gene=NRP1
UBTF	Upstream Binding Transcription Factor	Protein Coding	P17480	56	GC17M044205	2.904802322	https://www.genecards.org/cgi-bin/carddisp.pl?gene=UBTF
DBN1	Drebrin 1	Protein Coding	Q16643	54	GC05M177456	2.903852463	https://www.genecards.org/cgi-bin/carddisp.pl?gene=DBN1
KCP	Kielin Cysteine Rich BMP Regulator	Protein Coding	Q6ZWJ8	43	GC07M128862	2.903568268	https://www.genecards.org/cgi-bin/carddisp.pl?gene=KCP
NPHS2	NPHS2 Stomatin Family Member, Podocin	Protein Coding	Q9NP85	54	GC01M179554	2.899278879	https://www.genecards.org/cgi-bin/carddisp.pl?gene=NPHS2
DYNC2LI1	Dynein Cytoplasmic 2 Light Intermediate Chain 1	Protein Coding	Q8TCX1	50	GC02P045628	2.899268389	https://www.genecards.org/cgi-bin/carddisp.pl?gene=DYNC2LI1
FUT2	Fucosyltransferase 2 (H Blood Group)	Protein Coding	Q10981	57	GC19P048695	2.898709297	https://www.genecards.org/cgi-bin/carddisp.pl?gene=FUT2
SF3B1	Splicing Factor 3b Subunit 1	Protein Coding	O75533	57	GC02M197499	2.898509502	https://www.genecards.org/cgi-bin/carddisp.pl?gene=SF3B1
SAMHD1	SAM And HD Domain Containing Deoxynucleoside Triphosphate Triphosphohydrolase 1	Protein Coding	Q9Y3Z3	55	GC20M037812	2.89797473	https://www.genecards.org/cgi-bin/carddisp.pl?gene=SAMHD1
PIEZO1	Piezo Type Mechanosensitive Ion Channel Component 1 (Er Blood Group)	Protein Coding	Q92508	51	GC16M088715	2.896493196	https://www.genecards.org/cgi-bin/carddisp.pl?gene=PIEZO1
PTGS1	Prostaglandin-Endoperoxide Synthase 1	Protein Coding	P23219	61	GC09P122370	2.890640497	https://www.genecards.org/cgi-bin/carddisp.pl?gene=PTGS1
CD1A	CD1a Molecule	Protein Coding	P06126	52	GC01P180233	2.890481949	https://www.genecards.org/cgi-bin/carddisp.pl?gene=CD1A
WDPCP	WD Repeat Containing Planar Cell Polarity Effector	Protein Coding	O95876	49	GC02M063121	2.890481949	https://www.genecards.org/cgi-bin/carddisp.pl?gene=WDPCP
EXOC5	Exocyst Complex Component 5	Protein Coding	O00471	52	GC14M057200	2.889221191	https://www.genecards.org/cgi-bin/carddisp.pl?gene=EXOC5
DZIP1	DAZ Interacting Zinc Finger Protein 1	Protein Coding	Q86YF9	49	GC13M095578	2.889221191	https://www.genecards.org/cgi-bin/carddisp.pl?gene=DZIP1
LRRC56	Leucine Rich Repeat Containing 56	Protein Coding	Q8IYG6	47	GC11P022604	2.885627747	https://www.genecards.org/cgi-bin/carddisp.pl?gene=LRRC56
RTKN2	Rhotekin 2	Protein Coding	Q8IZC4	46	GC10M062183	2.885627747	https://www.genecards.org/cgi-bin/carddisp.pl?gene=RTKN2
RGCC	Regulator Of Cell Cycle	Protein Coding	Q9H4X1	47	GC13P041457	2.884208679	https://www.genecards.org/cgi-bin/carddisp.pl?gene=RGCC
TRPA1	Transient Receptor Potential Cation Channel Subfamily A Member 1	Protein Coding	O75762	60	GC08M072019	2.884012461	https://www.genecards.org/cgi-bin/carddisp.pl?gene=TRPA1
CYP17A1	Cytochrome P450 Family 17 Subfamily A Member 1	Protein Coding	P05093	62	GC10M102830	2.883945227	https://www.genecards.org/cgi-bin/carddisp.pl?gene=CYP17A1
ARRB2	Arrestin Beta 2	Protein Coding	P32121	57	GC17P164013	2.880531549	https://www.genecards.org/cgi-bin/carddisp.pl?gene=ARRB2
PLK1	Polo Like Kinase 1	Protein Coding	P53350	65	GC16P128614	2.87911582	https://www.genecards.org/cgi-bin/carddisp.pl?gene=PLK1
ETV6	ETS Variant Transcription Factor 6	Protein Coding	P41212	59	GC12P011649	2.879083157	https://www.genecards.org/cgi-bin/carddisp.pl?gene=ETV6
IL32	Interleukin 32	Protein Coding	P24001	50	GC16P128088	2.874251842	https://www.genecards.org/cgi-bin/carddisp.pl?gene=IL32
CLCA4	Chloride Channel Accessory 4	Protein Coding	Q14CN2	48	GC01P086547	2.873721838	https://www.genecards.org/cgi-bin/carddisp.pl?gene=CLCA4
TXNDC5	Thioredoxin Domain Containing 5	Protein Coding	Q8NBS9	48	GC06M007893	2.873479605	https://www.genecards.org/cgi-bin/carddisp.pl?gene=TXNDC5
ROBO1	Roundabout Guidance Receptor 1	Protein Coding	Q9Y6N7	57	GC03M078597	2.87174654	https://www.genecards.org/cgi-bin/carddisp.pl?gene=ROBO1
ATP8A2	ATPase Phospholipid Transporting 8A2	Protein Coding	Q9NTI2	52	GC13P029217	2.87171793	https://www.genecards.org/cgi-bin/carddisp.pl?gene=ATP8A2
IL1RAPL2	Interleukin 1 Receptor Accessory Protein Like 2	Protein Coding	Q9NP60	51	GC0XP104566	2.871476173	https://www.genecards.org/cgi-bin/carddisp.pl?gene=IL1RAPL2
FLNC	Filamin C	Protein Coding	Q14315	57	GC07P128830	2.871246338	https://www.genecards.org/cgi-bin/carddisp.pl?gene=FLNC
TET2	Tet Methylcytosine Dioxygenase 2	Protein Coding	Q6N021	58	GC04P105145	2.870390892	https://www.genecards.org/cgi-bin/carddisp.pl?gene=TET2
SEC63	SEC63 Homolog, Protein Translocation Regulator	Protein Coding	Q9UGP8	54	GC06M107867	2.86868906	https://www.genecards.org/cgi-bin/carddisp.pl?gene=SEC63
LCA5	Lebercilin LCA5	Protein Coding	Q86VQ0	49	GC06M079484	2.86868906	https://www.genecards.org/cgi-bin/carddisp.pl?gene=LCA5
SPATA7	Spermatogenesis Associated 7	Protein Coding	Q9P0W8	48	GC14P088384	2.86868906	https://www.genecards.org/cgi-bin/carddisp.pl?gene=SPATA7
DGKA	Diacylglycerol Kinase Alpha	Protein Coding	P23743	56	GC12P055927	2.868403912	https://www.genecards.org/cgi-bin/carddisp.pl?gene=DGKA
FOXA2	Forkhead Box A2	Protein Coding	Q9Y261	60	GC20M022581	2.867369175	https://www.genecards.org/cgi-bin/carddisp.pl?gene=FOXA2
HTR2B	5-Hydroxytryptamine Receptor 2B	Protein Coding	P41595	55	GC02M231108	2.866386414	https://www.genecards.org/cgi-bin/carddisp.pl?gene=HTR2B
NRAS	NRAS Proto-Oncogene, GTPase	Protein Coding	P01111	63	GC01M114704	2.865990162	https://www.genecards.org/cgi-bin/carddisp.pl?gene=NRAS
CD69	CD69 Molecule	Protein Coding	Q07108	55	GC12M037038	2.865265131	https://www.genecards.org/cgi-bin/carddisp.pl?gene=CD69
NPNT	Nephronectin	Protein Coding	Q6UXI9	51	GC04P105894	2.865025997	https://www.genecards.org/cgi-bin/carddisp.pl?gene=NPNT
AKR1D1	Aldo-Keto Reductase Family 1 Member D1	Protein Coding	P51857	55	GC07P167982	2.863663673	https://www.genecards.org/cgi-bin/carddisp.pl?gene=AKR1D1
NOTCH3	Notch Receptor 3	Protein Coding	Q9UM47	64	GC19M015159	2.86354208	https://www.genecards.org/cgi-bin/carddisp.pl?gene=NOTCH3
OMP	Olfactory Marker Protein	Protein Coding	P47874	46	GC11P077102	2.862944603	https://www.genecards.org/cgi-bin/carddisp.pl?gene=OMP
LIPA	Lipase A, Lysosomal Acid Type	Protein Coding	P38571	61	GC10M089213	2.86234808	https://www.genecards.org/cgi-bin/carddisp.pl?gene=LIPA
NEK1	NIMA Related Kinase 1	Protein Coding	Q96PY6	55	GC04M169393	2.859293699	https://www.genecards.org/cgi-bin/carddisp.pl?gene=NEK1
JUP	Junction Plakoglobin	Protein Coding	P14923	60	GC17M041754	2.858489752	https://www.genecards.org/cgi-bin/carddisp.pl?gene=JUP
CAV3	Caveolin 3	Protein Coding	P56539	56	GC03P008733	2.856797218	https://www.genecards.org/cgi-bin/carddisp.pl?gene=CAV3
IGFBP2	Insulin Like Growth Factor Binding Protein 2	Protein Coding	P18065	57	GC02P216632	2.856002331	https://www.genecards.org/cgi-bin/carddisp.pl?gene=IGFBP2
CAPN1	Calpain 1	Protein Coding	P07384	62	GC11P115042	2.855601788	https://www.genecards.org/cgi-bin/carddisp.pl?gene=CAPN1
CD86	CD86 Molecule	Protein Coding	P42081	57	GC03P122055	2.85383749	https://www.genecards.org/cgi-bin/carddisp.pl?gene=CD86
TPMT	Thiopurine S-Methyltransferase	Protein Coding	P51580	59	GC06M018128	2.853482246	https://www.genecards.org/cgi-bin/carddisp.pl?gene=TPMT
CELA3B	Chymotrypsin Like Elastase 3B	Protein Coding	P08861	51	GC01P021977	2.852211952	https://www.genecards.org/cgi-bin/carddisp.pl?gene=CELA3B
OTULIN	OTU Deubiquitinase With Linear Linkage Specificity	Protein Coding	Q96BN8	52	GC05P015872	2.852051973	https://www.genecards.org/cgi-bin/carddisp.pl?gene=OTULIN
COL5A1	Collagen Type V Alpha 1 Chain	Protein Coding	P20908	59	GC09P134641	2.850755692	https://www.genecards.org/cgi-bin/carddisp.pl?gene=COL5A1
COG6	Component Of Oligomeric Golgi Complex 6	Protein Coding	Q9Y2V7	50	GC13P039655	2.850604534	https://www.genecards.org/cgi-bin/carddisp.pl?gene=COG6
COL6A3	Collagen Type VI Alpha 3 Chain	Protein Coding	P12111	57	GC02M237324	2.847121	https://www.genecards.org/cgi-bin/carddisp.pl?gene=COL6A3
CCT4	Chaperonin Containing TCP1 Subunit 4	Protein Coding	P50991	52	GC02M061868	2.844542503	https://www.genecards.org/cgi-bin/carddisp.pl?gene=CCT4
APLN	Apelin	Protein Coding	Q9ULZ1	49	GC0XM129645	2.844207525	https://www.genecards.org/cgi-bin/carddisp.pl?gene=APLN
PCNT	Pericentrin	Protein Coding	O95613	55	GC21P046324	2.843429804	https://www.genecards.org/cgi-bin/carddisp.pl?gene=PCNT
CSRP3	Cysteine And Glycine Rich Protein 3	Protein Coding	P50461	55	GC11M019160	2.8428092	https://www.genecards.org/cgi-bin/carddisp.pl?gene=CSRP3
FAM161A	FAM161 Centrosomal Protein A	Protein Coding	Q3B820	44	GC02M061792	2.841542244	https://www.genecards.org/cgi-bin/carddisp.pl?gene=FAM161A
USP10	Ubiquitin Specific Peptidase 10	Protein Coding	Q14694	56	GC16P130359	2.83911562	https://www.genecards.org/cgi-bin/carddisp.pl?gene=USP10
ASS1	Argininosuccinate Synthase 1	Protein Coding	P00966	62	GC09P130444	2.838969946	https://www.genecards.org/cgi-bin/carddisp.pl?gene=ASS1
ATF4	Activating Transcription Factor 4	Protein Coding	P18848	60	GC22P039519	2.838944435	https://www.genecards.org/cgi-bin/carddisp.pl?gene=ATF4
TRAP1	TNF Receptor Associated Protein 1	Protein Coding	Q12931	57	GC16M052311	2.838944435	https://www.genecards.org/cgi-bin/carddisp.pl?gene=TRAP1
ADIPOR2	Adiponectin Receptor 2	Protein Coding	Q86V24	54	GC12P001670	2.836287498	https://www.genecards.org/cgi-bin/carddisp.pl?gene=ADIPOR2
VEGFD	Vascular Endothelial Growth Factor D	Protein Coding	O43915	53	GC0XM015345	2.835655212	https://www.genecards.org/cgi-bin/carddisp.pl?gene=VEGFD
GSTM3	Glutathione S-Transferase Mu 3	Protein Coding	P21266	59	GC01M109733	2.832630873	https://www.genecards.org/cgi-bin/carddisp.pl?gene=GSTM3
ACOX2	Acyl-CoA Oxidase 2	Protein Coding	Q99424	56	GC03M058508	2.831976891	https://www.genecards.org/cgi-bin/carddisp.pl?gene=ACOX2
RAB10	RAB10, Member RAS Oncogene Family	Protein Coding	P61026	53	GC02P026033	2.831493855	https://www.genecards.org/cgi-bin/carddisp.pl?gene=RAB10
TMEM43	Transmembrane Protein 43	Protein Coding	Q9BTV4	55	GC03P028862	2.830612183	https://www.genecards.org/cgi-bin/carddisp.pl?gene=TMEM43
CTSB	Cathepsin B	Protein Coding	P07858	63	GC08M011842	2.829178333	https://www.genecards.org/cgi-bin/carddisp.pl?gene=CTSB
SNAP23	Synaptosome Associated Protein 23	Protein Coding	O00161	55	GC15P042491	2.827241421	https://www.genecards.org/cgi-bin/carddisp.pl?gene=SNAP23
SKI	SKI Proto-Oncogene	Protein Coding	P12755	57	GC01P082947	2.827019691	https://www.genecards.org/cgi-bin/carddisp.pl?gene=SKI
RXFP1	Relaxin Family Peptide Receptor 1	Protein Coding	Q9HBX9	55	GC04P158315	2.826800585	https://www.genecards.org/cgi-bin/carddisp.pl?gene=RXFP1
BECN1	Beclin 1	Protein Coding	Q14457	59	GC17M042810	2.826322794	https://www.genecards.org/cgi-bin/carddisp.pl?gene=BECN1
NOTCH4	Notch Receptor 4	Protein Coding	Q99466	60	GC06M111570	2.824603558	https://www.genecards.org/cgi-bin/carddisp.pl?gene=NOTCH4
GPX4	Glutathione Peroxidase 4	Protein Coding	P36969	60	GC19P001103	2.823781013	https://www.genecards.org/cgi-bin/carddisp.pl?gene=GPX4
ALG8	ALG8 Alpha-1,3-Glucosyltransferase	Protein Coding	Q9BVK2	55	GC11M143360	2.822281122	https://www.genecards.org/cgi-bin/carddisp.pl?gene=ALG8
SERPINA3	Serpin Family A Member 3	Protein Coding	P01011	56	GC14P094612	2.820294857	https://www.genecards.org/cgi-bin/carddisp.pl?gene=SERPINA3
COL4A4	Collagen Type IV Alpha 4 Chain	Protein Coding	P53420	57	GC02M226973	2.819890261	https://www.genecards.org/cgi-bin/carddisp.pl?gene=COL4A4
DYSF	Dysferlin	Protein Coding	O75923	56	GC02P071453	2.817229033	https://www.genecards.org/cgi-bin/carddisp.pl?gene=DYSF
TJP2	Tight Junction Protein 2	Protein Coding	Q9UDY2	57	GC09P069121	2.817223549	https://www.genecards.org/cgi-bin/carddisp.pl?gene=TJP2
PFKFB3	6-Phosphofructo-2-Kinase/Fructose-2,6-Biphosphatase 3	Protein Coding	Q16875	56	GC10P006144	2.816798925	https://www.genecards.org/cgi-bin/carddisp.pl?gene=PFKFB3
APOC3	Apolipoprotein C3	Protein Coding	P02656	57	GC11P116829	2.816289902	https://www.genecards.org/cgi-bin/carddisp.pl?gene=APOC3
USH2A	Usherin	Protein Coding	O75445	50	GC01M215622	2.814903259	https://www.genecards.org/cgi-bin/carddisp.pl?gene=USH2A
IL5RA	Interleukin 5 Receptor Subunit Alpha	Protein Coding	Q01344	59	GC03M003066	2.81437397	https://www.genecards.org/cgi-bin/carddisp.pl?gene=IL5RA
KIF3B	Kinesin Family Member 3B	Protein Coding	O15066	52	GC20P032277	2.811724663	https://www.genecards.org/cgi-bin/carddisp.pl?gene=KIF3B
GPNMB	Glycoprotein Nmb	Protein Coding	Q14956	56	GC07P026058	2.8098979	https://www.genecards.org/cgi-bin/carddisp.pl?gene=GPNMB
TNFSF12	TNF Superfamily Member 12	Protein Coding	O43508	51	GC17P164144	2.80922842	https://www.genecards.org/cgi-bin/carddisp.pl?gene=TNFSF12
BDNF	Brain Derived Neurotrophic Factor	Protein Coding	P23560	62	GC11M027654	2.80889225	https://www.genecards.org/cgi-bin/carddisp.pl?gene=BDNF
CA2	Carbonic Anhydrase 2	Protein Coding	P00918	64	GC08P085463	2.808411598	https://www.genecards.org/cgi-bin/carddisp.pl?gene=CA2
PIKFYVE	Phosphoinositide Kinase, FYVE-Type Zinc Finger Containing	Protein Coding	Q9Y2I7	63	GC02P208266	2.806742191	https://www.genecards.org/cgi-bin/carddisp.pl?gene=PIKFYVE
ITGA5	Integrin Subunit Alpha 5	Protein Coding	P08648	61	GC12M060600	2.805354357	https://www.genecards.org/cgi-bin/carddisp.pl?gene=ITGA5
DZIP1L	DAZ Interacting Zinc Finger Protein 1 Like	Protein Coding	Q8IYY4	47	GC03M138061	2.802708626	https://www.genecards.org/cgi-bin/carddisp.pl?gene=DZIP1L
IRF3	Interferon Regulatory Factor 3	Protein Coding	Q14653	58	GC19M049659	2.802016735	https://www.genecards.org/cgi-bin/carddisp.pl?gene=IRF3
CAPN3	Calpain 3	Protein Coding	P20807	60	GC15P042359	2.800785542	https://www.genecards.org/cgi-bin/carddisp.pl?gene=CAPN3
HLA-G	Major Histocompatibility Complex, Class I, G	Protein Coding	P17693	57	GC06P190660	2.798681736	https://www.genecards.org/cgi-bin/carddisp.pl?gene=HLA-G
NDRG2	NDRG Family Member 2	Protein Coding	Q9UN36	50	GC14M021016	2.798681736	https://www.genecards.org/cgi-bin/carddisp.pl?gene=NDRG2
RASAL1	RAS Protein Activator Like 1	Protein Coding	O95294	47	GC12M113098	2.796867609	https://www.genecards.org/cgi-bin/carddisp.pl?gene=RASAL1
PPP2R2A	Protein Phosphatase 2 Regulatory Subunit Balpha	Protein Coding	P63151	59	GC08P026680	2.794482708	https://www.genecards.org/cgi-bin/carddisp.pl?gene=PPP2R2A
GLS	Glutaminase	Protein Coding	O94925	62	GC02P190880	2.792097092	https://www.genecards.org/cgi-bin/carddisp.pl?gene=GLS
ATR	ATR Checkpoint Kinase	Protein Coding	Q13535	66	GC03M142449	2.791819334	https://www.genecards.org/cgi-bin/carddisp.pl?gene=ATR
PAWR	Pro-Apoptotic WT1 Regulator	Protein Coding	Q96IZ0	54	GC12M079574	2.791193008	https://www.genecards.org/cgi-bin/carddisp.pl?gene=PAWR
PTPN3	Protein Tyrosine Phosphatase Non-Receptor Type 3	Protein Coding	P26045	55	GC09M109375	2.790333748	https://www.genecards.org/cgi-bin/carddisp.pl?gene=PTPN3
MORC3	MORC Family CW-Type Zinc Finger 3	Protein Coding	Q14149	49	GC21P036320	2.790178299	https://www.genecards.org/cgi-bin/carddisp.pl?gene=MORC3
RIT1	Ras Like Without CAAX 1	Protein Coding	Q92963	58	GC01M155897	2.789958954	https://www.genecards.org/cgi-bin/carddisp.pl?gene=RIT1
NBAS	NBAS Subunit Of NRZ Tethering Complex	Protein Coding	A2RRP1	52	GC02M014805	2.789842129	https://www.genecards.org/cgi-bin/carddisp.pl?gene=NBAS
LTBP2	Latent Transforming Growth Factor Beta Binding Protein 2	Protein Coding	Q14767	56	GC14M074498	2.788202763	https://www.genecards.org/cgi-bin/carddisp.pl?gene=LTBP2
RAF1	Raf-1 Proto-Oncogene, Serine/Threonine Kinase	Protein Coding	P04049	67	GC03M012583	2.787423372	https://www.genecards.org/cgi-bin/carddisp.pl?gene=RAF1
OSM	Oncostatin M	Protein Coding	P13725	56	GC22M030262	2.784011841	https://www.genecards.org/cgi-bin/carddisp.pl?gene=OSM
NIN	Ninein	Protein Coding	Q8N4C6	55	GC14M050719	2.781409025	https://www.genecards.org/cgi-bin/carddisp.pl?gene=NIN
DNMT1	DNA Methyltransferase 1	Protein Coding	P26358	66	GC19M010133	2.78121829	https://www.genecards.org/cgi-bin/carddisp.pl?gene=DNMT1
TYMP	Thymidine Phosphorylase	Protein Coding	P19971	60	GC22M050525	2.780496597	https://www.genecards.org/cgi-bin/carddisp.pl?gene=TYMP
AMBP	Alpha-1-Microglobulin/Bikunin Precursor	Protein Coding	P02760	57	GC09M114060	2.779135227	https://www.genecards.org/cgi-bin/carddisp.pl?gene=AMBP
DPM1	Dolichyl-Phosphate Mannosyltransferase Subunit 1, Catalytic	Protein Coding	O60762	56	GC20M050934	2.777565479	https://www.genecards.org/cgi-bin/carddisp.pl?gene=DPM1
LEFTY2	Left-Right Determination Factor 2	Protein Coding	O00292	56	GC01M227886	2.775754452	https://www.genecards.org/cgi-bin/carddisp.pl?gene=LEFTY2
UBE2D3	Ubiquitin Conjugating Enzyme E2 D3	Protein Coding	P61077	56	GC04M102794	2.774220705	https://www.genecards.org/cgi-bin/carddisp.pl?gene=UBE2D3
PITX2	Paired Like Homeodomain 2	Protein Coding	Q99697	59	GC04M110617	2.77413559	https://www.genecards.org/cgi-bin/carddisp.pl?gene=PITX2
RPL15	Ribosomal Protein L15	Protein Coding	P61313	57	GC03P023916	2.770888805	https://www.genecards.org/cgi-bin/carddisp.pl?gene=RPL15
CFLAR	CASP8 And FADD Like Apoptosis Regulator	Protein Coding	O15519	57	GC02P204999	2.770394802	https://www.genecards.org/cgi-bin/carddisp.pl?gene=CFLAR
RCN2	Reticulocalbin 2	Protein Coding	Q14257	50	GC15P076931	2.770394802	https://www.genecards.org/cgi-bin/carddisp.pl?gene=RCN2
PHB1	Prohibitin 1	Protein Coding	P35232	58	GC17M101321	2.77026248	https://www.genecards.org/cgi-bin/carddisp.pl?gene=PHB1
C1QTNF6	C1q And TNF Related 6	Protein Coding	Q9BXI9	42	GC22M037180	2.77026248	https://www.genecards.org/cgi-bin/carddisp.pl?gene=C1QTNF6
SIAH1	Siah E3 Ubiquitin Protein Ligase 1	Protein Coding	Q8IUQ4	58	GC16M054276	2.768401146	https://www.genecards.org/cgi-bin/carddisp.pl?gene=SIAH1
MAP2K4	Mitogen-Activated Protein Kinase Kinase 4	Protein Coding	P45985	62	GC17P012020	2.768242359	https://www.genecards.org/cgi-bin/carddisp.pl?gene=MAP2K4
ADAM10	ADAM Metallopeptidase Domain 10	Protein Coding	O14672	66	GC15M058588	2.767154932	https://www.genecards.org/cgi-bin/carddisp.pl?gene=ADAM10
DOCK2	Dedicator Of Cytokinesis 2	Protein Coding	Q92608	57	GC05P169637	2.767154932	https://www.genecards.org/cgi-bin/carddisp.pl?gene=DOCK2
PON1	Paraoxonase 1	Protein Coding	P27169	60	GC07M095297	2.766131163	https://www.genecards.org/cgi-bin/carddisp.pl?gene=PON1
SERPINB3	Serpin Family B Member 3	Protein Coding	P29508	52	GC18M063655	2.765285492	https://www.genecards.org/cgi-bin/carddisp.pl?gene=SERPINB3
ACTN2	Actinin Alpha 2	Protein Coding	P35609	59	GC01P236686	2.764793158	https://www.genecards.org/cgi-bin/carddisp.pl?gene=ACTN2
TRPV6	Transient Receptor Potential Cation Channel Subfamily V Member 6	Protein Coding	Q9H1D0	60	GC07M142871	2.763710976	https://www.genecards.org/cgi-bin/carddisp.pl?gene=TRPV6
SLC12A1	Solute Carrier Family 12 Member 1	Protein Coding	Q13621	60	GC15P201800	2.763698578	https://www.genecards.org/cgi-bin/carddisp.pl?gene=SLC12A1
BMP10	Bone Morphogenetic Protein 10	Protein Coding	O95393	50	GC02M068865	2.762619495	https://www.genecards.org/cgi-bin/carddisp.pl?gene=BMP10
TMEM165	Transmembrane Protein 165	Protein Coding	Q9HC07	51	GC04P055395	2.761932135	https://www.genecards.org/cgi-bin/carddisp.pl?gene=TMEM165
CEACAM8	CEA Cell Adhesion Molecule 8	Protein Coding	P31997	51	GC19M042580	2.759835958	https://www.genecards.org/cgi-bin/carddisp.pl?gene=CEACAM8
ZFPM1	Zinc Finger Protein, FOG Family Member 1	Protein Coding	Q8IX07	49	GC16P088451	2.759835958	https://www.genecards.org/cgi-bin/carddisp.pl?gene=ZFPM1
SHC1	SHC Adaptor Protein 1	Protein Coding	P29353	57	GC01M154962	2.759217739	https://www.genecards.org/cgi-bin/carddisp.pl?gene=SHC1
PTPA	Protein Phosphatase 2 Phosphatase Activator	Protein Coding	Q15257	58	GC09P156015	2.757768631	https://www.genecards.org/cgi-bin/carddisp.pl?gene=PTPA
ARRB1	Arrestin Beta 1	Protein Coding	P49407	57	GC11M143283	2.757469654	https://www.genecards.org/cgi-bin/carddisp.pl?gene=ARRB1
IHH	Indian Hedgehog Signaling Molecule	Protein Coding	Q14623	59	GC02M219054	2.755487919	https://www.genecards.org/cgi-bin/carddisp.pl?gene=IHH
S1PR1	Sphingosine-1-Phosphate Receptor 1	Protein Coding	P21453	59	GC01P101236	2.755317688	https://www.genecards.org/cgi-bin/carddisp.pl?gene=S1PR1
UGT1A1	UDP Glucuronosyltransferase Family 1 Member A1	Protein Coding	P22309	63	GC02P233760	2.755055904	https://www.genecards.org/cgi-bin/carddisp.pl?gene=UGT1A1
NID1	Nidogen 1	Protein Coding	P14543	56	GC01M235975	2.75332737	https://www.genecards.org/cgi-bin/carddisp.pl?gene=NID1
HDAC3	Histone Deacetylase 3	Protein Coding	O15379	63	GC05M141620	2.752381563	https://www.genecards.org/cgi-bin/carddisp.pl?gene=HDAC3
PRKCE	Protein Kinase C Epsilon	Protein Coding	Q02156	61	GC02P045651	2.752186298	https://www.genecards.org/cgi-bin/carddisp.pl?gene=PRKCE
HBEGF	Heparin Binding EGF Like Growth Factor	Protein Coding	Q99075	57	GC05M140332	2.752186298	https://www.genecards.org/cgi-bin/carddisp.pl?gene=HBEGF
NCF2	Neutrophil Cytosolic Factor 2	Protein Coding	P19878	60	GC01M187154	2.751653433	https://www.genecards.org/cgi-bin/carddisp.pl?gene=NCF2
MAF	MAF BZIP Transcription Factor	Protein Coding	O75444	57	GC16M079204	2.748141289	https://www.genecards.org/cgi-bin/carddisp.pl?gene=MAF
USP9X	Ubiquitin Specific Peptidase 9 X-Linked	Protein Coding	Q93008	60	GC0XP041085	2.747538567	https://www.genecards.org/cgi-bin/carddisp.pl?gene=USP9X
IFT56	Intraflagellar Transport 56	Protein Coding	A0AVF1	48	GC07P168033	2.746869802	https://www.genecards.org/cgi-bin/carddisp.pl?gene=IFT56
RNPC3	RNA Binding Region (RNP1, RRM) Containing 3	Protein Coding	Q96LT9	47	GC01P103525	2.746794224	https://www.genecards.org/cgi-bin/carddisp.pl?gene=RNPC3
GPRC5A	G Protein-Coupled Receptor Class C Group 5 Member A	Protein Coding	Q8NFJ5	52	GC12P012890	2.746168613	https://www.genecards.org/cgi-bin/carddisp.pl?gene=GPRC5A
LMO7	LIM Domain 7	Protein Coding	Q8WWI1	50	GC13P075620	2.744867802	https://www.genecards.org/cgi-bin/carddisp.pl?gene=LMO7
STAC3	SH3 And Cysteine Rich Domain 3	Protein Coding	Q96MF2	48	GC12M057243	2.742952824	https://www.genecards.org/cgi-bin/carddisp.pl?gene=STAC3
PML	PML Nuclear Body Scaffold	Protein Coding	P29590	59	GC15P073994	2.740939617	https://www.genecards.org/cgi-bin/carddisp.pl?gene=PML
SMAD1	SMAD Family Member 1	Protein Coding	Q15797	57	GC04P145481	2.740877151	https://www.genecards.org/cgi-bin/carddisp.pl?gene=SMAD1
ADAMTS13	ADAM Metallopeptidase With Thrombospondin Type 1 Motif 13	Protein Coding	Q76LX8	60	GC09P133414	2.739284992	https://www.genecards.org/cgi-bin/carddisp.pl?gene=ADAMTS13
COL18A1	Collagen Type XVIII Alpha 1 Chain	Protein Coding	P39060	58	GC21P045405	2.738957167	https://www.genecards.org/cgi-bin/carddisp.pl?gene=COL18A1
ANGPTL2	Angiopoietin Like 2	Protein Coding	Q9UKU9	46	GC09M127087	2.736990929	https://www.genecards.org/cgi-bin/carddisp.pl?gene=ANGPTL2
CCP110	Centriolar Coiled-Coil Protein 110	Protein Coding	O43303	52	GC16P128491	2.736915588	https://www.genecards.org/cgi-bin/carddisp.pl?gene=CCP110
ARL13A	ARF Like GTPase 13A	Protein Coding	Q5H913	43	GC0XP100969	2.736915588	https://www.genecards.org/cgi-bin/carddisp.pl?gene=ARL13A
USP53	Ubiquitin Specific Peptidase 53	Protein Coding	Q70EK8	49	GC04P119212	2.736007929	https://www.genecards.org/cgi-bin/carddisp.pl?gene=USP53
VCAN	Versican	Protein Coding	P13611	59	GC05P083471	2.73572731	https://www.genecards.org/cgi-bin/carddisp.pl?gene=VCAN
SNCA	Synuclein Alpha	Protein Coding	P37840	65	GC04M089724	2.735342503	https://www.genecards.org/cgi-bin/carddisp.pl?gene=SNCA
MKI67	Marker Of Proliferation Ki-67	Protein Coding	P46013	57	GC10M128096	2.733264685	https://www.genecards.org/cgi-bin/carddisp.pl?gene=MKI67
CD5L	CD5 Molecule Like	Protein Coding	O43866	50	GC01M168749	2.732002258	https://www.genecards.org/cgi-bin/carddisp.pl?gene=CD5L
ACVR1B	Activin A Receptor Type 1B	Protein Coding	P36896	60	GC12P051951	2.731665134	https://www.genecards.org/cgi-bin/carddisp.pl?gene=ACVR1B
VIPAS39	VPS33B Interacting Protein, Apical-Basolateral Polarity Regulator, Spe-39 Homolog	Protein Coding	Q9H9C1	49	GC14M077426	2.731479168	https://www.genecards.org/cgi-bin/carddisp.pl?gene=VIPAS39
PSMB6	Proteasome 20S Subunit Beta 6	Protein Coding	P28072	56	GC17P004796	2.730406761	https://www.genecards.org/cgi-bin/carddisp.pl?gene=PSMB6
PTBP1	Polypyrimidine Tract Binding Protein 1	Protein Coding	P26599	56	GC19P000797	2.729187012	https://www.genecards.org/cgi-bin/carddisp.pl?gene=PTBP1
ATP8A1	ATPase Phospholipid Transporting 8A1	Protein Coding	Q9Y2Q0	53	GC04M042410	2.728592873	https://www.genecards.org/cgi-bin/carddisp.pl?gene=ATP8A1
DGUOK	Deoxyguanosine Kinase	Protein Coding	Q16854	56	GC02P073926	2.722062826	https://www.genecards.org/cgi-bin/carddisp.pl?gene=DGUOK
CX3CL1	C-X3-C Motif Chemokine Ligand 1	Protein Coding	P78423	57	GC16P057372	2.721796989	https://www.genecards.org/cgi-bin/carddisp.pl?gene=CX3CL1
S100A7	S100 Calcium Binding Protein A7	Protein Coding	P31151	51	GC01M153457	2.721779585	https://www.genecards.org/cgi-bin/carddisp.pl?gene=S100A7
WNK1	WNK Lysine Deficient Protein Kinase 1	Protein Coding	Q9H4A3	61	GC12P000889	2.721746922	https://www.genecards.org/cgi-bin/carddisp.pl?gene=WNK1
FTL	Ferritin Light Chain	Protein Coding	P02792	58	GC19P048965	2.719257355	https://www.genecards.org/cgi-bin/carddisp.pl?gene=FTL
DACH1	Dachshund Family Transcription Factor 1	Protein Coding	Q9UI36	51	GC13M071437	2.718229055	https://www.genecards.org/cgi-bin/carddisp.pl?gene=DACH1
DBNL	Drebrin Like	Protein Coding	Q9UJU6	50	GC07P044044	2.718207359	https://www.genecards.org/cgi-bin/carddisp.pl?gene=DBNL
CD1E	CD1e Molecule	Protein Coding	P15812	50	GC01P180234	2.715883493	https://www.genecards.org/cgi-bin/carddisp.pl?gene=CD1E
IFT46	Intraflagellar Transport 46	Protein Coding	Q9NQC8	46	GC11M118544	2.715619326	https://www.genecards.org/cgi-bin/carddisp.pl?gene=IFT46
UGT1A7	UDP Glucuronosyltransferase Family 1 Member A7	Protein Coding	Q9HAW7	53	GC02P233681	2.714362621	https://www.genecards.org/cgi-bin/carddisp.pl?gene=UGT1A7
CELSR1	Cadherin EGF LAG Seven-Pass G-Type Receptor 1	Protein Coding	Q9NYQ6	53	GC22M046360	2.71295476	https://www.genecards.org/cgi-bin/carddisp.pl?gene=CELSR1
CA12	Carbonic Anhydrase 12	Protein Coding	O43570	59	GC15M063321	2.712704897	https://www.genecards.org/cgi-bin/carddisp.pl?gene=CA12
CEACAM3	CEA Cell Adhesion Molecule 3	Protein Coding	P40198	56	GC19P041796	2.712700844	https://www.genecards.org/cgi-bin/carddisp.pl?gene=CEACAM3
CEACAM6	CEA Cell Adhesion Molecule 6	Protein Coding	P40199	53	GC19P041750	2.712700844	https://www.genecards.org/cgi-bin/carddisp.pl?gene=CEACAM6
FABP4	Fatty Acid Binding Protein 4	Protein Coding	P15090	56	GC08M081478	2.711076736	https://www.genecards.org/cgi-bin/carddisp.pl?gene=FABP4
CD9	CD9 Molecule	Protein Coding	P21926	57	GC12P080245	2.710958958	https://www.genecards.org/cgi-bin/carddisp.pl?gene=CD9
PITRM1	Pitrilysin Metallopeptidase 1	Protein Coding	Q5JRX3	53	GC10M003138	2.710911274	https://www.genecards.org/cgi-bin/carddisp.pl?gene=PITRM1
STX3	Syntaxin 3	Protein Coding	Q13277	54	GC11P059713	2.709099293	https://www.genecards.org/cgi-bin/carddisp.pl?gene=STX3
GLIS3	GLIS Family Zinc Finger 3	Protein Coding	Q8NEA6	48	GC09M003816	2.707618713	https://www.genecards.org/cgi-bin/carddisp.pl?gene=GLIS3
ABCC3	ATP Binding Cassette Subfamily C Member 3	Protein Coding	O15438	58	GC17P050634	2.706818581	https://www.genecards.org/cgi-bin/carddisp.pl?gene=ABCC3
GFI1	Growth Factor Independent 1 Transcriptional Repressor	Protein Coding	Q99684	53	GC01M092474	2.705574036	https://www.genecards.org/cgi-bin/carddisp.pl?gene=GFI1
VAMP7	Vesicle Associated Membrane Protein 7	Protein Coding	P51809	54	GC0XP155881	2.704087257	https://www.genecards.org/cgi-bin/carddisp.pl?gene=VAMP7
CPOX	Coproporphyrinogen Oxidase	Protein Coding	P36551	57	GC03M098576	2.703884602	https://www.genecards.org/cgi-bin/carddisp.pl?gene=CPOX
RUVBL1	RuvB Like AAA ATPase 1	Protein Coding	Q9Y265	57	GC03M128064	2.703724384	https://www.genecards.org/cgi-bin/carddisp.pl?gene=RUVBL1
RUVBL2	RuvB Like AAA ATPase 2	Protein Coding	Q9Y230	57	GC19P048993	2.703724384	https://www.genecards.org/cgi-bin/carddisp.pl?gene=RUVBL2
RPL36	Ribosomal Protein L36	Protein Coding	Q9Y3U8	50	GC19P005674	2.703724384	https://www.genecards.org/cgi-bin/carddisp.pl?gene=RPL36
CASQ2	Calsequestrin 2	Protein Coding	O14958	57	GC01M115700	2.702181339	https://www.genecards.org/cgi-bin/carddisp.pl?gene=CASQ2
NPC1	NPC Intracellular Cholesterol Transporter 1	Protein Coding	O15118	62	GC18M023506	2.701497555	https://www.genecards.org/cgi-bin/carddisp.pl?gene=NPC1
SIRT6	Sirtuin 6	Protein Coding	Q8N6T7	57	GC19M004174	2.70147419	https://www.genecards.org/cgi-bin/carddisp.pl?gene=SIRT6
DVL1	Dishevelled Segment Polarity Protein 1	Protein Coding	O14640	60	GC01M001335	2.701115608	https://www.genecards.org/cgi-bin/carddisp.pl?gene=DVL1
CEP97	Centrosomal Protein 97	Protein Coding	Q8IW35	48	GC03P102437	2.701115608	https://www.genecards.org/cgi-bin/carddisp.pl?gene=CEP97
BLOC1S4	Biogenesis Of Lysosomal Organelles Complex 1 Subunit 4	Protein Coding	Q9NUP1	42	GC04P031874	2.699089527	https://www.genecards.org/cgi-bin/carddisp.pl?gene=BLOC1S4
VHL	Von Hippel-Lindau Tumor Suppressor	Protein Coding	P40337	60	GC03P028787	2.698082447	https://www.genecards.org/cgi-bin/carddisp.pl?gene=VHL
SLC25A12	Solute Carrier Family 25 Member 12	Protein Coding	O75746	59	GC02M171783	2.696525335	https://www.genecards.org/cgi-bin/carddisp.pl?gene=SLC25A12
GDI1	GDP Dissociation Inhibitor 1	Protein Coding	P31150	58	GC0XP154436	2.696525335	https://www.genecards.org/cgi-bin/carddisp.pl?gene=GDI1
SLC25A10	Solute Carrier Family 25 Member 10	Protein Coding	Q9UBX3	56	GC17P081712	2.696525335	https://www.genecards.org/cgi-bin/carddisp.pl?gene=SLC25A10
SLC25A11	Solute Carrier Family 25 Member 11	Protein Coding	Q02978	55	GC17M004937	2.696525335	https://www.genecards.org/cgi-bin/carddisp.pl?gene=SLC25A11
SLC25A24	Solute Carrier Family 25 Member 24	Protein Coding	Q6NUK1	53	GC01M108134	2.696525335	https://www.genecards.org/cgi-bin/carddisp.pl?gene=SLC25A24
PTCD3	Pentatricopeptide Repeat Domain 3	Protein Coding	Q96EY7	50	GC02P086106	2.696525335	https://www.genecards.org/cgi-bin/carddisp.pl?gene=PTCD3
SKIC8	SKI8 Subunit Of Superkiller Complex	Protein Coding	Q9GZS3	46	GC15M169482	2.696525335	https://www.genecards.org/cgi-bin/carddisp.pl?gene=SKIC8
ADAMTSL1	ADAMTS Like 1	Protein Coding	Q8N6G6	53	GC09P017906	2.695859432	https://www.genecards.org/cgi-bin/carddisp.pl?gene=ADAMTSL1
P2RY6	Pyrimidinergic Receptor P2Y6	Protein Coding	Q15077	56	GC11P073264	2.695614338	https://www.genecards.org/cgi-bin/carddisp.pl?gene=P2RY6
CYP2C19	Cytochrome P450 Family 2 Subfamily C Member 19	Protein Coding	P33261	57	GC10P094762	2.695274353	https://www.genecards.org/cgi-bin/carddisp.pl?gene=CYP2C19
PPP2R1A	Protein Phosphatase 2 Scaffold Subunit Aalpha	Protein Coding	P30153	60	GC19P162556	2.6952703	https://www.genecards.org/cgi-bin/carddisp.pl?gene=PPP2R1A
PPP2R1B	Protein Phosphatase 2 Scaffold Subunit Abeta	Protein Coding	P30154	59	GC11M143712	2.6952703	https://www.genecards.org/cgi-bin/carddisp.pl?gene=PPP2R1B
IL34	Interleukin 34	Protein Coding	Q6ZMJ4	51	GC16P129936	2.693039179	https://www.genecards.org/cgi-bin/carddisp.pl?gene=IL34
ERAP1	Endoplasmic Reticulum Aminopeptidase 1	Protein Coding	Q9NZ08	57	GC05M096760	2.691807747	https://www.genecards.org/cgi-bin/carddisp.pl?gene=ERAP1
CSPP1	Centrosome And Spindle Pole Associated Protein 1	Protein Coding	Q1MSJ5	49	GC08P067062	2.689184666	https://www.genecards.org/cgi-bin/carddisp.pl?gene=CSPP1
IL1RAPL1	Interleukin 1 Receptor Accessory Protein Like 1	Protein Coding	Q9NZN1	56	GC0XP028605	2.688797951	https://www.genecards.org/cgi-bin/carddisp.pl?gene=IL1RAPL1
F13A1	Coagulation Factor XIII A Chain	Protein Coding	P00488	60	GC06M006144	2.687143326	https://www.genecards.org/cgi-bin/carddisp.pl?gene=F13A1
RPS6	Ribosomal Protein S6	Protein Coding	P62753	57	GC09M019375	2.686666965	https://www.genecards.org/cgi-bin/carddisp.pl?gene=RPS6
SEPTIN2	Septin 2	Protein Coding	Q15019	49	GC02P242724	2.686148643	https://www.genecards.org/cgi-bin/carddisp.pl?gene=SEPTIN2
IREB2	Iron Responsive Element Binding Protein 2	Protein Coding	P48200	57	GC15P078437	2.685336828	https://www.genecards.org/cgi-bin/carddisp.pl?gene=IREB2
SUFU	SUFU Negative Regulator Of Hedgehog Signaling	Protein Coding	Q9UMX1	55	GC10P128980	2.685325861	https://www.genecards.org/cgi-bin/carddisp.pl?gene=SUFU
SLC26A6	Solute Carrier Family 26 Member 6	Protein Coding	Q9BXS9	49	GC03M048625	2.684955359	https://www.genecards.org/cgi-bin/carddisp.pl?gene=SLC26A6
DYNC1H1	Dynein Cytoplasmic 1 Heavy Chain 1	Protein Coding	Q14204	57	GC14P121532	2.682242393	https://www.genecards.org/cgi-bin/carddisp.pl?gene=DYNC1H1
LAMB1	Laminin Subunit Beta 1	Protein Coding	P07942	63	GC07M107923	2.681293964	https://www.genecards.org/cgi-bin/carddisp.pl?gene=LAMB1
ADCY3	Adenylate Cyclase 3	Protein Coding	O60266	60	GC02M024819	2.681076765	https://www.genecards.org/cgi-bin/carddisp.pl?gene=ADCY3
SPTAN1	Spectrin Alpha, Non-Erythrocytic 1	Protein Coding	Q13813	61	GC09P128552	2.680699348	https://www.genecards.org/cgi-bin/carddisp.pl?gene=SPTAN1
TNFRSF10A	TNF Receptor Superfamily Member 10a	Protein Coding	O00220	57	GC08M023190	2.680699348	https://www.genecards.org/cgi-bin/carddisp.pl?gene=TNFRSF10A
GPBAR1	G Protein-Coupled Bile Acid Receptor 1	Protein Coding	Q8TDU6	52	GC02P218259	2.679769516	https://www.genecards.org/cgi-bin/carddisp.pl?gene=GPBAR1
DNAAF3	Dynein Axonemal Assembly Factor 3	Protein Coding	Q8N9W5	47	GC19M055158	2.679018974	https://www.genecards.org/cgi-bin/carddisp.pl?gene=DNAAF3
TRPM6	Transient Receptor Potential Cation Channel Subfamily M Member 6	Protein Coding	Q9BX84	56	GC09M074725	2.676752567	https://www.genecards.org/cgi-bin/carddisp.pl?gene=TRPM6
SLC5A2	Solute Carrier Family 5 Member 2	Protein Coding	P31639	59	GC16P128994	2.676708937	https://www.genecards.org/cgi-bin/carddisp.pl?gene=SLC5A2
NFE2	Nuclear Factor, Erythroid 2	Protein Coding	Q16621	55	GC12M054292	2.676235199	https://www.genecards.org/cgi-bin/carddisp.pl?gene=NFE2
RPS15	Ribosomal Protein S15	Protein Coding	P62841	50	GC19P001438	2.676220894	https://www.genecards.org/cgi-bin/carddisp.pl?gene=RPS15
ALG12	ALG12 Alpha-1,6-Mannosyltransferase	Protein Coding	Q9BV10	49	GC22M049859	2.674256086	https://www.genecards.org/cgi-bin/carddisp.pl?gene=ALG12
CREBBP	CREB Binding Lysine Acetyltransferase	Protein Coding	Q92793	68	GC16M052313	2.674197674	https://www.genecards.org/cgi-bin/carddisp.pl?gene=CREBBP
SPTLC1	Serine Palmitoyltransferase Long Chain Base Subunit 1	Protein Coding	O15269	59	GC09M126478	2.673812866	https://www.genecards.org/cgi-bin/carddisp.pl?gene=SPTLC1
EEF1A1	Eukaryotic Translation Elongation Factor 1 Alpha 1	Protein Coding	P68104	57	GC06M112131	2.672038317	https://www.genecards.org/cgi-bin/carddisp.pl?gene=EEF1A1
HAVCR2	Hepatitis A Virus Cellular Receptor 2	Protein Coding	Q8TDQ0	58	GC05M157063	2.67100358	https://www.genecards.org/cgi-bin/carddisp.pl?gene=HAVCR2
AIM2	Absent In Melanoma 2	Protein Coding	O14862	53	GC01M168770	2.67100358	https://www.genecards.org/cgi-bin/carddisp.pl?gene=AIM2
ADCY6	Adenylate Cyclase 6	Protein Coding	O43306	60	GC12M048766	2.670873642	https://www.genecards.org/cgi-bin/carddisp.pl?gene=ADCY6
GMPPB	GDP-Mannose Pyrophosphorylase B	Protein Coding	Q9Y5P6	56	GC03M049716	2.670451403	https://www.genecards.org/cgi-bin/carddisp.pl?gene=GMPPB
DHCR7	7-Dehydrocholesterol Reductase	Protein Coding	Q9UBM7	60	GC11M143165	2.670001268	https://www.genecards.org/cgi-bin/carddisp.pl?gene=DHCR7
CD177	CD177 Molecule	Protein Coding	Q8N6Q3	52	GC19P043353	2.668877602	https://www.genecards.org/cgi-bin/carddisp.pl?gene=CD177
IL22RA1	Interleukin 22 Receptor Subunit Alpha 1	Protein Coding	Q8N6P7	52	GC01M024119	2.667278528	https://www.genecards.org/cgi-bin/carddisp.pl?gene=IL22RA1
SFRP4	Secreted Frizzled Related Protein 4	Protein Coding	Q6FHJ7	55	GC07M037912	2.665858984	https://www.genecards.org/cgi-bin/carddisp.pl?gene=SFRP4
BMAL1	Basic Helix-Loop-Helix ARNT Like 1	Protein Coding	O00327	55	GC11P023266	2.661588192	https://www.genecards.org/cgi-bin/carddisp.pl?gene=BMAL1
DRD2	Dopamine Receptor D2	Protein Coding	P14416	63	GC11M113409	2.661444187	https://www.genecards.org/cgi-bin/carddisp.pl?gene=DRD2
SFXN3	Sideroflexin 3	Protein Coding	Q9BWM7	47	GC10P101031	2.661444187	https://www.genecards.org/cgi-bin/carddisp.pl?gene=SFXN3
MYO18A	Myosin XVIIIA	Protein Coding	Q92614	52	GC17M100477	2.660760403	https://www.genecards.org/cgi-bin/carddisp.pl?gene=MYO18A
P2RX7	Purinergic Receptor P2X 7	Protein Coding	Q99572	60	GC12P140359	2.658757448	https://www.genecards.org/cgi-bin/carddisp.pl?gene=P2RX7
SCD	Stearoyl-CoA Desaturase	Protein Coding	O00767	62	GC10P100347	2.658714533	https://www.genecards.org/cgi-bin/carddisp.pl?gene=SCD
S1PR3	Sphingosine-1-Phosphate Receptor 3	Protein Coding	Q99500	55	GC09P109522	2.657412529	https://www.genecards.org/cgi-bin/carddisp.pl?gene=S1PR3
NLRC5	NLR Family CARD Domain Containing 5	Protein Coding	Q86WI3	49	GC16P129500	2.657412529	https://www.genecards.org/cgi-bin/carddisp.pl?gene=NLRC5
COL7A1	Collagen Type VII Alpha 1 Chain	Protein Coding	Q02388	56	GC03M048564	2.65630579	https://www.genecards.org/cgi-bin/carddisp.pl?gene=COL7A1
CD27	CD27 Molecule	Protein Coding	P26842	59	GC12P080258	2.654909611	https://www.genecards.org/cgi-bin/carddisp.pl?gene=CD27
SMN1	Survival Of Motor Neuron 1, Telomeric	Protein Coding	Q16637	54	GC05P070924	2.654502392	https://www.genecards.org/cgi-bin/carddisp.pl?gene=SMN1
SBDS	SBDS Ribosome Maturation Factor	Protein Coding	Q9Y3A5	55	GC07M066987	2.652113676	https://www.genecards.org/cgi-bin/carddisp.pl?gene=SBDS
PLAUR	Plasminogen Activator, Urokinase Receptor	Protein Coding	Q03405	57	GC19M043646	2.65210104	https://www.genecards.org/cgi-bin/carddisp.pl?gene=PLAUR
YBX1	Y-Box Binding Protein 1	Protein Coding	P67809	54	GC01P042682	2.6495471	https://www.genecards.org/cgi-bin/carddisp.pl?gene=YBX1
PODXL	Podocalyxin Like	Protein Coding	O00592	56	GC07M131500	2.648943424	https://www.genecards.org/cgi-bin/carddisp.pl?gene=PODXL
FYN	FYN Proto-Oncogene, Src Family Tyrosine Kinase	Protein Coding	P06241	60	GC06M111660	2.646605968	https://www.genecards.org/cgi-bin/carddisp.pl?gene=FYN
CORO1A	Coronin 1A	Protein Coding	P31146	55	GC16P128900	2.646593571	https://www.genecards.org/cgi-bin/carddisp.pl?gene=CORO1A
DYNLT2B	Dynein Light Chain Tctex-Type 2B	Protein Coding	Q8WW35	46	GC03M196838	2.645276785	https://www.genecards.org/cgi-bin/carddisp.pl?gene=DYNLT2B
CFAP418	Cilia And Flagella Associated Protein 418	Protein Coding	Q96NL8	43	GC08M095245	2.645276785	https://www.genecards.org/cgi-bin/carddisp.pl?gene=CFAP418
CLN3	CLN3 Lysosomal/Endosomal Transmembrane Protein, Battenin	Protein Coding	Q13286	56	GC16M028466	2.644219875	https://www.genecards.org/cgi-bin/carddisp.pl?gene=CLN3
CHM	CHM Rab Escort Protein	Protein Coding	P24386	52	GC0XM085861	2.643666506	https://www.genecards.org/cgi-bin/carddisp.pl?gene=CHM
ADAMTS5	ADAM Metallopeptidase With Thrombospondin Type 1 Motif 5	Protein Coding	Q9UNA0	56	GC21M026918	2.64302969	https://www.genecards.org/cgi-bin/carddisp.pl?gene=ADAMTS5
CYP8B1	Cytochrome P450 Family 8 Subfamily B Member 1	Protein Coding	Q9UNU6	50	GC03M042856	2.642625332	https://www.genecards.org/cgi-bin/carddisp.pl?gene=CYP8B1
CYP19A1	Cytochrome P450 Family 19 Subfamily A Member 1	Protein Coding	P11511	60	GC15M051208	2.641650677	https://www.genecards.org/cgi-bin/carddisp.pl?gene=CYP19A1
CHIC2	Cysteine Rich Hydrophobic Domain 2	Protein Coding	Q9UKJ5	47	GC04M053994	2.64145565	https://www.genecards.org/cgi-bin/carddisp.pl?gene=CHIC2
TRIM32	Tripartite Motif Containing 32	Protein Coding	Q13049	55	GC09P116687	2.637088299	https://www.genecards.org/cgi-bin/carddisp.pl?gene=TRIM32
ABCC4	ATP Binding Cassette Subfamily C Member 4 (PEL Blood Group)	Protein Coding	O15439	59	GC13M095019	2.636577606	https://www.genecards.org/cgi-bin/carddisp.pl?gene=ABCC4
LYST	Lysosomal Trafficking Regulator	Protein Coding	Q99698	49	GC01M235661	2.636494637	https://www.genecards.org/cgi-bin/carddisp.pl?gene=LYST
TLN1	Talin 1	Protein Coding	Q9Y490	56	GC09M035696	2.635879517	https://www.genecards.org/cgi-bin/carddisp.pl?gene=TLN1
PPIA	Peptidylprolyl Isomerase A	Protein Coding	P62937	59	GC07P045600	2.634794235	https://www.genecards.org/cgi-bin/carddisp.pl?gene=PPIA
WNK4	WNK Lysine Deficient Protein Kinase 4	Protein Coding	Q96J92	55	GC17P042780	2.631117344	https://www.genecards.org/cgi-bin/carddisp.pl?gene=WNK4
MYPN	Myopalladin	Protein Coding	Q86TC9	54	GC10P068106	2.62919569	https://www.genecards.org/cgi-bin/carddisp.pl?gene=MYPN
SUCLA2	Succinate-CoA Ligase ADP-Forming Subunit Beta	Protein Coding	Q9P2R7	59	GC13M047745	2.628185749	https://www.genecards.org/cgi-bin/carddisp.pl?gene=SUCLA2
AARS2	Alanyl-TRNA Synthetase 2, Mitochondrial	Protein Coding	Q5JTZ9	56	GC06M111837	2.628185749	https://www.genecards.org/cgi-bin/carddisp.pl?gene=AARS2
STX7	Syntaxin 7	Protein Coding	O15400	50	GC06M132445	2.625441074	https://www.genecards.org/cgi-bin/carddisp.pl?gene=STX7
PDE6A	Phosphodiesterase 6A	Protein Coding	P16499	57	GC05M149857	2.625119209	https://www.genecards.org/cgi-bin/carddisp.pl?gene=PDE6A
HSD3B7	Hydroxy-Delta-5-Steroid Dehydrogenase, 3 Beta- And Steroid Delta-Isomerase 7	Protein Coding	Q9H2F3	52	GC16P030985	2.625119209	https://www.genecards.org/cgi-bin/carddisp.pl?gene=HSD3B7
FAT4	FAT Atypical Cadherin 4	Protein Coding	Q6V0I7	51	GC04P125315	2.625119209	https://www.genecards.org/cgi-bin/carddisp.pl?gene=FAT4
RLBP1	Retinaldehyde Binding Protein 1	Protein Coding	P12271	57	GC15M089209	2.625104427	https://www.genecards.org/cgi-bin/carddisp.pl?gene=RLBP1
MYMK	Myomaker, Myoblast Fusion Factor	Protein Coding	A6NI61	40	GC09M133515	2.625104427	https://www.genecards.org/cgi-bin/carddisp.pl?gene=MYMK
CCR1	C-C Motif Chemokine Receptor 1	Protein Coding	P32246	57	GC03M046218	2.624527454	https://www.genecards.org/cgi-bin/carddisp.pl?gene=CCR1
FKRP	Fukutin Related Protein	Protein Coding	Q9H9S5	52	GC19P162307	2.623990536	https://www.genecards.org/cgi-bin/carddisp.pl?gene=FKRP
GSDMD	Gasdermin D	Protein Coding	P57764	53	GC08P143553	2.623090744	https://www.genecards.org/cgi-bin/carddisp.pl?gene=GSDMD
LCN1	Lipocalin 1	Protein Coding	P31025	50	GC09P135521	2.622244835	https://www.genecards.org/cgi-bin/carddisp.pl?gene=LCN1
UQCRC1	Ubiquinol-Cytochrome C Reductase Core Protein 1	Protein Coding	P31930	56	GC03M048617	2.621396542	https://www.genecards.org/cgi-bin/carddisp.pl?gene=UQCRC1
IFT25	Intraflagellar Transport 25	Protein Coding	Q9Y547	46	GC01M053916	2.621143341	https://www.genecards.org/cgi-bin/carddisp.pl?gene=IFT25
RNASE2	Ribonuclease A Family Member 2	Protein Coding	P10153	52	GC14P060257	2.620354176	https://www.genecards.org/cgi-bin/carddisp.pl?gene=RNASE2
TBL1X	Transducin Beta Like 1 X-Linked	Protein Coding	O60907	52	GC0XP009463	2.614315033	https://www.genecards.org/cgi-bin/carddisp.pl?gene=TBL1X
NTRK2	Neurotrophic Receptor Tyrosine Kinase 2	Protein Coding	Q16620	66	GC09P084668	2.614197493	https://www.genecards.org/cgi-bin/carddisp.pl?gene=NTRK2
HBA1	Hemoglobin Subunit Alpha 1	Protein Coding	P69905	56	GC16P127980	2.614197493	https://www.genecards.org/cgi-bin/carddisp.pl?gene=HBA1
IPO5	Importin 5	Protein Coding	O00410	49	GC13P097953	2.613030434	https://www.genecards.org/cgi-bin/carddisp.pl?gene=IPO5
ADPRH	ADP-Ribosylarginine Hydrolase	Protein Coding	P54922	48	GC03P119579	2.613030434	https://www.genecards.org/cgi-bin/carddisp.pl?gene=ADPRH
MMP16	Matrix Metallopeptidase 16	Protein Coding	P51512	58	GC08M088032	2.613023281	https://www.genecards.org/cgi-bin/carddisp.pl?gene=MMP16
RHOD	Ras Homolog Family Member D	Protein Coding	O00212	49	GC11P115177	2.613023281	https://www.genecards.org/cgi-bin/carddisp.pl?gene=RHOD
AGFG1	ArfGAP With FG Repeats 1	Protein Coding	P52594	53	GC02P227473	2.610032558	https://www.genecards.org/cgi-bin/carddisp.pl?gene=AGFG1
SOST	Sclerostin	Protein Coding	Q9BQB4	55	GC17M043753	2.609640598	https://www.genecards.org/cgi-bin/carddisp.pl?gene=SOST
NCL	Nucleolin	Protein Coding	P19338	57	GC02M231453	2.60905695	https://www.genecards.org/cgi-bin/carddisp.pl?gene=NCL
PCARE	Photoreceptor Cilium Actin Regulator	Protein Coding	A6NGG8	45	GC02M029060	2.608071327	https://www.genecards.org/cgi-bin/carddisp.pl?gene=PCARE
GARS1	Glycyl-TRNA Synthetase 1	Protein Coding	P41250	57	GC07P030580	2.607713699	https://www.genecards.org/cgi-bin/carddisp.pl?gene=GARS1
ARL6	ARF Like GTPase 6	Protein Coding	Q9H0F7	52	GC03P097764	2.607137442	https://www.genecards.org/cgi-bin/carddisp.pl?gene=ARL6
COL4A2	Collagen Type IV Alpha 2 Chain	Protein Coding	P08572	59	GC13P110305	2.60670805	https://www.genecards.org/cgi-bin/carddisp.pl?gene=COL4A2
KCNMA1	Potassium Calcium-Activated Channel Subfamily M Alpha 1	Protein Coding	Q12791	60	GC10M076869	2.605411053	https://www.genecards.org/cgi-bin/carddisp.pl?gene=KCNMA1
SEL1L	SEL1L Adaptor Subunit Of SYVN1 Ubiquitin Ligase	Protein Coding	Q9UBV2	54	GC14M081471	2.60457468	https://www.genecards.org/cgi-bin/carddisp.pl?gene=SEL1L
DERL3	Derlin 3	Protein Coding	Q96Q80	43	GC22M023834	2.60457468	https://www.genecards.org/cgi-bin/carddisp.pl?gene=DERL3
AGL	Amylo-Alpha-1,6-Glucosidase And 4-Alpha-Glucanotransferase	Protein Coding	P35573	58	GC01P099850	2.603144169	https://www.genecards.org/cgi-bin/carddisp.pl?gene=AGL
CYGB	Cytoglobin	Protein Coding	Q8WWM9	51	GC17M076527	2.602965832	https://www.genecards.org/cgi-bin/carddisp.pl?gene=CYGB
FECH	Ferrochelatase	Protein Coding	P22830	60	GC18M057544	2.60140872	https://www.genecards.org/cgi-bin/carddisp.pl?gene=FECH
RASA1	RAS P21 Protein Activator 1	Protein Coding	P20936	60	GC05P087267	2.600827217	https://www.genecards.org/cgi-bin/carddisp.pl?gene=RASA1
ACHE	Acetylcholinesterase (Yt Blood Group)	Protein Coding	P22303	60	GC07M100889	2.600737333	https://www.genecards.org/cgi-bin/carddisp.pl?gene=ACHE
ACTG2	Actin Gamma 2, Smooth Muscle	Protein Coding	P63267	56	GC02P073892	2.599914551	https://www.genecards.org/cgi-bin/carddisp.pl?gene=ACTG2
TFF3	Trefoil Factor 3	Protein Coding	Q07654	55	GC21M042311	2.599914551	https://www.genecards.org/cgi-bin/carddisp.pl?gene=TFF3
CCL20	C-C Motif Chemokine Ligand 20	Protein Coding	P78556	55	GC02P227846	2.598655701	https://www.genecards.org/cgi-bin/carddisp.pl?gene=CCL20
ATP7A	ATPase Copper Transporting Alpha	Protein Coding	Q04656	59	GC0XP078277	2.598301649	https://www.genecards.org/cgi-bin/carddisp.pl?gene=ATP7A
RABIF	RAB Interacting Factor	Protein Coding	P47224	47	GC01M202878	2.59749651	https://www.genecards.org/cgi-bin/carddisp.pl?gene=RABIF
HNRNPH2	Heterogeneous Nuclear Ribonucleoprotein H2	Protein Coding	P55795	53	GC0XP101408	2.59724021	https://www.genecards.org/cgi-bin/carddisp.pl?gene=HNRNPH2
SLC25A4	Solute Carrier Family 25 Member 4	Protein Coding	P12235	60	GC04P185143	2.596691132	https://www.genecards.org/cgi-bin/carddisp.pl?gene=SLC25A4
KCNJ2	Potassium Inwardly Rectifying Channel Subfamily J Member 2	Protein Coding	P63252	61	GC17P070168	2.595103502	https://www.genecards.org/cgi-bin/carddisp.pl?gene=KCNJ2
ACVRL1	Activin A Receptor Like Type 1	Protein Coding	P37023	63	GC12P051906	2.594776154	https://www.genecards.org/cgi-bin/carddisp.pl?gene=ACVRL1
EIF3A	Eukaryotic Translation Initiation Factor 3 Subunit A	Protein Coding	Q14152	56	GC10M119034	2.594776154	https://www.genecards.org/cgi-bin/carddisp.pl?gene=EIF3A
PGM1	Phosphoglucomutase 1	Protein Coding	P36871	60	GC01P063593	2.594296932	https://www.genecards.org/cgi-bin/carddisp.pl?gene=PGM1
SLC51B	SLC51 Subunit Beta	Protein Coding	Q86UW2	45	GC15P202126	2.593810797	https://www.genecards.org/cgi-bin/carddisp.pl?gene=SLC51B
LCAT	Lecithin-Cholesterol Acyltransferase	Protein Coding	P04180	59	GC16M067939	2.593681335	https://www.genecards.org/cgi-bin/carddisp.pl?gene=LCAT
RAB4A	RAB4A, Member RAS Oncogene Family	Protein Coding	P20338	55	GC01P229271	2.593150854	https://www.genecards.org/cgi-bin/carddisp.pl?gene=RAB4A
RPL22	Ribosomal Protein L22	Protein Coding	P35268	53	GC01M023454	2.593150854	https://www.genecards.org/cgi-bin/carddisp.pl?gene=RPL22
EMG1	EMG1 N1-Specific Pseudouridine Methyltransferase	Protein Coding	Q92979	52	GC12P006970	2.593150854	https://www.genecards.org/cgi-bin/carddisp.pl?gene=EMG1
FBLN1	Fibulin 1	Protein Coding	P23142	56	GC22P045502	2.591216564	https://www.genecards.org/cgi-bin/carddisp.pl?gene=FBLN1
LAMA2	Laminin Subunit Alpha 2	Protein Coding	P24043	57	GC06P191870	2.590495586	https://www.genecards.org/cgi-bin/carddisp.pl?gene=LAMA2
CTPS1	CTP Synthase 1	Protein Coding	P17812	59	GC01P040979	2.590281963	https://www.genecards.org/cgi-bin/carddisp.pl?gene=CTPS1
MAP3K5	Mitogen-Activated Protein Kinase Kinase Kinase 5	Protein Coding	Q99683	62	GC06M136557	2.589068413	https://www.genecards.org/cgi-bin/carddisp.pl?gene=MAP3K5
TRAF3IP1	TRAF3 Interacting Protein 1	Protein Coding	Q8TDR0	50	GC02P238320	2.587734222	https://www.genecards.org/cgi-bin/carddisp.pl?gene=TRAF3IP1
APOA4	Apolipoprotein A4	Protein Coding	P06727	56	GC11M116820	2.586035728	https://www.genecards.org/cgi-bin/carddisp.pl?gene=APOA4
HACD3	3-Hydroxyacyl-CoA Dehydratase 3	Protein Coding	Q9P035	43	GC15P065530	2.585196972	https://www.genecards.org/cgi-bin/carddisp.pl?gene=HACD3
GP6	Glycoprotein VI Platelet	Protein Coding	Q9HCN6	58	GC19M055013	2.585050821	https://www.genecards.org/cgi-bin/carddisp.pl?gene=GP6
S1PR2	Sphingosine-1-Phosphate Receptor 2	Protein Coding	O95136	57	GC19M111875	2.584569931	https://www.genecards.org/cgi-bin/carddisp.pl?gene=S1PR2
RETNLB	Resistin Like Beta	Protein Coding	Q9BQ08	46	GC03M108743	2.583898544	https://www.genecards.org/cgi-bin/carddisp.pl?gene=RETNLB
CTCF	CCCTC-Binding Factor	Protein Coding	P49711	59	GC16P129770	2.583842516	https://www.genecards.org/cgi-bin/carddisp.pl?gene=CTCF
TTC8	Tetratricopeptide Repeat Domain 8	Protein Coding	Q8TAM2	52	GC14P095912	2.583334923	https://www.genecards.org/cgi-bin/carddisp.pl?gene=TTC8
TNFRSF6B	TNF Receptor Superfamily Member 6b	Protein Coding	O95407	54	GC20P063696	2.580603123	https://www.genecards.org/cgi-bin/carddisp.pl?gene=TNFRSF6B
TSPAN1	Tetraspanin 1	Protein Coding	O60635	52	GC01P046175	2.580586195	https://www.genecards.org/cgi-bin/carddisp.pl?gene=TSPAN1
MCL1	MCL1 Apoptosis Regulator, BCL2 Family Member	Protein Coding	Q07820	62	GC01M168398	2.58012104	https://www.genecards.org/cgi-bin/carddisp.pl?gene=MCL1
OGT	O-Linked N-Acetylglucosamine (GlcNAc) Transferase	Protein Coding	O15294	59	GC0XP072120	2.578698635	https://www.genecards.org/cgi-bin/carddisp.pl?gene=OGT
TFAP2A	Transcription Factor AP-2 Alpha	Protein Coding	P05549	60	GC06M010393	2.578232527	https://www.genecards.org/cgi-bin/carddisp.pl?gene=TFAP2A
XPO4	Exportin 4	Protein Coding	Q9C0E2	44	GC13M020777	2.576561451	https://www.genecards.org/cgi-bin/carddisp.pl?gene=XPO4
TGFBI	Transforming Growth Factor Beta Induced	Protein Coding	Q15582	57	GC05P136033	2.576336861	https://www.genecards.org/cgi-bin/carddisp.pl?gene=TGFBI
NME2	NME/NM23 Nucleoside Diphosphate Kinase 2	Protein Coding	P22392	59	GC17P051165	2.573494434	https://www.genecards.org/cgi-bin/carddisp.pl?gene=NME2
WWP2	WW Domain Containing E3 Ubiquitin Protein Ligase 2	Protein Coding	O00308	54	GC16P129898	2.570070982	https://www.genecards.org/cgi-bin/carddisp.pl?gene=WWP2
TNFRSF25	TNF Receptor Superfamily Member 25	Protein Coding	Q93038	55	GC01M006460	2.569554567	https://www.genecards.org/cgi-bin/carddisp.pl?gene=TNFRSF25
PRPH2	Peripherin 2	Protein Coding	P23942	52	GC06M111790	2.569280386	https://www.genecards.org/cgi-bin/carddisp.pl?gene=PRPH2
EYS	Eyes Shut Homolog	Protein Coding	Q5T1H1	45	GC06M063719	2.569280386	https://www.genecards.org/cgi-bin/carddisp.pl?gene=EYS
MT-CYB	Mitochondrially Encoded Cytochrome B	Protein Coding	P00156	45	GCMTP014749	2.568784952	https://www.genecards.org/cgi-bin/carddisp.pl?gene=MT-CYB
ATF3	Activating Transcription Factor 3	Protein Coding	P18847	57	GC01P212565	2.568442345	https://www.genecards.org/cgi-bin/carddisp.pl?gene=ATF3
ID1	Inhibitor Of DNA Binding 1	Protein Coding	P41134	54	GC20P055608	2.568442345	https://www.genecards.org/cgi-bin/carddisp.pl?gene=ID1
SLCO2A1	Solute Carrier Organic Anion Transporter Family Member 2A1	Protein Coding	Q92959	57	GC03M133932	2.567284584	https://www.genecards.org/cgi-bin/carddisp.pl?gene=SLCO2A1
RBSN	Rabenosyn, RAB Effector	Protein Coding	Q9H1K0	48	GC03M015070	2.567284584	https://www.genecards.org/cgi-bin/carddisp.pl?gene=RBSN
CANT1	Calcium Activated Nucleotidase 1	Protein Coding	Q8WVQ1	56	GC17M101923	2.566638231	https://www.genecards.org/cgi-bin/carddisp.pl?gene=CANT1
SAE1	SUMO1 Activating Enzyme Subunit 1	Protein Coding	Q9UBE0	54	GC19P162333	2.566092968	https://www.genecards.org/cgi-bin/carddisp.pl?gene=SAE1
ASAH1	N-Acylsphingosine Amidohydrolase 1	Protein Coding	Q13510	62	GC08M018055	2.564104557	https://www.genecards.org/cgi-bin/carddisp.pl?gene=ASAH1
CISD1	CDGSH Iron Sulfur Domain 1	Protein Coding	Q9NZ45	50	GC10P058269	2.563947201	https://www.genecards.org/cgi-bin/carddisp.pl?gene=CISD1
INHBB	Inhibin Subunit Beta B	Protein Coding	P09529	53	GC02P157407	2.563657522	https://www.genecards.org/cgi-bin/carddisp.pl?gene=INHBB
LAMB2	Laminin Subunit Beta 2	Protein Coding	P55268	58	GC03M049121	2.563446999	https://www.genecards.org/cgi-bin/carddisp.pl?gene=LAMB2
EIF2AK3	Eukaryotic Translation Initiation Factor 2 Alpha Kinase 3	Protein Coding	Q9NZJ5	63	GC02M088556	2.56308794	https://www.genecards.org/cgi-bin/carddisp.pl?gene=EIF2AK3
TNFRSF10B	TNF Receptor Superfamily Member 10b	Protein Coding	O14763	62	GC08M023006	2.562609196	https://www.genecards.org/cgi-bin/carddisp.pl?gene=TNFRSF10B
CD19	CD19 Molecule	Protein Coding	P15391	63	GC16P128796	2.561835766	https://www.genecards.org/cgi-bin/carddisp.pl?gene=CD19
IFNA10	Interferon Alpha 10	Protein Coding	P01566	47	GC09M022357	2.56108284	https://www.genecards.org/cgi-bin/carddisp.pl?gene=IFNA10
STXBP5L	Syntaxin Binding Protein 5L	Protein Coding	Q9Y2K9	43	GC03P120908	2.560975552	https://www.genecards.org/cgi-bin/carddisp.pl?gene=STXBP5L
UNC119	Unc-119 Lipid Binding Chaperone	Protein Coding	Q13432	55	GC17M028546	2.560257196	https://www.genecards.org/cgi-bin/carddisp.pl?gene=UNC119
TSSK1B	Testis Specific Serine Kinase 1B	Protein Coding	Q9BXA7	50	GC05M113432	2.557491064	https://www.genecards.org/cgi-bin/carddisp.pl?gene=TSSK1B
RXRA	Retinoid X Receptor Alpha	Protein Coding	P19793	62	GC09P134317	2.556372166	https://www.genecards.org/cgi-bin/carddisp.pl?gene=RXRA
MCHR1	Melanin Concentrating Hormone Receptor 1	Protein Coding	Q99705	55	GC22P040679	2.556113243	https://www.genecards.org/cgi-bin/carddisp.pl?gene=MCHR1
GPC3	Glypican 3	Protein Coding	P51654	59	GC0XM133535	2.556071281	https://www.genecards.org/cgi-bin/carddisp.pl?gene=GPC3
PPM1A	Protein Phosphatase, Mg2+/Mn2+ Dependent 1A	Protein Coding	P35813	56	GC14P060245	2.555935383	https://www.genecards.org/cgi-bin/carddisp.pl?gene=PPM1A
UBE2D1	Ubiquitin Conjugating Enzyme E2 D1	Protein Coding	P51668	55	GC10P058334	2.555700779	https://www.genecards.org/cgi-bin/carddisp.pl?gene=UBE2D1
GALNS	Galactosamine (N-Acetyl)-6-Sulfatase	Protein Coding	P34059	61	GC16M088813	2.554249763	https://www.genecards.org/cgi-bin/carddisp.pl?gene=GALNS
ATF2	Activating Transcription Factor 2	Protein Coding	P15336	59	GC02M175072	2.554249763	https://www.genecards.org/cgi-bin/carddisp.pl?gene=ATF2
PNPLA2	Patatin Like Domain 2, Triacylglycerol Lipase	Protein Coding	Q96AD5	57	GC11P022712	2.553703785	https://www.genecards.org/cgi-bin/carddisp.pl?gene=PNPLA2
TLR8	Toll Like Receptor 8	Protein Coding	Q9NR97	62	GC0XP012924	2.55359149	https://www.genecards.org/cgi-bin/carddisp.pl?gene=TLR8
TREM2	Triggering Receptor Expressed On Myeloid Cells 2	Protein Coding	Q9NZC2	57	GC06M111757	2.55359149	https://www.genecards.org/cgi-bin/carddisp.pl?gene=TREM2
SLC7A11	Solute Carrier Family 7 Member 11	Protein Coding	Q9UPY5	57	GC04M138164	2.553305626	https://www.genecards.org/cgi-bin/carddisp.pl?gene=SLC7A11
HTR6	5-Hydroxytryptamine Receptor 6	Protein Coding	P50406	53	GC01P083797	2.553191662	https://www.genecards.org/cgi-bin/carddisp.pl?gene=HTR6
EIF3I	Eukaryotic Translation Initiation Factor 3 Subunit I	Protein Coding	Q13347	49	GC01P032221	2.553156614	https://www.genecards.org/cgi-bin/carddisp.pl?gene=EIF3I
CD207	CD207 Molecule	Protein Coding	Q9UJ71	49	GC02M070830	2.550204039	https://www.genecards.org/cgi-bin/carddisp.pl?gene=CD207
PDE6D	Phosphodiesterase 6D	Protein Coding	O43924	56	GC02M231732	2.548681974	https://www.genecards.org/cgi-bin/carddisp.pl?gene=PDE6D
SNAPIN	SNAP Associated Protein	Protein Coding	O95295	50	GC01P179931	2.548681974	https://www.genecards.org/cgi-bin/carddisp.pl?gene=SNAPIN
CPLANE2	Ciliogenesis And Planar Polarity Effector Complex Subunit 2	Protein Coding	Q9BU20	39	GC01M036272	2.548681974	https://www.genecards.org/cgi-bin/carddisp.pl?gene=CPLANE2
PRKN	Parkin RBR E3 Ubiquitin Protein Ligase	Protein Coding	O60260	62	GC06M161348	2.548586369	https://www.genecards.org/cgi-bin/carddisp.pl?gene=PRKN
OXA1L	OXA1L Mitochondrial Inner Membrane Insertase	Protein Coding	Q15070	51	GC14P022766	2.548586369	https://www.genecards.org/cgi-bin/carddisp.pl?gene=OXA1L
RNF111	Ring Finger Protein 111	Protein Coding	Q6ZNA4	48	GC15P202034	2.547954082	https://www.genecards.org/cgi-bin/carddisp.pl?gene=RNF111
SIX2	SIX Homeobox 2	Protein Coding	Q9NPC8	52	GC02M045005	2.547350168	https://www.genecards.org/cgi-bin/carddisp.pl?gene=SIX2
PTRHD1	Peptidyl-TRNA Hydrolase Domain Containing 1	Protein Coding	Q6GMV3	47	GC02M024790	2.547350168	https://www.genecards.org/cgi-bin/carddisp.pl?gene=PTRHD1
CASP9	Caspase 9	Protein Coding	P55211	61	GC01M036228	2.546528578	https://www.genecards.org/cgi-bin/carddisp.pl?gene=CASP9
SSBP1	Single Stranded DNA Binding Protein 1	Protein Coding	Q04837	53	GC07P170124	2.545178413	https://www.genecards.org/cgi-bin/carddisp.pl?gene=SSBP1
HSF1	Heat Shock Transcription Factor 1	Protein Coding	Q00613	60	GC08P144291	2.543031454	https://www.genecards.org/cgi-bin/carddisp.pl?gene=HSF1
SEM1	SEM1 26S Proteasome Subunit	Protein Coding	P60896	50	GC07M096483	2.542856216	https://www.genecards.org/cgi-bin/carddisp.pl?gene=SEM1
GPD1	Glycerol-3-Phosphate Dehydrogenase 1	Protein Coding	P21695	56	GC12P081337	2.54280901	https://www.genecards.org/cgi-bin/carddisp.pl?gene=GPD1
GAS6	Growth Arrest Specific 6	Protein Coding	Q14393	57	GC13M113820	2.54237175	https://www.genecards.org/cgi-bin/carddisp.pl?gene=GAS6
B3GAT1	Beta-1,3-Glucuronyltransferase 1	Protein Coding	Q9P2W7	57	GC11M134378	2.542109966	https://www.genecards.org/cgi-bin/carddisp.pl?gene=B3GAT1
FZD1	Frizzled Class Receptor 1	Protein Coding	Q9UP38	59	GC07P091264	2.541389465	https://www.genecards.org/cgi-bin/carddisp.pl?gene=FZD1
KMT2D	Lysine Methyltransferase 2D	Protein Coding	O14686	56	GC12M049018	2.540762901	https://www.genecards.org/cgi-bin/carddisp.pl?gene=KMT2D
YTHDF1	YTH N6-Methyladenosine RNA Binding Protein F1	Protein Coding	Q9BYJ9	47	GC20M063195	2.540718079	https://www.genecards.org/cgi-bin/carddisp.pl?gene=YTHDF1
MAP3K19	Mitogen-Activated Protein Kinase Kinase Kinase 19	Protein Coding	Q56UN5	43	GC02M134964	2.540128946	https://www.genecards.org/cgi-bin/carddisp.pl?gene=MAP3K19
SUMO1	Small Ubiquitin Like Modifier 1	Protein Coding	P63165	59	GC02M202206	2.539784431	https://www.genecards.org/cgi-bin/carddisp.pl?gene=SUMO1
G6PC3	Glucose-6-Phosphatase Catalytic Subunit 3	Protein Coding	Q9BUM1	53	GC17P044070	2.538748741	https://www.genecards.org/cgi-bin/carddisp.pl?gene=G6PC3
GCK	Glucokinase	Protein Coding	P35557	62	GC07M045798	2.537624836	https://www.genecards.org/cgi-bin/carddisp.pl?gene=GCK
MEIOB	Meiosis Specific With OB-Fold	Protein Coding	Q8N635	44	GC16M001833	2.537312031	https://www.genecards.org/cgi-bin/carddisp.pl?gene=MEIOB
ABCG2	ATP Binding Cassette Subfamily G Member 2 (JR Blood Group)	Protein Coding	Q9UNQ0	62	GC04M088090	2.536670208	https://www.genecards.org/cgi-bin/carddisp.pl?gene=ABCG2
CIBAR1	CBY1 Interacting BAR Domain Containing 1	Protein Coding	A1XBS5	45	GC08P093700	2.536295891	https://www.genecards.org/cgi-bin/carddisp.pl?gene=CIBAR1
KLF6	KLF Transcription Factor 6	Protein Coding	Q99612	56	GC10M003779	2.534293413	https://www.genecards.org/cgi-bin/carddisp.pl?gene=KLF6
NGFR	Nerve Growth Factor Receptor	Protein Coding	P08138	60	GC17P049495	2.530867577	https://www.genecards.org/cgi-bin/carddisp.pl?gene=NGFR
RAB9A	RAB9A, Member RAS Oncogene Family	Protein Coding	P51151	49	GC0XP014073	2.530324459	https://www.genecards.org/cgi-bin/carddisp.pl?gene=RAB9A
CD248	CD248 Molecule	Protein Coding	Q9HCU0	50	GC11M066314	2.529689789	https://www.genecards.org/cgi-bin/carddisp.pl?gene=CD248
CD1D	CD1d Molecule	Protein Coding	P15813	55	GC01P158178	2.52868247	https://www.genecards.org/cgi-bin/carddisp.pl?gene=CD1D
CD1B	CD1b Molecule	Protein Coding	P29016	50	GC01M168759	2.52868247	https://www.genecards.org/cgi-bin/carddisp.pl?gene=CD1B
MAPKBP1	Mitogen-Activated Protein Kinase Binding Protein 1	Protein Coding	O60336	49	GC15P201662	2.527230263	https://www.genecards.org/cgi-bin/carddisp.pl?gene=MAPKBP1
GATA6	GATA Binding Protein 6	Protein Coding	Q92908	60	GC18P022169	2.527027845	https://www.genecards.org/cgi-bin/carddisp.pl?gene=GATA6
DSC2	Desmocollin 2	Protein Coding	Q02487	57	GC18M031058	2.526619911	https://www.genecards.org/cgi-bin/carddisp.pl?gene=DSC2
SCARB1	Scavenger Receptor Class B Member 1	Protein Coding	Q8WTV0	60	GC12M124776	2.525148869	https://www.genecards.org/cgi-bin/carddisp.pl?gene=SCARB1
ABCG5	ATP Binding Cassette Subfamily G Member 5	Protein Coding	Q9H222	58	GC02M043806	2.523823261	https://www.genecards.org/cgi-bin/carddisp.pl?gene=ABCG5
AP1S1	Adaptor Related Protein Complex 1 Subunit Sigma 1	Protein Coding	P61966	51	GC07P101154	2.523269653	https://www.genecards.org/cgi-bin/carddisp.pl?gene=AP1S1
SP4	Sp4 Transcription Factor	Protein Coding	Q02446	50	GC07P022199	2.523269653	https://www.genecards.org/cgi-bin/carddisp.pl?gene=SP4
FTO	FTO Alpha-Ketoglutarate Dependent Dioxygenase	Protein Coding	Q9C0B1	59	GC16P129419	2.521790504	https://www.genecards.org/cgi-bin/carddisp.pl?gene=FTO
ANTXR2	ANTXR Cell Adhesion Molecule 2	Protein Coding	P58335	57	GC04M079901	2.519561768	https://www.genecards.org/cgi-bin/carddisp.pl?gene=ANTXR2
CRYAB	Crystallin Alpha B	Protein Coding	P02511	59	GC11M111908	2.51905632	https://www.genecards.org/cgi-bin/carddisp.pl?gene=CRYAB
DLK1	Delta Like Non-Canonical Notch Ligand 1	Protein Coding	P80370	59	GC14P121597	2.51905632	https://www.genecards.org/cgi-bin/carddisp.pl?gene=DLK1
LARP6	La Ribonucleoprotein 6, Translational Regulator	Protein Coding	Q9BRS8	46	GC15M070829	2.51905632	https://www.genecards.org/cgi-bin/carddisp.pl?gene=LARP6
NCOA7	Nuclear Receptor Coactivator 7	Protein Coding	Q8NI08	49	GC06P125781	2.517913818	https://www.genecards.org/cgi-bin/carddisp.pl?gene=NCOA7
MMP24	Matrix Metallopeptidase 24	Protein Coding	Q9Y5R2	53	GC20P035226	2.517906666	https://www.genecards.org/cgi-bin/carddisp.pl?gene=MMP24
DDOST	Dolichyl-Diphosphooligosaccharide--Protein Glycosyltransferase Non-Catalytic Subunit	Protein Coding	P39656	57	GC01M020651	2.517296314	https://www.genecards.org/cgi-bin/carddisp.pl?gene=DDOST
TARS2	Threonyl-TRNA Synthetase 2, Mitochondrial	Protein Coding	Q9BW92	55	GC01P179738	2.517296314	https://www.genecards.org/cgi-bin/carddisp.pl?gene=TARS2
PEX6	Peroxisomal Biogenesis Factor 6	Protein Coding	Q13608	53	GC06M042963	2.517296314	https://www.genecards.org/cgi-bin/carddisp.pl?gene=PEX6
PRKCB	Protein Kinase C Beta	Protein Coding	P05771	63	GC16P128620	2.516154289	https://www.genecards.org/cgi-bin/carddisp.pl?gene=PRKCB
PDE6G	Phosphodiesterase 6G	Protein Coding	P18545	53	GC17M081650	2.515252113	https://www.genecards.org/cgi-bin/carddisp.pl?gene=PDE6G
RAD51	RAD51 Recombinase	Protein Coding	Q06609	65	GC15P040694	2.513940096	https://www.genecards.org/cgi-bin/carddisp.pl?gene=RAD51
ATF1	Activating Transcription Factor 1	Protein Coding	P18846	58	GC12P050763	2.511964798	https://www.genecards.org/cgi-bin/carddisp.pl?gene=ATF1
NFATC3	Nuclear Factor Of Activated T Cells 3	Protein Coding	Q12968	55	GC16P068084	2.511964798	https://www.genecards.org/cgi-bin/carddisp.pl?gene=NFATC3
TIA1	TIA1 Cytotoxic Granule Associated RNA Binding Protein	Protein Coding	P31483	54	GC02M070209	2.511964798	https://www.genecards.org/cgi-bin/carddisp.pl?gene=TIA1
EDN2	Endothelin 2	Protein Coding	P20800	52	GC01M041478	2.511964798	https://www.genecards.org/cgi-bin/carddisp.pl?gene=EDN2
GATA4	GATA Binding Protein 4	Protein Coding	P43694	62	GC08P011676	2.51027441	https://www.genecards.org/cgi-bin/carddisp.pl?gene=GATA4
ITGB3	Integrin Subunit Beta 3	Protein Coding	P05106	65	GC17P165432	2.509553432	https://www.genecards.org/cgi-bin/carddisp.pl?gene=ITGB3
PPBP	Pro-Platelet Basic Protein	Protein Coding	P02775	56	GC04M073986	2.50883913	https://www.genecards.org/cgi-bin/carddisp.pl?gene=PPBP
SLC11A2	Solute Carrier Family 11 Member 2	Protein Coding	P49281	60	GC12M050952	2.508834839	https://www.genecards.org/cgi-bin/carddisp.pl?gene=SLC11A2
HYLS1	HYLS1 Centriolar And Ciliogenesis Associated	Protein Coding	Q96M11	49	GC11P125883	2.508559465	https://www.genecards.org/cgi-bin/carddisp.pl?gene=HYLS1
DYNC2I2	Dynein 2 Intermediate Chain 2	Protein Coding	Q96EX3	48	GC09M132998	2.508559465	https://www.genecards.org/cgi-bin/carddisp.pl?gene=DYNC2I2
LPA	Lipoprotein(A)	Protein Coding	P08519	55	GC06M160531	2.507135391	https://www.genecards.org/cgi-bin/carddisp.pl?gene=LPA
PIN1	Peptidylprolyl Cis/Trans Isomerase, NIMA-Interacting 1	Protein Coding	Q13526	60	GC19P009835	2.50691247	https://www.genecards.org/cgi-bin/carddisp.pl?gene=PIN1
ESYT2	Extended Synaptotagmin 2	Protein Coding	A0FGR8	46	GC07M158730	2.506680965	https://www.genecards.org/cgi-bin/carddisp.pl?gene=ESYT2
CDH16	Cadherin 16	Protein Coding	O75309	52	GC16M066908	2.505544424	https://www.genecards.org/cgi-bin/carddisp.pl?gene=CDH16
CYBRD1	Cytochrome B Reductase 1	Protein Coding	Q53TN4	52	GC02P171522	2.505544424	https://www.genecards.org/cgi-bin/carddisp.pl?gene=CYBRD1
GSR	Glutathione-Disulfide Reductase	Protein Coding	P00390	62	GC08M030678	2.505247116	https://www.genecards.org/cgi-bin/carddisp.pl?gene=GSR
GAD2	Glutamate Decarboxylase 2	Protein Coding	Q05329	57	GC10P026216	2.504080057	https://www.genecards.org/cgi-bin/carddisp.pl?gene=GAD2
LGALS4	Galectin 4	Protein Coding	P56470	52	GC19M112488	2.504080057	https://www.genecards.org/cgi-bin/carddisp.pl?gene=LGALS4
TAGLN	Transgelin	Protein Coding	Q01995	57	GC11P117199	2.502271175	https://www.genecards.org/cgi-bin/carddisp.pl?gene=TAGLN
ELOC	Elongin C	Protein Coding	Q15369	54	GC08M073939	2.501631498	https://www.genecards.org/cgi-bin/carddisp.pl?gene=ELOC
SLC26A8	Solute Carrier Family 26 Member 8	Protein Coding	Q96RN1	54	GC06M111710	2.501631498	https://www.genecards.org/cgi-bin/carddisp.pl?gene=SLC26A8
AAAS	Aladin WD Repeat Nucleoporin	Protein Coding	Q9NRG9	51	GC12M053307	2.500526905	https://www.genecards.org/cgi-bin/carddisp.pl?gene=AAAS
TPO	Thyroid Peroxidase	Protein Coding	P07202	61	GC02P001374	2.499395847	https://www.genecards.org/cgi-bin/carddisp.pl?gene=TPO
TRPC3	Transient Receptor Potential Cation Channel Subfamily C Member 3	Protein Coding	Q13507	58	GC04M121879	2.497884989	https://www.genecards.org/cgi-bin/carddisp.pl?gene=TRPC3
AP4M1	Adaptor Related Protein Complex 4 Subunit Mu 1	Protein Coding	O00189	50	GC07P113266	2.497824669	https://www.genecards.org/cgi-bin/carddisp.pl?gene=AP4M1
MLXIPL	MLX Interacting Protein Like	Protein Coding	Q9NP71	55	GC07M073593	2.497609615	https://www.genecards.org/cgi-bin/carddisp.pl?gene=MLXIPL
ARF1	ARF GTPase 1	Protein Coding	P84077	57	GC01P228082	2.496708632	https://www.genecards.org/cgi-bin/carddisp.pl?gene=ARF1
SLC27A5	Solute Carrier Family 27 Member 5	Protein Coding	Q9Y2P5	52	GC19M058479	2.496536493	https://www.genecards.org/cgi-bin/carddisp.pl?gene=SLC27A5
[truncated: 6,902 more rows]
