# Supplementary material for: Do LRG1–SERPINA1 Interactions Modulate Fibrotic and Inflammatory Signatures in Rheumatoid Arthritis? A Proteomic and In Silico Investigation
Source: Pathophysiology. 2026 Feb 6;33(1):16. doi: 10.3390/pathophysiology33010016 (PMC12922013; doi:10.3390/pathophysiology33010016)
Supplement: Supplementary file 1 [file pathophysiology-33-00016-s001.zip › Supplimentary Table S4.csv]

S.N.	Node1	Node2	Co-Expression score	S.N.	Node1	Node2	Co-Expression score	S.N.	Node1	Node2	Co-Expression score
1	AGT	APOA1	0.262	39	CLU	TTR	0.099	77	SERPINA1	C4A	0.154
2	AGT	C4A	0.207	40	CP	APOA1	0.123	78	SERPINA1	C4B	0.145
3	AGT	DPP4	0.056	41	CP	C4A	0.163	79	SERPINA1	CLU	0.076
4	AGT	TTR	0.3	42	CP	C4B	0.154	80	SERPINA1	CP	0.128
5	APOA1	AGT	0.262	43	CP	CLU	0.184	81	SERPINA1	DPP4	0.072
6	APOA1	C4A	0.105	44	CP	LRG1	0.126	82	SERPINA1	ITIH4	0.418
7	APOA1	C4B	0.094	45	CP	PON1	0.117	83	SERPINA1	LRG1	0.133
8	APOA1	CLU	0.094	46	CP	SERPINA1	0.128	84	SERPINA1	PON1	0.145
9	APOA1	CP	0.123	47	CP	SERPINA3	0.217	85	SERPINA1	SAA4	0.104
10	APOA1	ITIH4	0.062	48	CP	TTR	0.097	86	SERPINA1	SERPINA3	0.2
11	APOA1	PON1	0.081	49	DPP4	AGT	0.056	87	SERPINA1	TTR	0.177
12	APOA1	SAA4	0.149	50	DPP4	SERPINA1	0.072	88	SERPINA3	APOA1	0.08
13	APOA1	SERPINA1	0.179	51	ITIH4	APOA1	0.062	89	SERPINA3	C4A	0.201
14	APOA1	SERPINA3	0.08	52	ITIH4	C4A	0.126	90	SERPINA3	C4B	0.158
15	APOA1	TTR	0.453	53	ITIH4	C4B	0.124	91	SERPINA3	CLU	0.119
16	C4A	AGT	0.207	54	ITIH4	LRG1	0.114	92	SERPINA3	CP	0.217
17	C4A	APOA1	0.105	55	ITIH4	PON1	0.393	93	SERPINA3	ITIH4	0.13
18	C4A	C4B	0.819	56	ITIH4	SERPINA1	0.418	94	SERPINA3	LRG1	0.102
19	C4A	CLU	0.135	57	ITIH4	SERPINA3	0.13	95	SERPINA3	SAA4	0.144
20	C4A	CP	0.163	58	ITIH4	TTR	0.112	96	SERPINA3	SERPINA1	0.2
21	C4A	ITIH4	0.126	59	LRG1	CP	0.126	97	SERPINA3	TTR	0.178
22	C4A	SERPINA1	0.154	60	LRG1	ITIH4	0.114	98	TTR	AGT	0.3
23	C4A	SERPINA3	0.201	61	LRG1	SERPINA1	0.133	99	TTR	APOA1	0.453
24	C4A	TTR	0.094	62	LRG1	SERPINA3	0.102	100	TTR	C4A	0.094
25	C4B	APOA1	0.094	63	LRG1	TTR	0.087	101	TTR	CLU	0.099
26	C4B	C4A	0.819	64	PON1	APOA1	0.081	102	TTR	CP	0.097
27	C4B	CLU	0.13	65	PON1	CP	0.117	103	TTR	ITIH4	0.112
28	C4B	CP	0.154	66	PON1	ITIH4	0.393	104	TTR	LRG1	0.087
29	C4B	ITIH4	0.124	67	PON1	SAA4	0.064	105	TTR	PON1	0.123
30	C4B	SERPINA1	0.145	68	PON1	SERPINA1	0.145	106	TTR	SAA4	0.086
31	C4B	SERPINA3	0.158	69	PON1	TTR	0.123	107	TTR	SERPINA1	0.177
32	CLU	APOA1	0.094	70	SAA4	APOA1	0.149	108	TTR	SERPINA3	0.178
33	CLU	C4A	0.135	71	SAA4	CLU	0.042
34	CLU	C4B	0.13	72	SAA4	PON1	0.064
35	CLU	CP	0.184	73	SAA4	SERPINA1	0.104
36	CLU	SAA4	0.042	74	SAA4	SERPINA3	0.144
37	CLU	SERPINA1	0.076	75	SAA4	TTR	0.086
38	CLU	SERPINA3	0.119	76	SERPINA1	APOA1	0.179
