# Supplementary material for: Do LRG1–SERPINA1 Interactions Modulate Fibrotic and Inflammatory Signatures in Rheumatoid Arthritis? A Proteomic and In Silico Investigation
Source: Pathophysiology. 2026 Feb 6;33(1):16. doi: 10.3390/pathophysiology33010016 (PMC12922013; doi:10.3390/pathophysiology33010016)
Supplement: Supplementary file 1 [file pathophysiology-33-00016-s001.zip › Supplimentary Table S5.csv]

# background genes	# genes	category	chart color	description	FDR value	genes	network.SUID	nodes.SUID	p-value	PMID	term name	transferred FDR value	year
7835	13	GO Biological Process		Response to stimulus	0.0281	PON1|APOA1|TTR|ITIH4|SAA4|LRG1|CLU|DPP4|AGT|C4A|C4B|SERPINA1|SERPINA3	218	307|367|343|337|355|373|361|472|388|403|397|310|382	5.54E-05		GO:0050896	0.155129368	0
3358	10	GO Biological Process		Response to stress	0.0093	ITIH4|SAA4|LRG1|CLU|DPP4|AGT|C4A|C4B|SERPINA1|SERPINA3	218	337|355|373|361|472|388|403|397|310|382	1.07E-05		GO:0006950	0.203151705	0
3085	9	GO Biological Process		Regulation of molecular function	0.0281	PON1|APOA1|ITIH4|CLU|AGT|C4A|C4B|SERPINA1|SERPINA3	218	307|367|337|361|388|403|397|310|382	5.38E-05		GO:0065009	0.155129368	0
1394	8	GO Biological Process		Defense response	0.0017	ITIH4|SAA4|CLU|DPP4|C4A|C4B|SERPINA1|SERPINA3	218	337|355|361|472|403|397|310|382	1.31E-06		GO:0006952	0.276955108	0
2355	8	GO Biological Process		Response to external stimulus	0.0299	PON1|APOA1|LRG1|CLU|DPP4|AGT|C4A|C4B	218	307|367|373|361|472|388|403|397	6.47E-05		GO:0009605	0.152432881	0
2370	8	GO Biological Process		Regulation of catalytic activity	0.0304	APOA1|ITIH4|CLU|AGT|C4A|C4B|SERPINA1|SERPINA3	218	367|337|361|388|403|397|310|382	6.78E-05		GO:0050790	0.151712642	0
354	7	GO Biological Process		Negative regulation of hydrolase activity	3.14E-05	APOA1|ITIH4|AGT|C4A|C4B|SERPINA1|SERPINA3	218	367|337|388|403|397|310|382	2.00E-09		GO:0051346	0.450307035	0
538	7	GO Biological Process		Inflammatory response	1.10E-04	ITIH4|SAA4|CLU|C4A|C4B|SERPINA1|SERPINA3	218	337|355|361|403|397|310|382	3.45E-08		GO:0006954	0.395860731	0
739	7	GO Biological Process		Regulation of proteolysis	5.80E-04	ITIH4|CLU|AGT|C4A|C4B|SERPINA1|SERPINA3	218	337|361|388|403|397|310|382	2.94E-07		GO:0030162	0.323657201	0
1038	7	GO Biological Process		Negative regulation of protein metabolic process	0.0032	ITIH4|CLU|AGT|C4A|C4B|SERPINA1|SERPINA3	218	337|361|388|403|397|310|382	2.85E-06		GO:0051248	0.249485002	0
915	6	GO Biological Process		Positive regulation of transport	0.0165	PON1|APOA1|CLU|AGT|C4A|C4B	218	307|367|361|388|403|397	2.22E-05		GO:0051050	0.178251606	0
42	4	GO Biological Process		Acute-phase response	1.00E-04	ITIH4|SAA4|SERPINA1|SERPINA3	218	337|355|310|382	2.55E-08		GO:0006953	0.4	0
40	3	GO Biological Process		Complement activation, classical pathway	0.0036	CLU|C4A|C4B	218	361|403|397	3.46E-06		GO:0006958	0.24436975	0
75	3	GO Biological Process		Positive regulation of phagocytosis	0.0165	APOA1|C4A|C4B	218	367|403|397	2.10E-05		GO:0050766	0.178251606	0
98	3	GO Biological Process		Epithelial cell migration	0.0265	APOA1|LRG1|DPP4	218	367|373|472	4.56E-05		GO:0010631	0.157675413	0
8	2	GO Biological Process		Positive regulation of CoA-transferase activity	0.0165	APOA1|AGT	218	367|388	2.10E-05		GO:1905920	0.178251606	0
8	2	GO Biological Process		Positive regulation of apoptotic cell clearance	0.0165	C4A|C4B	218	403|397	2.10E-05		GO:2000427	0.178251606	0
16	2	GO Biological Process		Positive regulation of opsonization	0.031	C4A|C4B	218	403|397	7.12E-05		GO:1903028	0.150863831	0
18	2	GO Biological Process		Reverse cholesterol transport	0.0374	APOA1|CLU	218	367|361	8.83E-05		GO:0043691	0.14271284	0
