# Supplementary material for: Do LRG1–SERPINA1 Interactions Modulate Fibrotic and Inflammatory Signatures in Rheumatoid Arthritis? A Proteomic and In Silico Investigation
Source: Pathophysiology. 2026 Feb 6;33(1):16. doi: 10.3390/pathophysiology33010016 (PMC12922013; doi:10.3390/pathophysiology33010016)
Supplement: Supplementary file 1 [file pathophysiology-33-00016-s001.zip › Supplimentary Table S6.csv]

# background genes	# genes	category	chart color	description	FDR value	genes	network.SUID	nodes.SUID	p-value	PMID	term name	transferred FDR value	year
2096	14	GO Cellular Component		Extracellular exosome	2.55E-11	PON1|APOA1|TTR|CP|ITIH4|SAA4|LRG1|CLU|DPP4|AGT|C4A|C4B|SERPINA1|SERPINA3	218	307|367|343|349|337|355|373|361|472|388|403|397|310|382	2.49E-14		GO:0070062	1.059345982	0
118	9	GO Cellular Component		Blood microparticle	5.72E-14	PON1|APOA1|CP|ITIH4|CLU|AGT|C4A|C4B|SERPINA3	218	307|367|349|337|361|388|403|397|382	2.79E-17		GO:0072562	1.324260397	0
2482	8	GO Cellular Component		Cytoplasmic vesicle	0.0075	APOA1|TTR|ITIH4|LRG1|CLU|DPP4|SERPINA1|SERPINA3	218	367|343|337|373|361|472|310|382	9.48E-05		GO:0031410	0.212493874	0
321	7	GO Cellular Component		Secretory granule lumen	2.34E-07	APOA1|TTR|ITIH4|LRG1|CLU|SERPINA1|SERPINA3	218	367|343|337|373|361|310|382	1.03E-09		GO:0034774	0.663078414	0
407	6	GO Cellular Component		Collagen-containing extracellular matrix	2.56E-05	APOA1|ITIH4|CLU|AGT|SERPINA1|SERPINA3	218	367|337|361|388|310|382	2.12E-07		GO:0062023	0.459176003	0
312	5	GO Cellular Component		Endoplasmic reticulum lumen	1.80E-04	APOA1|CP|CLU|C4A|SERPINA1	218	367|349|361|403|310	1.85E-06		GO:0005788	0.374472749	0
29	4	GO Cellular Component		High-density lipoprotein particle	1.10E-06	PON1|APOA1|SAA4|CLU	218	307|367|355|361	6.44E-09		GO:0034364	0.595860731	0
8	3	GO Cellular Component		Spherical high-density lipoprotein particle	6.00E-06	PON1|APOA1|CLU	218	307|367|361	4.69E-08		GO:0034366	0.522184875	0
66	3	GO Cellular Component		Platelet alpha granule lumen	0.0012	CLU|SERPINA1|SERPINA3	218	361|310|382	1.45E-05		GO:0031093	0.292081875	0
4	2	GO Cellular Component		Classical-complement-pathway C3/C5 convertase complex	6.20E-04	C4A|C4B	218	403|397	7.01E-06		GO:0005601	0.320760831	0
