# Supplementary material for: Do LRG1–SERPINA1 Interactions Modulate Fibrotic and Inflammatory Signatures in Rheumatoid Arthritis? A Proteomic and In Silico Investigation
Source: Pathophysiology. 2026 Feb 6;33(1):16. doi: 10.3390/pathophysiology33010016 (PMC12922013; doi:10.3390/pathophysiology33010016)
Supplement: Supplementary file 1 [file pathophysiology-33-00016-s001.zip › Supplimentary Table S7.csv]

# background genes	# genes	category	chart color	description	FDR value	genes	network.SUID	nodes.SUID	p-value	PMID	term name	transferred FDR value	year
1960	9	GO Molecular Function		Molecular function regulator activity	8.60E-04	APOA1|TTR|ITIH4|DPP4|AGT|C4A|C4B|SERPINA1|SERPINA3	218	367|343|337|472|388|403|397|310|382	1.22E-06		GO:0098772	0.306550155	0
1239	7	GO Molecular Function		Enzyme regulator activity	0.0057	APOA1|ITIH4|AGT|C4A|C4B|SERPINA1|SERPINA3	218	367|337|388|403|397|310|382	9.17E-06		GO:0030234	0.224412514	0
177	6	GO Molecular Function		Endopeptidase inhibitor activity	8.21E-06	ITIH4|AGT|C4A|C4B|SERPINA1|SERPINA3	218	337|388|403|397|310|382	1.66E-09		GO:0004866	0.508565684	0
98	4	GO Molecular Function		Serine-type endopeptidase inhibitor activity	5.30E-04	ITIH4|AGT|SERPINA1|SERPINA3	218	337|388|310|382	6.50E-07		GO:0004867	0.327572413	0
