# Supplementary material for: Do LRG1–SERPINA1 Interactions Modulate Fibrotic and Inflammatory Signatures in Rheumatoid Arthritis? A Proteomic and In Silico Investigation
Source: Pathophysiology. 2026 Feb 6;33(1):16. doi: 10.3390/pathophysiology33010016 (PMC12922013; doi:10.3390/pathophysiology33010016)
Supplement: Supplementary file 1 [file pathophysiology-33-00016-s001.zip › Supplimentary Table S8.csv]

# background genes	# genes	category	chart color	description	FDR value	genes	network.SUID	nodes.SUID	p-value	PMID	term name	transferred FDR value	year
1041	7	Reactome Pathways		Innate Immune System	0.0011	TTR|LRG1|CLU|C4A|C4B|SERPINA1|SERPINA3	218	343|373|361|403|397|310|382	2.90E-06		HSA-168249	0.295860731	0
1917	7	Reactome Pathways		Metabolism of proteins	0.0313	APOA1|TTR|CP|DPP4|AGT|C4A|SERPINA1	218	367|343|349|472|388|403|310	1.50E-04		HSA-392499	0.150445566	0
126	5	Reactome Pathways		Platelet degranulation	5.23E-05	APOA1|ITIH4|CLU|SERPINA1|SERPINA3	218	367|337|361|310|382	2.29E-08		HSA-114608	0.428149831	0
107	4	Reactome Pathways		Post-translational protein phosphorylation	5.80E-04	APOA1|CP|C4A|SERPINA1	218	367|349|403|310	9.12E-07		HSA-8957275	0.323657201	0
124	4	Reactome Pathways		Regulation of Insulin-like Growth Factor (IGF) transport and uptake by Insulin-like Growth Factor Binding Proteins (IGFBPs)	7.40E-04	APOA1|CP|C4A|SERPINA1	218	367|349|403|310	1.61E-06		HSA-381426	0.313076828	0
476	4	Reactome Pathways		Neutrophil degranulation	0.0467	TTR|LRG1|SERPINA1|SERPINA3	218	343|373|310|382	2.90E-04		HSA-6798695	0.133068312	0
49	3	Reactome Pathways		Regulation of Complement cascade	0.002	CLU|C4A|C4B	218	361|403|397	6.17E-06		HSA-977606	0.269897	0
7	2	Reactome Pathways		Activation of C3 and C5	0.0043	C4A|C4B	218	403|397	1.68E-05		HSA-174577	0.236653154	0
24	2	Reactome Pathways		Initial triggering of complement	0.0313	C4A|C4B	218	403|397	1.50E-04		HSA-166663	0.150445566	0
