# Supplementary material for: Do LRG1–SERPINA1 Interactions Modulate Fibrotic and Inflammatory Signatures in Rheumatoid Arthritis? A Proteomic and In Silico Investigation
Source: Pathophysiology. 2026 Feb 6;33(1):16. doi: 10.3390/pathophysiology33010016 (PMC12922013; doi:10.3390/pathophysiology33010016)
Supplement: Supplementary file 1 [file pathophysiology-33-00016-s001.zip › Supplimentary Table S9.csv]

# background genes	# genes	category	chart color	description	FDR value	genes	network.SUID	nodes.SUID	p-value	PMID	term name	transferred FDR value	year
171	13	TISSUES		Plasma cell	8.95E-23	PON1|TTR|CP|ITIH4|SAA4|LRG1|CLU|DPP4|AGT|C4A|C4B|SERPINA1|SERPINA3	218	307|343|349|337|355|373|361|472|388|403|397|310|382	3.69E-26		BTO:0000392	2.204817696	0
1307	14	TISSUES		Skeletal system	2.09E-14	PON1|APOA1|TTR|CP|ITIH4|SAA4|LRG1|CLU|DPP4|AGT|C4A|C4B|SERPINA1|SERPINA3	218	307|367|343|349|337|355|373|361|472|388|403|397|310|382	3.45E-17		BTO:0001486	1.367985371	0
45	6	TISSUES		Cerebrospinal fluid	3.17E-10	TTR|CP|LRG1|CLU|C4A|SERPINA1	218	343|349|373|361|403|310	6.54E-13		BTO:0000237	0.949894074	0
2125	13	TISSUES		Liver	1.21E-09	PON1|APOA1|TTR|CP|SAA4|LRG1|CLU|DPP4|AGT|C4A|C4B|SERPINA1|SERPINA3	218	307|367|343|349|355|373|361|472|388|403|397|310|382	3.50E-12		BTO:0000759	0.891721463	0
25	3	TISSUES		Serum	1.90E-04	APOA1|CLU|AGT	218	367|361|388	9.24E-07		BTO:0001239	0.37212464	0
1824	8	TISSUES		Blood	0.0017	PON1|APOA1|TTR|CLU|DPP4|AGT|C4B|SERPINA1	218	307|367|343|361|472|388|397|310	9.86E-06		BTO:0000089	0.276955108	0
57	3	TISSUES		Saliva	0.0017	LRG1|CLU|C4B	218	373|361|397	9.53E-06		BTO:0001202	0.276955108	0
14	2	TISSUES		Pineal gland	0.008	TTR|CLU	218	343|361	5.59E-05		BTO:0001067	0.209691001	0
20	2	TISSUES		Bile	0.013	CP|SERPINA1	218	349|310	1.10E-04		BTO:0000121	0.188605665	0
363	4	TISSUES		Blood platelet	0.013	APOA1|TTR|CLU|SERPINA1	218	367|343|361|310	1.00E-04		BTO:0000132	0.188605665	0
193	3	TISSUES		Interstitial cell of Cajal	0.0329	APOA1|TTR|SERPINA1	218	367|343|310	3.20E-04		BTO:0003914	0.14828041	0
954	5	TISSUES		Connective tissue	0.035	APOA1|TTR|CLU|AGT|SERPINA1	218	367|343|361|388|310	3.70E-04		BTO:0000421	0.145593196	0
200	3	TISSUES		CL-48 cell	0.035	ITIH4|CLU|SERPINA1	218	337|361|310	3.60E-04		BTO:0005288	0.145593196	0
45	2	TISSUES		Brain ventricle	0.0431	TTR|AGT	218	343|388	5.00E-04		BTO:0001442	0.136552273	0
